# Supplementary material for: Mol­ecular structure, DFT studies and UV–Vis absorption of two new linear fused ring chalcones: (E)-1-(anthracen-9-yl)-3-(2-meth­oxy­phen­yl)prop-2-en-1-one and (E)-1-(anthracen-9-yl)-3-(3-fluoro-4-meth­oxy­phen­yl)prop-2-en-1-one
Source: Acta Crystallogr E Crystallogr Commun. 2018 Jul 13;74(Pt 8):1087–92. doi: 10.1107/S205698901800974X (PMC6072983; doi:10.1107/S205698901800974X)
Supplement: Supplementary file 1 [file e-74-01087-sup1.cif]

##############################################################################
#                                                                            #
# This CIF contains the data in a paper accepted for publication in          #
# Acta Crystallographica Section E. It conforms to the requirements of       #
# Notes for Authors for Acta Crystallographica Section E, and has been       #
# peer reviewed under the auspices of the IUCr Commission on Journals.       #
#                                                                            #
# Full details of the Crystallographic Information File format               #
# are given in the paper "The Crystallographic Information File (CIF):       #
# a New Standard Archive File for Crystallography" by S. R. Hall, F. H.      #
# Allen and I. D. Brown [Acta Cryst. (1991), A47, 655-685].                  #
#                                                                            #
# The current version of the core CIF dictionary is obtainable from          #
# ftp://ftp.iucr.org/pub/cif_core.dic.                                       #
#                                                                            #
# Software is freely available for graphical display of the structure(s)     #
# in this CIF. For information consult the CIF software page                 #
# http://www.iucr.org/resources/cif/software.                                #
#                                                                            #
# This file may be used for bona fide research purposes within the           #
# scientific community so long as proper attribution is given to the journal # 
# article from which it was obtained.                                        #
#                                                                            #
##############################################################################
data_I
_audit_creation_method     SHELXL-2013
_journal_date_recd_electronic     2018-06-06
_journal_date_accepted     2018-07-09
_journal_name_full     'Acta Crystallographica, Section E'
_journal_year     2018
_journal_volume     74
_journal_issue      8
_journal_page_first     1087
_journal_page_last     1092
_journal_paper_category     GO
_journal_paper_doi     10.1107/S205698901800974X
_journal_coeditor_code     JJ2199
_publ_contact_author_name     'Dr. Arshad, Suhana'
_publ_contact_author_address
;
      X-ray Crystallography Unit
      School of Physics
      Universiti Sains Malaysia
      11800 USM, Penang
      Malaysia
;
_publ_contact_author_email     'suhanaarshad@usm.my'
_publ_contact_author_fax     '604 6579150'
_publ_contact_author_phone     '604 6533652'
_publ_section_title
;
Molecular structure, DFT studies and UV--Vis absorption of two new linear fused
ring chalcones:
(<i>E</i>)-1-(anthracen-9-yl)-3-(2-methoxyphenyl)prop-2-en-1-one and
(<i>E</i>)-1-(anthracen-9-yl)-3-(3-fluoro-4-methoxyphenyl)prop-2-en-1-one
;
loop_
    _publ_author_name
    _publ_author_footnote
    _publ_author_address
    'Dian Alwani Zainuri' ?
;
X-ray Crystallography Unit
School of Physics
Universiti Sains Malaysia
11800 USM, Penang
Malaysia
;
    'Ibrahim Abdul Razak' ?
;
X-ray Crystallography Unit
School of Physics
Universiti Sains Malaysia
11800 USM, Penang
Malaysia
;
    'Suhana Arshad' ?
;
X-ray Crystallography Unit
School of Physics
Universiti Sains Malaysia
11800 USM, Penang
Malaysia
;
_publ_section_synopsis
;
The title compounds were synthesized using the Claisen--Schmidt condensation
method and characterized by UV--Vis spectroscopy. The geometrical parameters
optimized using density functional theory (DFT) calculations show a good
correlation with the experimental results. The small HOMO--LUMO energy gaps of
3.11 and 3.07 eV enhances the non-linear responses of these molecular systems.
;
_chemical_name_systematic     ?
_chemical_name_common
;
(<i>E</i>)-1-(Anthracen-9-yl)-3-(2-methoxyphenyl)prop-2-en-1-one
;
_chemical_formula_moiety     'C24 H18 O2'
_chemical_formula_sum     'C24 H18 O2'
_chemical_formula_iupac     'C24 H18 O2'
_chemical_formula_weight     338.38
_chemical_melting_point     ?
_shelx_space_group_comment
;
The symmetry employed for this shelxl refinement is uniquely defined
by the following loop, which should always be used as a source of
symmetry information in preference to the above space-group names.
They are only intended as comments.
;
_space_group_crystal_system     monoclinic
_space_group_name_H-M_alt     'P 21/c'
_space_group_name_Hall     '-P 2ybc'
loop_
    _space_group_symop_operation_xyz
    'x, y, z'
    '-x, y+1/2, -z+1/2'
    '-x, -y, -z'
    'x, -y-1/2, z-1/2'
_cell_length_a     9.0554(8)
_cell_length_b     17.4260(15)
_cell_length_c     12.9217(9)
_cell_angle_alpha     90
_cell_angle_beta     119.916(5)
_cell_angle_gamma     90
_cell_volume     1767.3(3)
_cell_formula_units_Z     4
_cell_measurement_reflns_used     6535
_cell_measurement_theta_min     2.59
_cell_measurement_theta_max     28.01
_cell_measurement_temperature     294(2)
_exptl_crystal_description     'needle'
_exptl_crystal_colour     'yellow'
_exptl_crystal_size_max     0.598
_exptl_crystal_size_mid     0.228
_exptl_crystal_size_min     0.147
_exptl_crystal_density_diffrn     1.272
_exptl_crystal_density_meas     ?
_exptl_crystal_density_method     ?
_exptl_crystal_F_000     712
_exptl_absorpt_coefficient_mu     0.080
_exptl_absorpt_correction_type     multi-scan
_exptl_absorpt_process_details
;
(<i>SADABS</i>; Bruker, 2009)
;
_shelx_estimated_absorpt_T_min     0.954
_shelx_estimated_absorpt_T_max     0.988
_exptl_absorpt_correction_T_min     ?
_exptl_absorpt_correction_T_max     ?
_exptl_special_details     ?
_diffrn_ambient_temperature     294(2)
_diffrn_radiation_type     MoK\a
_diffrn_radiation_wavelength     0.71073
_diffrn_measurement_device_type
;
Bruker SMART APEXII DUO CCD area-detector
;
_diffrn_measurement_method     '\f and \w scans'
_diffrn_detector_area_resol_mean     ?
_diffrn_reflns_number     30614
_diffrn_reflns_av_R_equivalents     0.0451
_diffrn_reflns_theta_min     2.162
_diffrn_reflns_theta_max     28.038
_diffrn_reflns_theta_full     25.242
_diffrn_measured_fraction_theta_max     0.995
_diffrn_measured_fraction_theta_full     0.999
_diffrn_reflns_limit_h_min     -11
_diffrn_reflns_limit_h_max     11
_diffrn_reflns_limit_k_min     -22
_diffrn_reflns_limit_k_max     23
_diffrn_reflns_limit_l_min     -17
_diffrn_reflns_limit_l_max     17
_refine_special_details     ?
_reflns_number_total     4249
_reflns_number_gt     2916
_reflns_threshold_expression     'I > 2\s(I)'
_refine_ls_structure_factor_coef     Fsqd
_refine_ls_matrix_type     full
_refine_ls_R_factor_all     0.0797
_refine_ls_R_factor_gt     0.0538
_refine_ls_wR_factor_gt     0.1304
_refine_ls_wR_factor_ref     0.1458
_refine_ls_goodness_of_fit_ref     1.081
_refine_ls_restrained_S_all     1.081
_refine_ls_number_reflns     4249
_refine_ls_number_parameters     236
_refine_ls_number_restraints     0
_refine_ls_hydrogen_treatment     constr
_refine_ls_weighting_scheme     calc
_refine_ls_weighting_details
;
w=1/[\s^2^(Fo^2^)+(0.0630P)^2^+0.2604P] where P=(Fo^2^+2Fc^2^)/3
;
_atom_sites_solution_hydrogens     geom
_atom_sites_solution_primary     ?
_atom_sites_solution_secondary     ?
_refine_ls_shift/su_max     0.001
_refine_ls_shift/su_mean     0.000
_refine_diff_density_max     0.167
_refine_diff_density_min     -0.187
_refine_ls_extinction_method     none
_refine_ls_extinction_coef     .
loop_
    _atom_type_symbol
    _atom_type_description
    _atom_type_scat_dispersion_real
    _atom_type_scat_dispersion_imag
    _atom_type_scat_source
    'C' 'C' 0.0033 0.0016
                         'International Tables Vol C Tables 4.2.6.8 and 6.1.1.4'
    'H' 'H' 0.0000 0.0000
                         'International Tables Vol C Tables 4.2.6.8 and 6.1.1.4'
    'O' 'O' 0.0106 0.0060
                         'International Tables Vol C Tables 4.2.6.8 and 6.1.1.4'
_computing_data_collection
;
APEX2 (Bruker, 2009)
;
_computing_cell_refinement
;
SAINT (Bruker, 2009)
;
_computing_data_reduction
;
SAINT (Bruker, 2009)
;
_computing_structure_solution
;
SHELXTL (Sheldrick, 2008)
;
_computing_structure_refinement
;
SHELXL2013 (Sheldrick, 2013)
;
_computing_molecular_graphics
;
SHELXTL (Sheldrick, 2008)
;
_computing_publication_material
;
SHELXTL (Sheldrick, 2008) and PLATON (Spek, 2009)
;
loop_
    _atom_site_type_symbol
    _atom_site_label
    _atom_site_fract_x
    _atom_site_fract_y
    _atom_site_fract_z
    _atom_site_U_iso_or_equiv
    _atom_site_adp_type
    _atom_site_calc_flag
    _atom_site_occupancy
    _atom_site_disorder_assembly
    _atom_site_disorder_group
    O O1 0.53861(18) 0.72502(7) 0.79211(12) 0.0752(4) Uani d 1 . .
    O O2 0.20209(16) 1.03186(6) 0.56513(10) 0.0642(3) Uani d 1 . .
    C C1 0.53056(19) 0.86680(8) 0.94301(13) 0.0478(3) Uani d 1 . .
    C C2 0.6917(2) 0.88894(10) 0.95792(15) 0.0592(4) Uani d 1 . .
    H H2A 0.7215 0.8740 0.9017 0.071 Uiso calc 1 . .
    C C3 0.8018(3) 0.93154(11) 1.05315(18) 0.0738(5) Uani d 1 . .
    H H3A 0.9052 0.9465 1.0604 0.089 Uiso calc 1 . .
    C C4 0.7618(3) 0.95337(12) 1.14117(18) 0.0802(6) Uani d 1 . .
    H H4A 0.8400 0.9815 1.2071 0.096 Uiso calc 1 . .
    C C5 0.6114(3) 0.93389(11) 1.13057(16) 0.0731(5) Uani d 1 . .
    H H5A 0.5870 0.9487 1.1896 0.088 Uiso calc 1 . .
    C C6 0.4886(2) 0.89110(9) 1.03106(13) 0.0552(4) Uani d 1 . .
    C C7 0.3300(2) 0.87229(10) 1.01595(15) 0.0615(4) Uani d 1 . .
    H H7A 0.3036 0.8876 1.0738 0.074 Uiso calc 1 . .
    C C8 0.2100(2) 0.83166(9) 0.91831(15) 0.0538(4) Uani d 1 . .
    C C9 0.0457(3) 0.81257(11) 0.90222(19) 0.0713(5) Uani d 1 . .
    H H9A 0.0176 0.8282 0.9591 0.086 Uiso calc 1 . .
    C C10 -0.0685(3) 0.77249(12) 0.8065(2) 0.0787(6) Uani d 1 . .
    H H10A -0.1744 0.7609 0.7977 0.094 Uiso calc 1 . .
    C C11 -0.0284(2) 0.74811(11) 0.7196(2) 0.0757(6) Uani d 1 . .
    H H11A -0.1087 0.7209 0.6535 0.091 Uiso calc 1 . .
    C C12 0.1255(2) 0.76379(9) 0.73108(16) 0.0605(4) Uani d 1 . .
    H H12A 0.1497 0.7466 0.6730 0.073 Uiso calc 1 . .
    C C13 0.25104(19) 0.80611(8) 0.83027(14) 0.0478(3) Uani d 1 . .
    C C14 0.41240(18) 0.82319(8) 0.84557(13) 0.0445(3) Uani d 1 . .
    C C15 0.4659(2) 0.78700(8) 0.76321(14) 0.0500(4) Uani d 1 . .
    C C16 0.4322(2) 0.82415(9) 0.65306(14) 0.0526(4) Uani d 1 . .
    H H16A 0.4648 0.7987 0.6044 0.063 Uiso calc 1 . .
    C C17 0.35781(19) 0.89218(8) 0.61731(12) 0.0459(3) Uani d 1 . .
    H H17A 0.3278 0.9171 0.6678 0.055 Uiso calc 1 . .
    C C18 0.3182(2) 0.93191(9) 0.50726(13) 0.0489(4) Uani d 1 . .
    C C19 0.3583(2) 0.90106(11) 0.42487(15) 0.0640(5) Uani d 1 . .
    H H19A 0.4128 0.8538 0.4405 0.077 Uiso calc 1 . .
    C C20 0.3189(3) 0.93900(14) 0.32089(17) 0.0804(6) Uani d 1 . .
    H H20A 0.3470 0.9176 0.2670 0.096 Uiso calc 1 . .
    C C21 0.2377(3) 1.00888(14) 0.29715(17) 0.0813(6) Uani d 1 . .
    H H21A 0.2101 1.0343 0.2265 0.098 Uiso calc 1 . .
    C C22 0.1965(2) 1.04188(11) 0.37628(16) 0.0686(5) Uani d 1 . .
    H H22A 0.1424 1.0893 0.3594 0.082 Uiso calc 1 . .
    C C23 0.2366(2) 1.00373(9) 0.48149(13) 0.0527(4) Uani d 1 . .
    C C24 0.1245(3) 1.10560(10) 0.54615(19) 0.0769(6) Uani d 1 . .
    H H24A 0.1028 1.1170 0.6100 0.115 Uiso calc 1 . .
    H H24B 0.0190 1.1057 0.4717 0.115 Uiso calc 1 . .
    H H24C 0.1994 1.1437 0.5440 0.115 Uiso calc 1 . .
loop_
    _atom_site_aniso_label
    _atom_site_aniso_U_11
    _atom_site_aniso_U_22
    _atom_site_aniso_U_33
    _atom_site_aniso_U_12
    _atom_site_aniso_U_13
    _atom_site_aniso_U_23
    O1 0.0919(9) 0.0621(7) 0.0778(9) 0.0293(7) 0.0470(8) 0.0145(6)
    O2 0.0823(8) 0.0544(6) 0.0513(7) 0.0117(6) 0.0300(6) 0.0043(5)
    C1 0.0516(8) 0.0490(8) 0.0389(8) 0.0037(6) 0.0197(7) 0.0081(6)
    C2 0.0552(10) 0.0622(10) 0.0545(10) -0.0019(8) 0.0231(8) 0.0058(8)
    C3 0.0619(11) 0.0723(12) 0.0692(13) -0.0113(9) 0.0191(10) 0.0034(10)
    C4 0.0840(15) 0.0739(12) 0.0522(12) -0.0120(11) 0.0110(10) -0.0062(9)
    C5 0.0892(15) 0.0761(12) 0.0414(10) -0.0018(10) 0.0231(10) -0.0041(9)
    C6 0.0686(11) 0.0583(9) 0.0341(8) 0.0049(8) 0.0221(8) 0.0073(7)
    C7 0.0750(12) 0.0749(11) 0.0449(9) 0.0106(9) 0.0377(9) 0.0105(8)
    C8 0.0590(10) 0.0583(9) 0.0513(10) 0.0092(7) 0.0328(8) 0.0177(7)
    C9 0.0678(12) 0.0830(12) 0.0783(13) 0.0143(10) 0.0479(11) 0.0273(11)
    C10 0.0582(11) 0.0746(12) 0.1062(17) 0.0024(10) 0.0433(12) 0.0263(12)
    C11 0.0574(11) 0.0589(10) 0.0954(16) -0.0060(8) 0.0265(11) 0.0023(10)
    C12 0.0555(10) 0.0526(9) 0.0668(11) 0.0000(7) 0.0254(9) -0.0020(8)
    C13 0.0499(8) 0.0445(7) 0.0482(9) 0.0056(6) 0.0241(7) 0.0103(6)
    C14 0.0485(8) 0.0440(7) 0.0398(8) 0.0056(6) 0.0211(7) 0.0077(6)
    C15 0.0499(8) 0.0483(8) 0.0502(9) 0.0035(7) 0.0237(7) 0.0006(7)
    C16 0.0621(10) 0.0557(9) 0.0459(9) 0.0033(7) 0.0315(8) -0.0045(7)
    C17 0.0504(8) 0.0504(8) 0.0375(8) -0.0048(6) 0.0223(7) -0.0066(6)
    C18 0.0541(9) 0.0543(8) 0.0354(8) -0.0121(7) 0.0202(7) -0.0058(6)
    C19 0.0771(12) 0.0733(11) 0.0459(9) -0.0143(9) 0.0340(9) -0.0113(8)
    C20 0.0965(15) 0.1083(17) 0.0450(11) -0.0302(13) 0.0418(11) -0.0149(11)
    C21 0.0902(15) 0.1026(16) 0.0408(10) -0.0332(13) 0.0249(10) 0.0068(10)
    C22 0.0707(12) 0.0707(11) 0.0470(10) -0.0156(9) 0.0162(9) 0.0103(8)
    C23 0.0546(9) 0.0565(9) 0.0367(8) -0.0135(7) 0.0149(7) -0.0019(7)
    C24 0.0823(13) 0.0525(10) 0.0829(14) 0.0105(9) 0.0313(11) 0.0054(9)
_geom_special_details
;
 All esds (except the esd in the dihedral angle between two l.s. planes)
 are estimated using the full covariance matrix.  The cell esds are taken
 into account individually in the estimation of esds in distances, angles
 and torsion angles; correlations between esds in cell parameters are only
 used when they are defined by crystal symmetry.  An approximate (isotropic)
 treatment of cell esds is used for estimating esds involving l.s. planes.
;
loop_
    _geom_bond_atom_site_label_1
    _geom_bond_atom_site_label_2
    _geom_bond_site_symmetry_2
    _geom_bond_distance
    _geom_bond_publ_flag
    O1 C15 . 1.2226(18) ?
    O2 C23 . 1.3574(19) ?
    O2 C24 . 1.426(2) ?
    C1 C14 . 1.401(2) ?
    C1 C2 . 1.426(2) ?
    C1 C6 . 1.431(2) ?
    C2 C3 . 1.355(3) ?
    C2 H2A . 0.9300 ?
    C3 C4 . 1.408(3) ?
    C3 H3A . 0.9300 ?
    C4 C5 . 1.343(3) ?
    C4 H4A . 0.9300 ?
    C5 C6 . 1.421(3) ?
    C5 H5A . 0.9300 ?
    C6 C7 . 1.389(2) ?
    C7 C8 . 1.381(2) ?
    C7 H7A . 0.9300 ?
    C8 C13 . 1.433(2) ?
    C8 C9 . 1.435(2) ?
    C9 C10 . 1.346(3) ?
    C9 H9A . 0.9300 ?
    C10 C11 . 1.406(3) ?
    C10 H10A . 0.9300 ?
    C11 C12 . 1.354(2) ?
    C11 H11A . 0.9300 ?
    C12 C13 . 1.423(2) ?
    C12 H12A . 0.9300 ?
    C13 C14 . 1.405(2) ?
    C14 C15 . 1.509(2) ?
    C15 C16 . 1.451(2) ?
    C16 C17 . 1.327(2) ?
    C16 H16A . 0.9300 ?
    C17 C18 . 1.457(2) ?
    C17 H17A . 0.9300 ?
    C18 C19 . 1.393(2) ?
    C18 C23 . 1.406(2) ?
    C19 C20 . 1.375(3) ?
    C19 H19A . 0.9300 ?
    C20 C21 . 1.376(3) ?
    C20 H20A . 0.9300 ?
    C21 C22 . 1.377(3) ?
    C21 H21A . 0.9300 ?
    C22 C23 . 1.389(2) ?
    C22 H22A . 0.9300 ?
    C24 H24A . 0.9600 ?
    C24 H24B . 0.9600 ?
    C24 H24C . 0.9600 ?
loop_
    _geom_angle_atom_site_label_1
    _geom_angle_atom_site_label_2
    _geom_angle_atom_site_label_3
    _geom_angle_site_symmetry_1
    _geom_angle_site_symmetry_3
    _geom_angle
    _geom_angle_publ_flag
    C23 O2 C24 . . 118.55(13) ?
    C14 C1 C2 . . 122.63(14) ?
    C14 C1 C6 . . 119.23(14) ?
    C2 C1 C6 . . 118.13(15) ?
    C3 C2 C1 . . 120.73(17) ?
    C3 C2 H2A . . 119.6 ?
    C1 C2 H2A . . 119.6 ?
    C2 C3 C4 . . 120.82(19) ?
    C2 C3 H3A . . 119.6 ?
    C4 C3 H3A . . 119.6 ?
    C5 C4 C3 . . 120.41(19) ?
    C5 C4 H4A . . 119.8 ?
    C3 C4 H4A . . 119.8 ?
    C4 C5 C6 . . 121.37(19) ?
    C4 C5 H5A . . 119.3 ?
    C6 C5 H5A . . 119.3 ?
    C7 C6 C5 . . 122.56(16) ?
    C7 C6 C1 . . 118.96(15) ?
    C5 C6 C1 . . 118.48(16) ?
    C8 C7 C6 . . 122.45(15) ?
    C8 C7 H7A . . 118.8 ?
    C6 C7 H7A . . 118.8 ?
    C7 C8 C13 . . 119.20(14) ?
    C7 C8 C9 . . 122.52(16) ?
    C13 C8 C9 . . 118.27(17) ?
    C10 C9 C8 . . 121.30(18) ?
    C10 C9 H9A . . 119.4 ?
    C8 C9 H9A . . 119.4 ?
    C9 C10 C11 . . 120.29(17) ?
    C9 C10 H10A . . 119.9 ?
    C11 C10 H10A . . 119.9 ?
    C12 C11 C10 . . 120.88(19) ?
    C12 C11 H11A . . 119.6 ?
    C10 C11 H11A . . 119.6 ?
    C11 C12 C13 . . 121.27(18) ?
    C11 C12 H12A . . 119.4 ?
    C13 C12 H12A . . 119.4 ?
    C14 C13 C12 . . 122.95(14) ?
    C14 C13 C8 . . 119.06(14) ?
    C12 C13 C8 . . 117.99(14) ?
    C1 C14 C13 . . 121.04(13) ?
    C1 C14 C15 . . 119.37(13) ?
    C13 C14 C15 . . 119.27(13) ?
    O1 C15 C16 . . 120.75(14) ?
    O1 C15 C14 . . 117.85(14) ?
    C16 C15 C14 . . 121.40(13) ?
    C17 C16 C15 . . 124.17(13) ?
    C17 C16 H16A . . 117.9 ?
    C15 C16 H16A . . 117.9 ?
    C16 C17 C18 . . 126.82(14) ?
    C16 C17 H17A . . 116.6 ?
    C18 C17 H17A . . 116.6 ?
    C19 C18 C23 . . 117.97(14) ?
    C19 C18 C17 . . 122.13(15) ?
    C23 C18 C17 . . 119.90(13) ?
    C20 C19 C18 . . 121.46(19) ?
    C20 C19 H19A . . 119.3 ?
    C18 C19 H19A . . 119.3 ?
    C19 C20 C21 . . 119.51(18) ?
    C19 C20 H20A . . 120.2 ?
    C21 C20 H20A . . 120.2 ?
    C20 C21 C22 . . 121.12(17) ?
    C20 C21 H21A . . 119.4 ?
    C22 C21 H21A . . 119.4 ?
    C21 C22 C23 . . 119.45(19) ?
    C21 C22 H22A . . 120.3 ?
    C23 C22 H22A . . 120.3 ?
    O2 C23 C22 . . 123.70(16) ?
    O2 C23 C18 . . 115.80(13) ?
    C22 C23 C18 . . 120.49(16) ?
    O2 C24 H24A . . 109.5 ?
    O2 C24 H24B . . 109.5 ?
    H24A C24 H24B . . 109.5 ?
    O2 C24 H24C . . 109.5 ?
    H24A C24 H24C . . 109.5 ?
    H24B C24 H24C . . 109.5 ?
loop_
    _geom_torsion_atom_site_label_1
    _geom_torsion_atom_site_label_2
    _geom_torsion_atom_site_label_3
    _geom_torsion_atom_site_label_4
    _geom_torsion_site_symmetry_1
    _geom_torsion_site_symmetry_2
    _geom_torsion_site_symmetry_3
    _geom_torsion_site_symmetry_4
    _geom_torsion
    _geom_torsion_publ_flag
    C14 C1 C2 C3 . . . . 179.60(15) ?
    C6 C1 C2 C3 . . . . 0.2(2) ?
    C1 C2 C3 C4 . . . . 1.6(3) ?
    C2 C3 C4 C5 . . . . -1.7(3) ?
    C3 C4 C5 C6 . . . . -0.1(3) ?
    C4 C5 C6 C7 . . . . -177.89(18) ?
    C4 C5 C6 C1 . . . . 1.9(3) ?
    C14 C1 C6 C7 . . . . -1.5(2) ?
    C2 C1 C6 C7 . . . . 177.85(14) ?
    C14 C1 C6 C5 . . . . 178.68(14) ?
    C2 C1 C6 C5 . . . . -1.9(2) ?
    C5 C6 C7 C8 . . . . 179.05(16) ?
    C1 C6 C7 C8 . . . . -0.7(2) ?
    C6 C7 C8 C13 . . . . 1.5(2) ?
    C6 C7 C8 C9 . . . . -179.64(16) ?
    C7 C8 C9 C10 . . . . -179.61(17) ?
    C13 C8 C9 C10 . . . . -0.8(3) ?
    C8 C9 C10 C11 . . . . 0.2(3) ?
    C9 C10 C11 C12 . . . . 0.6(3) ?
    C10 C11 C12 C13 . . . . -0.8(3) ?
    C11 C12 C13 C14 . . . . 179.68(15) ?
    C11 C12 C13 C8 . . . . 0.1(2) ?
    C7 C8 C13 C14 . . . . -0.1(2) ?
    C9 C8 C13 C14 . . . . -178.96(13) ?
    C7 C8 C13 C12 . . . . 179.47(14) ?
    C9 C8 C13 C12 . . . . 0.6(2) ?
    C2 C1 C14 C13 . . . . -176.37(13) ?
    C6 C1 C14 C13 . . . . 3.0(2) ?
    C2 C1 C14 C15 . . . . 10.2(2) ?
    C6 C1 C14 C15 . . . . -170.46(13) ?
    C12 C13 C14 C1 . . . . 178.29(13) ?
    C8 C13 C14 C1 . . . . -2.2(2) ?
    C12 C13 C14 C15 . . . . -8.3(2) ?
    C8 C13 C14 C15 . . . . 171.27(13) ?
    C1 C14 C15 O1 . . . . 84.19(18) ?
    C13 C14 C15 O1 . . . . -89.38(19) ?
    C1 C14 C15 C16 . . . . -95.91(18) ?
    C13 C14 C15 C16 . . . . 90.53(18) ?
    O1 C15 C16 C17 . . . . -178.25(16) ?
    C14 C15 C16 C17 . . . . 1.8(2) ?
    C15 C16 C17 C18 . . . . -178.99(14) ?
    C16 C17 C18 C19 . . . . -0.7(2) ?
    C16 C17 C18 C23 . . . . 179.15(15) ?
    C23 C18 C19 C20 . . . . -0.3(3) ?
    C17 C18 C19 C20 . . . . 179.50(16) ?
    C18 C19 C20 C21 . . . . -0.2(3) ?
    C19 C20 C21 C22 . . . . 0.6(3) ?
    C20 C21 C22 C23 . . . . -0.5(3) ?
    C24 O2 C23 C22 . . . . -1.7(2) ?
    C24 O2 C23 C18 . . . . 177.97(15) ?
    C21 C22 C23 O2 . . . . 179.57(16) ?
    C21 C22 C23 C18 . . . . -0.1(2) ?
    C19 C18 C23 O2 . . . . -179.20(14) ?
    C17 C18 C23 O2 . . . . 0.9(2) ?
    C19 C18 C23 C22 . . . . 0.5(2) ?
    C17 C18 C23 C22 . . . . -179.34(14) ?
_shelx_hkl_file
;
  -1   0   0 -0.9035 0.57862   3
  -2   0   0 2744.95 63.4731   1
  -2   0   0 2714.23 89.3381   3
   2   0   0 2693.50 64.3795   2
   2   0   0 2862.86 60.0470   6
  -3   0   0 2.07196 1.37074   3
  -3   0   0 -0.3876 0.35650   1
  -3   0   0 -0.7358 0.07287   6
   3   0   0 -0.7387 0.23970   6
   3   0   0 -0.3692 0.51145   2
  -4   0   0 519.551 13.7853   1
  -4   0   0 554.875 19.8934   3
  -4   0   0 537.484 12.5920   6
   4   0   0 531.087 14.6743   2
   4   0   0 545.790 13.0388   6
   4   0   0 535.640 13.7962   5
  -5   0   0 -0.2628 0.36831   1
  -5   0   0 0.38625 0.63754   6
  -5   0   0 0.45705 1.64088   3
   5   0   0 -0.2936 0.59347   2
   5   0   0 0.21903 0.64297   5
   5   0   0 0.30387 0.41193   6
  -6   0   0 441.433 12.5260   1
  -6   0   0 435.355 10.9183   6
  -6   0   0 439.588 17.8397   3
   6   0   0 443.563 13.6396   2
   6   0   0 440.922 11.7389   6
   6   0   0 454.622 12.8845   5
  -7   0   0 1.72424 0.92056   1
  -7   0   0 1.22264 0.86389   6
  -7   0   0 1.66579 2.23306   3
   7   0   0 0.72147 0.71900   6
   7   0   0 0.21877 1.17861   5
   7   0   0 1.43698 1.33406   2
  -8   0   0 0.85141 0.77098   6
  -8   0   0 2.61485 2.38817   3
  -8   0   0 3.14902 1.25257   1
   8   0   0 2.80299 1.58271   2
   8   0   0 1.29864 1.31834   5
   8   0   0 1.61399 0.83981   6
  -9   0   0 -0.0582 0.58669   6
  -9   0   0 -0.5631 0.87385   1
  -9   0   0 -1.1828 1.61987   3
   9   0   0 0.26939 1.34526   2
   9   0   0 0.92190 0.75520   6
 -10   0   0 1.07496 0.63616   6
 -10   0   0 0.36432 2.06645   3
 -10   0   0 1.82036 1.31330   1
  10   0   0 -0.6718 0.79584   6
  10   0   0 -0.2839 1.50527   2
 -11   0   0 0.95429 2.58634   3
  11   0   0 0.60142 1.72693   2
  11   0   0 0.50334 0.95119   6
  11  -1   0 1.72116 1.24011   6
  11  -1   0 5.82705 2.56790   2
 -11   1   0 3.43227 1.92930   1
 -11   1   0 6.63833 3.26440   3
  10  -1   0 -0.9133 1.15201   2
  10  -1   0 0.26943 0.78153   6
 -10   1   0 -0.1589 1.11184   1
 -10   1   0 -1.3688 1.38836   3
   9  -1   0 -0.1469 1.10725   2
   9  -1   0 -0.2384 0.61096   6
  -9   1   0 1.71529 1.23150   1
  -9   1   0 0.06714 0.39911   6
  -9   1   0 -1.2841 1.48710   3
   8  -1   0 0.96873 1.21222   2
   8  -1   0 -0.3463 0.59816   6
  -8   1   0 -1.2798 0.61767   1
  -8   1   0 -0.8433 0.41809   6
  -8   1   0 -0.2008 1.33445   3
   7  -1   0 245.309 9.09809   2
   7  -1   0 247.658 8.61523   5
   7  -1   0 238.366 7.49466   6
  -7   1   0 237.536 6.19575   6
  -7   1   0 226.818 8.26615   1
  -7   1   0 229.799 11.1023   3
   6  -1   0 0.20142 0.51977   6
   6  -1   0 -0.3471 0.68513   5
   6  -1   0 0.04002 0.69272   2
  -6   1   0 1.23992 1.38580   3
  -6   1   0 -0.3828 0.41940   6
  -6   1   0 0.50756 0.71004   1
   5  -1   0 1024.59 23.0127   6
   5  -1   0 972.292 25.4137   2
   5  -1   0 977.517 23.9439   5
  -5   1   0 997.505 22.0379   6
  -5   1   0 961.803 24.7007   1
  -5   1   0 960.524 34.0869   3
   4  -1   0 0.36544 0.60554   2
   4  -1   0 -0.0533 0.27760   6
   4  -1   0 -0.1259 0.40408   5
  -4   1   0 -0.7579 0.56404   3
  -4   1   0 -0.3816 0.38094   1
  -4   1   0 -0.4237 0.23338   6
   3  -1   0 1227.58 29.9393   2
   3  -1   0 1245.49 27.4313   6
  -3   1   0 1248.56 26.9780   6
  -3   1   0 1211.14 40.9212   3
  -3   1   0 1225.22 29.5130   1
   2  -1   0 -0.2147 0.33381   2
  -2   1   0 0.52170 0.35503   1
  -2   1   0 0.55542 0.47033   3
  -1   1   0 1328.10 30.9829   1
   0  -1   0 -0.7548 0.19201   3
   0   1   0 -0.7217 0.07768   3
  -1  -1   0 1008.32 31.4187   4
  -2  -1   0 0.84174 0.41099   6
  -2  -1   0 -1.4116 1.04102   3
  -2  -1   0 0.28822 0.16017   4
  -2  -1   0 0.53970 0.35036   1
   2   1   0 0.16321 0.29640   2
   2   1   0 -0.0107 0.08237   6
  -3  -1   0 1255.99 27.7042   6
  -3  -1   0 1261.86 27.6978   6
  -3  -1   0 1270.54 29.4535   1
   3   1   0 1194.40 28.7794   5
  -4  -1   0 1.52718 1.54961   3
  -4  -1   0 -0.3968 1.34025   4
  -4  -1   0 0.64663 0.43015   1
  -4  -1   0 0.34823 0.56171   6
   4   1   0 0.05972 0.31813   2
   4   1   0 -0.7508 0.37486   5
   4   1   0 -0.1968 0.28751   6
  -5  -1   0 65.5072 5.20738   3
  -5  -1   0 65.2232 2.93807   1
   5   1   0 66.0288 2.83062   6
   5   1   0 67.9209 3.45025   5
  -6  -1   0 0.02328 0.22511   6
  -6  -1   0 2.37429 2.47219   3
  -6  -1   0 0.78106 0.74951   1
   6   1   0 -0.1760 0.44454   2
   6   1   0 0.49085 1.02850   5
   6   1   0 0.32455 0.32900   6
  -7  -1   0 282.558 9.13719   1
  -7  -1   0 274.320 7.99095   6
  -7  -1   0 289.280 13.8001   3
   7   1   0 288.444 9.91315   5
   7   1   0 282.977 8.58639   6
   7   1   0 282.036 10.5638   2
  -8  -1   0 -0.0307 0.89133   6
  -8  -1   0 1.22263 1.00862   1
  -8  -1   0 -1.3845 2.34313   3
   8   1   0 0.22394 0.63265   6
   8   1   0 1.06267 1.26884   5
   8   1   0 1.02843 1.32220   2
  -9  -1   0 1.46109 2.42755   3
  -9  -1   0 0.04956 0.97908   1
  -9  -1   0 0.92859 0.93607   6
   9   1   0 0.40111 1.42950   5
   9   1   0 0.02030 1.27852   2
   9   1   0 -0.4878 0.74709   6
 -10  -1   0 2.05379 0.94948   6
 -10  -1   0 -3.2525 1.83362   3
  10   1   0 0.32361 1.58056   2
  10   1   0 0.13266 0.85196   6
 -11  -1   0 5.34224 1.09881   6
 -11  -1   0 4.91394 3.44626   3
  11   1   0 4.52868 1.43152   6
  11   1   0 3.12177 2.03381   2
  11  -2   0 0.98719 1.81211   2
  11  -2   0 0.56547 1.02340   6
 -11   2   0 -1.2034 1.05191   1
 -11   2   0 0.85906 1.79883   3
  10  -2   0 -0.4442 1.30450   2
  10  -2   0 0.22293 0.78747   6
 -10   2   0 -0.5589 1.60348   3
 -10   2   0 -1.1091 0.92610   1
   9  -2   0 -0.1331 0.67130   6
   9  -2   0 -0.8504 1.12471   2
  -9   2   0 -1.1700 1.30959   3
  -9   2   0 0.27618 1.13491   1
   8  -2   0 5.00156 1.66260   2
   8  -2   0 8.64045 1.47257   6
  -8   2   0 7.46762 2.23456   3
  -8   2   0 14.3911 2.34482   1
   7  -2   0 0.65372 0.93259   5
   7  -2   0 1.46936 0.71507   6
   7  -2   0 0.29668 0.93393   2
  -7   2   0 -0.1016 0.19040   6
  -7   2   0 0.35306 0.81541   1
  -7   2   0 -0.3421 1.11179   3
   6  -2   0 11.3466 1.76000   5
   6  -2   0 8.85655 1.19565   6
   6  -2   0 11.1971 1.82415   2
  -6   2   0 8.23933 1.85964   3
  -6   2   0 6.99078 0.42376   6
  -6   2   0 8.46907 1.56766   1
   5  -2   0 1.62467 0.55252   6
   5  -2   0 1.05585 0.67359   2
   5  -2   0 1.00300 0.77468   5
  -5   2   0 1.50639 0.90335   3
  -5   2   0 0.74578 0.63614   1
   4  -2   0 23.9094 1.27775   6
   4  -2   0 26.9768 1.73352   5
   4  -2   0 25.1776 1.87658   2
  -4   2   0 26.7238 2.29301   3
  -4   2   0 25.0464 1.83633   1
   3  -2   0 -0.2569 0.32701   2
  -3   2   0 0.08712 0.43875   1
  -3   2   0 0.46724 0.48129   3
   2  -2   0 1060.26 25.3297   2
  -2   2   0 1067.84 35.2865   3
  -2   2   0 1033.84 25.4062   1
  -1   2   0 -0.2612 0.21672   1
  -1   2   0 0.87877 0.51750   3
   0  -2   0 501.015 12.1909   1
   0  -2   0 508.439 17.4136   3
   0  -2   0 528.126 16.5596   4
   0   2   0 446.855 17.2958   3
   0   2   0 514.267 12.2362   1
  -1  -2   0 0.08579 0.21336   1
   1   2   0 0.09961 0.23154   5
   1   2   0 0.08319 0.31763   2
  -2  -2   0 44.3568 1.62531   1
  -2  -2   0 41.7227 1.43512   6
   2   2   0 42.4054 1.93019   5
   2   2   0 45.0329 1.49038   6
   2   2   0 42.5740 2.09907   2
  -3  -2   0 -1.1426 0.34842   6
  -3  -2   0 0.82037 0.29182   4
  -3  -2   0 0.09337 1.03460   3
  -3  -2   0 0.51202 0.40855   1
   3   2   0 -0.1042 0.35337   2
   3   2   0 0.00085 0.23608   6
   3   2   0 -0.2993 0.38399   5
  -4  -2   0 31.1034 1.69694   1
  -4  -2   0 31.5718 3.38426   3
  -4  -2   0 29.1284 1.64051   6
  -4  -2   0 32.7084 1.64367   6
   4   2   0 29.9557 1.62692   6
   4   2   0 33.2106 2.19912   5
   4   2   0 33.9457 2.39077   2
  -5  -2   0 -1.0055 1.49776   4
  -5  -2   0 0.62284 2.23088   3
  -5  -2   0 1.44774 0.61310   1
  -5  -2   0 -0.0242 0.79707   6
   5   2   0 -0.1692 0.70360   2
   5   2   0 0.12429 0.65660   5
   5   2   0 0.03835 0.38795   6
  -6  -2   0 9.37916 3.44675   3
  -6  -2   0 5.99421 1.31960   6
  -6  -2   0 9.10362 1.39666   1
   6   2   0 11.8247 2.01137   5
   6   2   0 10.9241 1.45961   6
  -7  -2   0 -0.6112 1.18962   6
  -7  -2   0 2.32327 1.09722   1
  -7  -2   0 1.50910 3.08012   3
   7   2   0 0.23848 1.19788   5
   7   2   0 1.61711 1.51015   2
   7   2   0 -0.3106 0.74792   6
  -8  -2   0 24.8176 2.35329   6
  -8  -2   0 31.3650 5.58399   3
  -8  -2   0 24.2110 2.70466   1
   8   2   0 28.8099 3.63978   5
   8   2   0 24.5659 2.43030   6
   8   2   0 24.2867 3.51456   2
  -9  -2   0 1.40832 1.16204   6
  -9  -2   0 -2.0027 2.29281   3
  -9  -2   0 -0.1178 1.05777   1
   9   2   0 1.01191 0.77803   6
   9   2   0 -0.5124 1.22903   2
   9   2   0 0.14365 1.41420   5
 -10  -2   0 8.04310 1.51571   6
 -10  -2   0 5.37636 3.36862   3
  10   2   0 6.84516 2.36620   5
  10   2   0 11.1815 2.81152   2
  10   2   0 7.00464 1.53975   6
 -11  -2   0 1.39658 1.06493   6
 -11  -2   0 -2.8150 2.42240   3
  11   2   0 0.19843 0.84825   6
  11   2   0 -0.7003 1.64368   2
  11  -3   0 3.93774 1.36735   6
  11  -3   0 5.28905 2.25468   2
 -11   3   0 2.91039 2.24645   3
 -11   3   0 0.02470 1.28357   1
  10  -3   0 0.37099 1.32417   2
  10  -3   0 -0.3316 0.76822   6
 -10   3   0 0.86207 1.27023   1
 -10   3   0 -0.4623 1.66237   3
   9  -3   0 8.12483 1.65625   6
   9  -3   0 11.6221 2.44317   2
  -9   3   0 5.54157 1.79359   1
  -9   3   0 9.74781 2.78475   3
   8  -3   0 0.39027 0.68943   6
   8  -3   0 0.47161 1.17087   2
  -8   3   0 -0.9149 0.79249   1
  -8   3   0 -0.2884 1.04974   3
   7  -3   0 9.57893 1.85771   2
   7  -3   0 10.1240 1.41458   6
  -7   3   0 10.5487 2.37658   3
  -7   3   0 10.8255 2.01158   1
   6  -3   0 0.81857 0.48897   6
   6  -3   0 -0.1411 0.72788   5
   6  -3   0 0.40494 0.68450   2
  -6   3   0 0.77265 0.85226   3
  -6   3   0 0.74361 0.73102   1
   5  -3   0 112.505 4.77756   2
   5  -3   0 118.151 4.45024   5
   5  -3   0 119.581 3.69988   6
  -5   3   0 118.613 6.29322   3
  -5   3   0 116.454 5.02323   1
   4  -3   0 0.62309 0.64185   2
   4  -3   0 1.11473 0.52092   5
  -4   3   0 2.29107 0.98345   3
  -4   3   0 3.08490 0.98371   1
   3  -3   0 251.381 7.16036   2
  -3   3   0 230.558 7.35909   1
   2  -3   0 -0.2158 0.32339   2
  -2   3   0 0.26142 0.34028   2
  -2   3   0 0.05724 0.20609   1
  -2   3   0 0.09996 0.51553   3
   1  -3   0 869.543 21.6476   1
  -1   3   0 897.966 21.7434   1
  -1   3   0 892.769 30.5462   3
   0  -3   0 -0.4519 0.43736   3
   0  -3   0 -0.0271 0.30990   1
   0  -3   0 -0.0478 0.50514   4
   0   3   0 -0.3515 0.25372   2
   0   3   0 -0.0035 0.27431   1
   0   3   0 -0.1040 0.42203   3
  -2  -3   0 0.40372 0.37444   1
  -2  -3   0 0.12659 0.24571   6
  -2  -3   0 -0.2946 0.81880   4
   2   3   0 1.02749 0.52432   5
   2   3   0 0.03327 0.43749   2
  -3  -3   0 1561.66 51.4597   3
  -3  -3   0 1519.87 35.6806   1
  -3  -3   0 1476.67 48.5326   4
  -3  -3   0 1560.24 33.6903   6
   3   3   0 1483.51 35.0114   5
   3   3   0 1505.53 37.2841   2
  -4  -3   0 0.11081 0.91847   4
  -4  -3   0 -0.1222 0.48717   1
  -4  -3   0 0.09386 1.57551   3
  -4  -3   0 -0.1935 0.56638   6
   4   3   0 -0.0105 0.28293   6
   4   3   0 0.05576 0.53188   2
   4   3   0 -0.9083 0.42404   5
  -5  -3   0 3.63531 1.02784   6
  -5  -3   0 5.08391 0.99942   1
  -5  -3   0 5.44341 2.53169   3
  -5  -3   0 4.47164 1.07938   6
   5   3   0 5.54413 0.88413   6
   5   3   0 6.68371 1.57170   2
   5   3   0 5.73810 1.35639   5
  -6  -3   0 0.93590 0.72844   1
  -6  -3   0 0.62186 2.41705   4
  -6  -3   0 2.56543 3.39392   3
  -6  -3   0 -0.6494 1.04742   6
   6   3   0 1.07081 0.98924   2
   6   3   0 0.87000 0.51450   6
   6   3   0 1.81910 1.09235   5
  -7  -3   0 31.9371 2.59966   6
  -7  -3   0 34.7257 2.57287   1
  -7  -3   0 30.8562 5.57780   3
   7   3   0 36.1937 4.13668   2
   7   3   0 32.3236 3.54951   5
   7   3   0 35.2132 2.25734   6
  -8  -3   0 -1.3881 0.73366   1
  -8  -3   0 0.01486 1.19904   6
  -8  -3   0 0.52033 3.14073   3
   8   3   0 -0.3897 0.57715   6
   8   3   0 -0.8127 1.12782   5
   8   3   0 0.16306 1.14747   2
  -9  -3   0 3.35832 1.47013   6
  -9  -3   0 -3.1060 2.89532   3
   9   3   0 5.47020 1.99945   5
   9   3   0 1.02576 0.78151   6
   9   3   0 3.43478 1.89081   2
 -10  -3   0 -4.8150 3.01977   3
 -10  -3   0 -0.7735 1.12524   6
  10   3   0 0.04636 0.82394   6
  10   3   0 0.79410 1.78056   2
  10   3   0 0.65477 1.54492   5
  11  -4   0 0.61854 1.49553   2
  11  -4   0 -0.0996 0.92026   6
 -11   4   0 1.43052 1.70553   1
 -11   4   0 -0.1145 2.14756   3
  10  -4   0 0.19079 1.41877   2
  10  -4   0 1.39905 1.10685   6
 -10   4   0 -0.4763 1.61728   3
 -10   4   0 1.15883 1.35457   1
   9  -4   0 -0.2509 1.12745   2
   9  -4   0 0.65195 0.92189   6
  -9   4   0 0.29217 1.36636   3
  -9   4   0 0.25373 1.22062   1
   8  -4   0 3.81349 1.05092   6
   8  -4   0 3.50375 1.39891   2
  -8   4   0 2.97486 1.81268   3
  -8   4   0 3.15275 1.48212   1
   7  -4   0 -0.4159 0.69412   2
   7  -4   0 -0.0789 0.47917   6
  -7   4   0 0.36957 1.09841   3
  -7   4   0 -0.6396 0.64641   1
   6  -4   0 21.1649 1.42823   6
   6  -4   0 21.1983 2.44539   2
  -6   4   0 26.0099 2.92961   1
  -6   4   0 25.9431 3.00409   3
   5  -4   0 0.53071 0.55680   5
   5  -4   0 0.46633 0.63707   2
  -5   4   0 1.01318 0.85856   3
  -5   4   0 0.18967 0.69025   1
   4  -4   0 330.216 9.53699   2
  -4   4   0 330.298 13.4944   3
  -4   4   0 304.256 9.92012   1
   3  -4   0 -0.2497 0.43055   2
  -3   4   0 -0.5925 0.58947   3
  -3   4   0 -0.8113 0.29157   1
   1  -4   0 -0.0016 0.46346   1
  -1   4   0 -0.2587 0.32689   1
  -1   4   0 -0.5452 0.27262   2
  -1   4   0 -0.5972 0.41623   3
   0  -4   0 28.8204 2.67046   3
   0  -4   0 26.3125 2.36102   4
   0  -4   0 27.5054 1.65515   1
   0   4   0 27.8172 1.54576   2
   0   4   0 27.4873 1.69701   1
  -1  -4   0 0.15317 0.43509   3
  -1  -4   0 0.20608 0.38664   1
  -1  -4   0 -0.2437 0.59812   4
   1   4   0 -0.2534 0.34455   3
   1   4   0 0.01210 0.42115   2
   1   4   0 -0.4482 0.17142   5
  -2  -4   0 45.6657 1.58063   6
  -2  -4   0 43.0285 1.87514   1
  -2  -4   0 39.6685 3.03708   4
   2   4   0 46.8379 2.48412   2
   2   4   0 32.9602 1.84180   5
  -3  -4   0 3.03539 1.41266   3
  -3  -4   0 2.15441 0.65010   1
  -3  -4   0 1.91318 1.32299   4
   3   4   0 1.18809 0.73053   5
  -4  -4   0 2.88811 1.86656   3
  -4  -4   0 4.97278 0.96499   1
  -4  -4   0 5.90585 0.93772   6
  -4  -4   0 3.57076 2.10472   4
   4   4   0 5.65212 0.58613   6
   4   4   0 5.70161 1.23033   5
   4   4   0 4.04411 1.16453   2
  -5  -4   0 -0.3871 0.57882   1
  -5  -4   0 -2.5784 2.03445   3
  -5  -4   0 0.05117 0.82633   6
  -5  -4   0 0.64836 0.54454   4
   5   4   0 0.42615 0.34821   6
   5   4   0 0.92550 0.81052   5
   5   4   0 0.48999 0.88287   2
  -6  -4   0 -2.8170 2.79309   4
  -6  -4   0 1.15455 0.87472   1
  -6  -4   0 0.31026 1.09030   6
  -6  -4   0 0.02587 1.19354   6
  -6  -4   0 1.09975 3.29084   3
   6   4   0 0.22201 0.45846   6
   6   4   0 -0.0602 0.94158   2
   6   4   0 0.23773 0.96020   5
  -7  -4   0 0.17973 0.86728   1
  -7  -4   0 -0.7276 1.15783   6
  -7  -4   0 -2.1446 2.86231   4
  -7  -4   0 0.01389 3.13351   3
   7   4   0 -0.4720 0.41214   6
   7   4   0 0.21679 1.07469   2
   7   4   0 0.10028 1.07946   5
  -8  -4   0 19.7304 2.43476   6
  -8  -4   0 22.3543 5.58275   3
   8   4   0 19.8560 1.91193   6
   8   4   0 20.5015 3.45922   2
   8   4   0 18.4609 3.03872   5
  -9  -4   0 -3.9361 3.18081   3
  -9  -4   0 -0.3255 1.27161   6
   9   4   0 0.77827 0.70535   6
   9   4   0 0.28654 1.57074   2
   9   4   0 1.26552 1.70456   5
 -10  -4   0 13.6544 2.31745   6
 -10  -4   0 9.21690 4.93663   3
  10   4   0 16.8555 3.66555   2
  10   4   0 11.0541 2.83302   5
  11  -5   0 -0.3802 1.39259   2
  11  -5   0 4.77696 1.55652   6
 -11   5   0 1.31536 1.68698   1
 -11   5   0 1.63191 2.05600   3
  10  -5   0 -1.1547 0.75713   6
  10  -5   0 0.40950 1.39072   2
 -10   5   0 -0.0599 2.00181   3
 -10   5   0 0.13303 1.41834   1
   9  -5   0 28.6199 3.65320   2
   9  -5   0 30.6578 2.52093   6
  -9   5   0 33.1438 4.12471   1
  -9   5   0 42.4702 4.97922   3
   8  -5   0 -0.1570 0.91751   2
   8  -5   0 0.04437 0.67711   6
  -8   5   0 1.43509 1.25216   1
  -8   5   0 1.55769 1.47424   3
   7  -5   0 2.07670 1.07075   2
  -7   5   0 1.84730 1.47447   3
  -7   5   0 2.84506 1.50775   1
   6  -5   0 -1.1115 0.49998   2
  -6   5   0 0.20362 0.97441   3
  -6   5   0 -0.3854 0.75338   1
   5  -5   0 25.0016 2.03737   2
  -5   5   0 27.6266 3.16809   3
  -5   5   0 25.0255 2.92261   1
   4  -5   0 -0.1965 0.51919   2
  -4   5   0 -0.2527 0.72920   3
  -4   5   0 0.06880 0.42329   1
   3  -5   0 157.488 5.28195   2
  -3   5   0 154.587 5.94671   1
  -3   5   0 149.517 8.01827   3
  -3   5   0 157.676 5.06131   2
   2  -5   0 0.25143 0.48866   2
   2  -5   0 0.74215 0.61340   1
  -2   5   0 0.14782 0.77586   3
  -2   5   0 0.01809 0.34185   2
  -2   5   0 -0.6387 0.48124   1
   1  -5   0 471.301 12.9892   1
  -1   5   0 477.093 18.6920   3
  -1   5   0 477.052 12.3584   2
   0  -5   0 -0.1708 0.42575   1
   0  -5   0 0.10770 0.65357   3
   0  -5   0 -0.1609 0.63002   4
   0   5   0 0.45278 0.72862   3
   0   5   0 -0.1950 0.37068   2
  -1  -5   0 1.14650 0.99007   4
  -1  -5   0 1.78376 0.68565   1
  -1  -5   0 0.54432 0.90708   3
   1   5   0 1.50106 0.38888   5
   1   5   0 0.81907 0.86303   3
   1   5   0 -0.2262 0.37528   2
   1   5   0 0.78994 0.34569   5
  -2  -5   0 0.18881 0.42336   1
  -2  -5   0 -0.3714 0.84320   4
   2   5   0 -0.1459 0.32694   5
   2   5   0 0.58796 0.64063   2
  -3  -5   0 314.591 8.50543   1
  -3  -5   0 315.319 12.6996   4
  -3  -5   0 307.022 13.3380   3
  -3  -5   0 316.798 7.79336   6
   3   5   0 308.964 8.86902   5
   3   5   0 302.770 9.82021   2
  -4  -5   0 -0.0032 1.54203   3
  -4  -5   0 0.74399 0.61738   6
  -4  -5   0 -0.7025 0.56071   1
   4   5   0 0.54070 0.73980   5
   4   5   0 1.71982 1.00460   2
  -5  -5   0 265.850 7.57669   6
  -5  -5   0 280.112 8.05859   1
  -5  -5   0 254.870 13.1059   3
   5   5   0 253.308 9.62979   2
   5   5   0 270.040 8.91511   5
  -6  -5   0 0.67302 1.06770   6
  -6  -5   0 0.65008 2.59639   3
  -6  -5   0 0.27661 0.85932   1
  -6  -5   0 2.07871 2.94977   4
   6   5   0 3.51925 1.48520   2
   6   5   0 -0.4636 0.84657   5
  -7  -5   0 3.95300 3.47464   4
  -7  -5   0 2.55853 3.19764   3
  -7  -5   0 5.38270 1.62673   6
   7   5   0 6.35455 2.12568   2
   7   5   0 6.01344 1.75977   5
  -8  -5   0 -1.8966 3.55534   4
  -8  -5   0 -1.5072 3.92408   3
  -8  -5   0 -0.8602 1.30267   6
   8   5   0 -0.2842 1.16833   2
   8   5   0 1.24991 1.27133   5
  -9  -5   0 -0.2667 1.58561   6
  -9  -5   0 -1.1838 4.44761   3
   9   5   0 4.05153 2.05680   2
   9   5   0 0.40654 1.45404   5
 -10  -5   0 -7.3041 4.68201   3
 -10  -5   0 0.70541 1.68592   6
  10   5   0 0.49923 2.04576   2
  10   5   0 1.90933 1.81480   5
  11  -6   0 0.28118 1.02280   6
  11  -6   0 1.74301 1.89399   2
 -11   6   0 0.17974 2.03458   3
 -11   6   0 -0.1051 1.53402   1
  10  -6   0 2.46111 1.69722   2
 -10   6   0 3.52444 2.44422   3
 -10   6   0 0.75377 1.18526   1
   9  -6   0 -1.3842 1.04744   2
  -9   6   0 0.21076 1.70574   3
  -9   6   0 0.28419 1.30359   1
   8  -6   0 36.0605 3.27145   2
  -8   6   0 42.2120 3.86824   1
  -8   6   0 45.7043 5.33412   3
   7  -6   0 0.32300 0.91269   2
  -7   6   0 0.84427 1.05041   1
  -7   6   0 -0.7295 1.19238   3
   6  -6   0 6.87240 1.47340   2
  -6   6   0 5.38946 1.61719   1
  -6   6   0 6.06612 2.24782   3
   5  -6   0 0.14376 0.66936   2
  -5   6   0 0.02826 0.79332   3
  -5   6   0 0.07447 0.46405   1
   4  -6   0 12.0602 1.63170   2
  -4   6   0 13.6792 2.15843   1
  -4   6   0 12.4123 2.59939   3
   3  -6   0 0.81896 0.59682   2
  -3   6   0 -0.2920 0.37249   2
  -3   6   0 0.65011 1.00336   3
  -3   6   0 -0.4492 0.65898   1
   2  -6   0 343.398 10.9015   1
  -2   6   0 376.506 10.0591   2
  -2   6   0 354.965 15.6341   3
  -2   6   0 377.629 11.2138   1
   1  -6   0 0.68286 0.64427   1
  -1   6   0 0.23790 0.50383   2
  -1   6   0 -0.2600 0.85947   3
  -1   6   0 1.25059 0.69417   1
   0  -6   0 28.7282 3.01912   4
   0  -6   0 29.1890 3.23191   3
   0  -6   0 25.6006 1.93138   1
   0   6   0 26.0111 3.11192   3
  -1  -6   0 1.39956 1.11223   4
  -1  -6   0 -0.1963 0.49375   1
  -1  -6   0 0.30005 0.91101   3
   1   6   0 0.63858 0.92419   3
   1   6   0 0.17983 0.16797   5
   1   6   0 0.29541 0.21419   5
   1   6   0 0.31555 0.58947   2
  -2  -6   0 1.37826 0.61403   1
  -2  -6   0 0.52321 1.15243   4
   2   6   0 0.83059 0.72385   2
   2   6   0 1.07446 0.48629   5
  -3  -6   0 0.44284 0.53920   1
  -3  -6   0 1.81966 1.56312   4
  -3  -6   0 0.79190 0.44720   6
   3   6   0 0.25715 0.36819   5
   3   6   0 1.14652 0.75881   2
  -4  -6   0 241.778 6.46766   6
  -4  -6   0 221.729 10.6601   4
  -4  -6   0 236.052 7.00682   1
  -4  -6   0 219.614 11.6247   3
   4   6   0 225.642 8.57190   2
  -5  -6   0 0.07127 2.49570   4
  -5  -6   0 0.53099 0.93533   6
  -5  -6   0 3.53061 1.13668   1
  -5  -6   0 1.21546 2.47742   3
   5   6   0 0.89602 1.24124   2
   5   6   0 0.52207 1.01110   5
  -6  -6   0 -1.1356 0.98333   6
  -6  -6   0 -1.2902 2.41114   4
  -6  -6   0 2.15918 3.03322   3
   6   6   0 0.44950 1.24385   2
   6   6   0 0.34138 0.88124   5
  -7  -6   0 -0.2866 1.23517   6
  -7  -6   0 2.66760 1.44536   6
  -7  -6   0 0.71961 3.01137   3
  -7  -6   0 -4.3775 3.00810   4
   7   6   0 0.04729 1.06071   5
   7   6   0 -0.1264 1.14544   2
  -8  -6   0 1.59906 1.54528   6
  -8  -6   0 -2.3655 3.39038   3
  -8  -6   0 -3.2888 3.68544   4
   8   6   0 -0.2543 1.15697   5
   8   6   0 -0.4201 1.46221   2
  -9  -6   0 -2.3723 4.92290   3
  -9  -6   0 2.01017 1.77263   6
   9   6   0 1.82024 1.66461   5
   9   6   0 -1.3427 1.61835   2
  11  -7   0 -1.9451 1.45125   2
 -11   7   0 1.59876 1.77692   1
 -11   7   0 1.75885 2.58769   3
  10  -7   0 0.83655 1.41318   2
 -10   7   0 0.57675 1.58408   1
 -10   7   0 0.95750 2.16725   3
   9  -7   0 5.52323 1.86760   2
  -9   7   0 0.17878 1.41469   1
  -9   7   0 2.49469 2.24890   3
   8  -7   0 0.71516 1.09308   2
  -8   7   0 -1.0122 1.35128   3
  -8   7   0 -0.0461 1.31700   1
   7  -7   0 68.1027 4.14997   2
  -7   7   0 68.6320 6.58984   3
  -7   7   0 74.4366 5.18919   1
   6  -7   0 0.04986 0.81865   2
  -6   7   0 -1.3883 0.76873   1
  -6   7   0 0.18390 1.30579   3
   5  -7   0 21.5219 2.41210   2
  -5   7   0 22.2404 4.00326   3
   4  -7   0 -0.0084 0.61369   2
  -4   7   0 1.37763 1.26743   3
  -4   7   0 -0.1191 0.81990   1
   3  -7   0 42.0144 3.03354   1
   3  -7   0 41.0900 2.55239   2
  -3   7   0 37.1824 4.18177   3
  -3   7   0 34.0947 2.82181   1
   2  -7   0 0.45930 0.70969   1
  -2   7   0 -0.2936 1.20325   3
  -2   7   0 0.02849 0.36273   2
  -2   7   0 0.78359 0.84310   1
   1  -7   0 556.007 21.6201   4
   1  -7   0 550.404 15.7434   1
   1  -7   0 567.060 22.8135   3
  -1   7   0 579.727 23.1137   3
  -1   7   0 565.960 15.9340   1
   0  -7   0 -0.2167 0.53044   1
   0  -7   0 0.44194 1.16857   4
   0  -7   0 -0.2525 0.88384   3
   0   7   0 -0.2128 0.54499   2
   0   7   0 -0.5355 0.77697   3
  -1  -7   0 22.6765 3.61251   3
  -1  -7   0 23.2373 3.59466   4
  -1  -7   0 21.6726 1.84984   1
   1   7   0 22.6072 1.99892   2
   1   7   0 21.9615 3.60318   3
  -2  -7   0 0.50211 0.61339   1
  -2  -7   0 0.37755 1.27541   4
   2   7   0 1.19075 0.49089   5
   2   7   0 1.00294 0.88876   2
   2   7   0 1.12070 0.43898   5
  -3  -7   0 229.468 10.8526   4
  -3  -7   0 219.749 6.87897   1
  -3  -7   0 218.605 6.01121   6
   3   7   0 224.832 6.81015   5
   3   7   0 213.984 8.16722   2
  -4  -7   0 2.13312 0.79816   6
  -4  -7   0 2.93039 1.05691   1
  -4  -7   0 0.96970 2.30209   4
  -4  -7   0 1.40829 1.93922   3
   4   7   0 0.54585 1.21464   2
   4   7   0 0.11715 0.72332   5
  -5  -7   0 32.9483 5.10059   4
  -5  -7   0 27.1235 4.61462   3
  -5  -7   0 29.2285 2.07033   6
   5   7   0 25.4314 3.47238   2
   5   7   0 26.4821 2.87438   5
  -6  -7   0 -1.2299 1.03111   6
  -6  -7   0 -1.6048 2.31225   3
  -6  -7   0 -1.7250 2.38103   4
   6   7   0 -0.7816 0.98983   2
   6   7   0 1.29574 1.03451   5
  -7  -7   0 0.41522 1.32792   6
  -7  -7   0 2.80958 3.44420   4
  -7  -7   0 -0.1970 3.26699   3
  -7  -7   0 -0.2336 1.17912   6
   7   7   0 0.81555 1.11621   5
   7   7   0 -0.9217 1.13870   2
  -8  -7   0 -0.4293 3.94454   4
  -8  -7   0 0.88270 1.65054   6
  -8  -7   0 2.79104 4.45288   3
   8   7   0 -0.0810 1.20584   5
   8   7   0 1.86981 1.63737   2
  -9  -7   0 0.78575 1.76892   6
  -9  -7   0 -3.6034 4.30495   3
   9   7   0 1.74190 1.54483   5
   9   7   0 -1.4849 1.52849   2
  11  -8   0 -0.4169 1.61653   2
 -11   8   0 -1.6800 1.54460   1
 -11   8   0 -0.5802 2.65897   3
  10  -8   0 1.26606 1.55382   2
 -10   8   0 2.53835 2.68822   3
 -10   8   0 -0.1263 1.47878   1
   9  -8   0 -0.1281 1.25307   2
  -9   8   0 0.31402 2.05097   3
  -9   8   0 -0.1557 1.43842   1
   8  -8   0 3.85592 1.55277   2
  -8   8   0 4.04756 1.86419   1
  -8   8   0 2.19193 2.00959   3
   7  -8   0 -0.1425 1.01070   2
  -7   8   0 -0.4215 1.31776   1
  -7   8   0 0.92898 1.85986   3
   6  -8   0 436.548 13.3198   2
  -6   8   0 437.277 15.0282   1
  -6   8   0 431.491 20.2257   3
   5  -8   0 0.33888 0.79333   2
  -5   8   0 0.24513 1.17560   3
  -5   8   0 -1.8366 0.92286   1
   4  -8   0 26.8307 3.23358   1
   4  -8   0 29.5631 2.39229   2
  -4   8   0 29.3548 3.40036   1
  -4   8   0 30.9788 2.20895   2
  -4   8   0 26.5856 4.44078   3
   3  -8   0 -0.3124 0.70598   1
   3  -8   0 0.50045 0.71871   2
  -3   8   0 -0.3899 0.80162   1
  -3   8   0 0.79271 1.29121   3
  -3   8   0 -0.0969 0.51180   2
   2  -8   0 115.611 5.52577   1
  -2   8   0 121.296 5.67328   1
  -2   8   0 123.233 4.71525   2
  -2   8   0 122.299 8.21220   3
   1  -8   0 -0.1098 1.20440   3
   1  -8   0 -0.6735 1.06945   4
   1  -8   0 -0.5317 0.63381   1
  -1   8   0 0.06471 0.70656   1
  -1   8   0 0.79386 0.70158   2
  -1   8   0 0.61557 1.13950   3
   0  -8   0 31.1871 2.45070   1
   0  -8   0 30.2244 4.68657   3
   0  -8   0 32.8074 4.74499   4
   0   8   0 27.2213 4.39821   3
   0   8   0 26.9858 2.20761   2
  -1  -8   0 -0.5401 0.58874   1
  -1  -8   0 0.59124 1.39129   3
  -1  -8   0 -0.3093 1.33425   4
   1   8   0 -0.3626 0.65982   2
   1   8   0 0.40702 1.17210   3
  -2  -8   0 183.526 10.6972   3
  -2  -8   0 192.975 10.1064   4
  -2  -8   0 201.821 6.71981   1
   2   8   0 206.398 7.70061   2
   2   8   0 205.008 5.04291   5
   2   8   0 198.724 5.02420   5
  -3  -8   0 -0.3555 1.57021   4
  -3  -8   0 -0.2343 0.68049   1
  -3  -8   0 -0.3326 1.68994   3
   3   8   0 -0.7501 0.86955   2
   3   8   0 0.59788 0.67599   5
  -4  -8   0 7.33195 2.61891   4
  -4  -8   0 10.3598 3.06326   3
  -4  -8   0 7.03719 1.33136   1
   4   8   0 8.32066 1.48576   5
   4   8   0 8.68324 2.10878   2
  -5  -8   0 -1.4039 0.78791   6
  -5  -8   0 1.49895 2.24388   4
  -5  -8   0 1.65166 2.18029   3
   5   8   0 0.76504 1.22438   2
   5   8   0 -0.0182 0.77693   5
  -6  -8   0 20.8555 4.56568   3
  -6  -8   0 18.8719 2.29136   6
  -6  -8   0 17.1799 4.69946   4
   6   8   0 19.4703 3.32099   2
   6   8   0 12.9198 2.14411   5
  -7  -8   0 0.22884 3.10667   3
  -7  -8   0 -1.3455 1.24990   6
  -7  -8   0 0.12379 3.23560   4
   7   8   0 -0.0628 0.90479   5
   7   8   0 -0.2084 1.25003   2
  -8  -8   0 -1.1944 1.47368   6
  -8  -8   0 -1.6209 3.99951   4
  -8  -8   0 -1.9916 3.81052   3
   8   8   0 -0.8650 1.15718   5
   8   8   0 0.69080 1.79794   2
 -10   9   0 0.90392 2.61185   3
 -10   9   0 -0.0243 1.45966   1
  -9   9   0 20.9415 5.18516   3
  -9   9   0 23.4415 4.06266   1
  -8   9   0 -0.8520 1.69730   3
  -8   9   0 0.23974 1.39834   1
   7  -9   0 83.7299 4.69378   2
  -7   9   0 82.3332 5.89920   1
  -7   9   0 86.6587 8.08399   3
   6  -9   0 1.01439 1.30529   2
  -6   9   0 1.23444 1.90980   3
  -6   9   0 3.16757 2.03057   1
   5  -9   0 228.621 8.11311   2
   5  -9   0 223.208 9.45733   1
  -5   9   0 230.002 9.65126   1
  -5   9   0 231.644 13.3366   3
   4  -9   0 0.46492 1.07284   1
   4  -9   0 -0.1375 0.75877   2
  -4   9   0 0.73330 1.49861   3
  -4   9   0 0.83862 0.71494   2
  -4   9   0 0.79083 1.23209   1
   3  -9   0 10.1069 1.81155   2
   3  -9   0 12.6201 2.36211   1
  -3   9   0 13.0515 1.74109   2
  -3   9   0 11.5347 3.26193   3
  -3   9   0 10.2781 2.15859   1
   2  -9   0 0.92359 1.02100   1
   2  -9   0 1.49165 1.54492   3
   2  -9   0 1.22001 1.40058   4
  -2   9   0 0.64610 0.72387   2
  -2   9   0 -0.2128 0.64638   1
  -2   9   0 0.29866 1.18896   3
   1  -9   0 8.28184 1.73464   1
   1  -9   0 10.8139 2.97680   4
   1  -9   0 10.4205 3.17946   3
  -1   9   0 7.46402 2.66518   3
  -1   9   0 9.70473 1.61985   2
   0  -9   0 -1.8165 1.32550   3
   0  -9   0 -0.2550 0.61495   1
   0  -9   0 -0.9894 1.29801   4
   0   9   0 0.49874 0.83421   2
   0   9   0 -0.1671 1.32960   3
  -1  -9   0 146.644 5.97679   1
  -1  -9   0 143.997 8.89991   4
  -1  -9   0 142.241 9.42568   3
   1   9   0 148.687 9.59526   3
   1   9   0 147.975 6.24466   2
  -2  -9   0 -0.9053 1.61776   3
  -2  -9   0 -0.3419 1.47829   4
  -2  -9   0 0.23553 0.77188   1
   2   9   0 -0.3393 0.98946   2
  -3  -9   0 90.9943 6.72363   4
  -3  -9   0 94.6301 4.11270   1
  -3  -9   0 102.039 7.55509   3
   3   9   0 92.7777 3.14329   5
   3   9   0 89.8120 5.19890   2
  -4  -9   0 1.08789 1.76833   4
  -4  -9   0 1.13448 1.61284   3
   4   9   0 1.01920 0.71701   5
   4   9   0 -0.3989 0.97756   2
  -5  -9   0 -0.8376 2.52128   4
  -5  -9   0 1.23113 2.22277   3
   5   9   0 2.49941 1.11573   5
   5   9   0 -0.6675 1.19281   2
  -6  -9   0 1.33986 1.30364   6
  -6  -9   0 1.56073 3.09854   4
  -6  -9   0 1.66569 2.70816   3
   6   9   0 -0.3021 0.91994   5
   6   9   0 -0.8101 1.10196   2
  -7  -9   0 5.86367 3.90530   4
  -7  -9   0 0.98375 1.56110   6
  -7  -9   0 3.01465 3.68735   3
   7   9   0 3.98449 1.57185   5
   7   9   0 5.58387 2.20914   2
 -10  10   0 -0.2188 2.04329   1
 -10  10   0 -0.0861 2.75829   3
  -9  10   0 -0.2691 1.79340   1
  -9  10   0 1.13619 2.50170   3
  -8  10   0 -1.6612 1.44821   1
  -8  10   0 -1.8068 1.96329   3
   7 -10   0 -0.0236 1.27250   1
  -7  10   0 -0.1055 1.27754   1
  -7  10   0 -0.4341 1.89010   3
   6 -10   0 100.434 6.37821   1
  -6  10   0 100.275 8.79803   3
  -6  10   0 104.177 6.64815   1
   5 -10   0 -0.2831 1.14624   1
  -5  10   0 -0.6305 1.47135   3
  -5  10   0 -1.7436 1.00407   1
   4 -10   0 12.5833 2.51105   1
  -4  10   0 13.8011 3.82914   3
  -4  10   0 16.4567 2.93290   1
   3 -10   0 -0.2455 1.07768   1
  -3  10   0 -0.4247 0.93483   1
  -3  10   0 -1.0318 1.18726   3
   2 -10   0 11.4227 3.71389   4
   2 -10   0 7.04929 2.96616   3
   2 -10   0 9.99838 2.15211   1
  -2  10   0 7.42954 2.85080   3
  -2  10   0 12.2460 2.40247   1
   1 -10   0 -0.2006 1.56413   4
   1 -10   0 0.32489 2.02794   3
   1 -10   0 -0.8571 0.82370   1
  -1  10   0 0.28603 1.51738   3
  -1  10   0 -0.5790 0.80507   2
   0 -10   0 29.9732 3.16797   1
   0 -10   0 36.9404 5.82579   4
   0 -10   0 28.1523 5.59132   3
   0  10   0 25.3691 4.83219   3
   0  10   0 29.4655 3.07085   2
  -1 -10   0 3.88371 1.36338   1
  -1 -10   0 2.01101 2.39175   3
  -1 -10   0 3.16992 2.11039   4
   1  10   0 1.28131 1.80690   3
   1  10   0 2.02599 1.37205   2
  -2 -10   0 117.831 5.17406   1
  -2 -10   0 127.796 9.30204   3
  -2 -10   0 122.603 8.29426   4
   2  10   0 124.339 6.21288   2
  -3 -10   0 -0.0014 1.14609   4
  -3 -10   0 7.46209 2.63116   3
   3  10   0 -0.8085 0.89601   2
  -4 -10   0 5.36526 2.16217   3
  -4 -10   0 5.21269 2.53687   4
   4  10   0 0.61017 1.26248   2
   4  10   0 1.44753 0.66073   5
  -5 -10   0 1.59001 2.45659   4
  -5 -10   0 1.89917 2.45810   3
   5  10   0 -0.3417 1.22606   2
   5  10   0 0.22121 0.75687   5
  -6 -10   0 1.38319 3.29223   4
  -6 -10   0 1.76621 2.97989   3
   6  10   0 -0.4431 0.84568   5
   6  10   0 3.22435 2.08396   2
   9 -11   0 0.25037 1.88651   1
  -9  11   0 -0.3195 2.63781   3
  -9  11   0 -0.7105 1.49033   1
   8 -11   0 -0.3108 1.85127   1
  -8  11   0 -1.7508 1.51018   1
  -8  11   0 1.36353 2.50957   3
   7 -11   0 1.61020 1.83266   1
  -7  11   0 -0.1387 1.51619   1
  -7  11   0 -0.3610 2.33522   3
   6 -11   0 1.90660 1.62402   1
  -6  11   0 -1.0757 1.31570   1
  -6  11   0 -0.1263 1.91735   3
   5 -11   0 3.53270 1.81090   1
  -5  11   0 1.84326 1.59607   1
  -5  11   0 0.86487 2.02146   3
   4 -11   0 -1.3033 1.05165   1
  -4  11   0 -0.3027 1.15282   1
  -4  11   0 -1.2464 1.43278   3
   3 -11   0 7.02190 3.34708   4
   3 -11   0 3.82971 1.57075   1
   3 -11   0 2.42103 2.63083   3
  -3  11   0 4.25208 2.54371   3
  -3  11   0 5.21157 1.87827   1
   2 -11   0 -1.5177 1.63091   4
   2 -11   0 -0.3461 1.07297   1
   2 -11   0 -3.0076 2.29727   3
  -2  11   0 -1.1482 0.96383   1
  -2  11   0 1.86025 1.91265   3
   1 -11   0 6.32490 1.90810   1
   1 -11   0 2.38712 2.55793   4
   1 -11   0 4.69666 3.21438   3
  -1  11   0 1.97395 2.05322   3
   0 -11   0 -0.8489 2.43917   3
   0 -11   0 -0.0446 1.02602   1
   0 -11   0 -2.2500 1.96104   4
   0  11   0 0.15087 1.75268   3
  -1 -11   0 1.51527 2.21840   4
  -1 -11   0 3.87185 3.29431   3
  -1 -11   0 1.23237 1.24101   1
  -2 -11   0 4.29345 2.74574   3
  -2 -11   0 2.77521 2.14113   4
  -3 -11   0 4.02356 2.02044   4
  -3 -11   0 19.0298 4.45044   3
   3  11   0 3.93022 1.74132   2
  -4 -11   0 3.41307 2.07502   4
   4  11   0 -0.8299 1.35212   2
  -5 -11   0 1.87455 2.71401   4
  -5 -11   0 6.10514 2.93167   3
   5  11   0 1.84695 1.81683   2
   5  11   0 -0.2491 0.47100   5
  -6 -11   0 0.87737 3.24030   4
  -6 -11   0 2.42268 2.86303   3
   6  11   0 -0.7354 1.68556   2
   6  11   0 -0.0919 0.79618   5
   9 -12   0 -0.9589 1.53448   1
  -9  12   0 -1.6128 1.68534   1
  -9  12   0 -2.1628 2.57113   3
   8 -12   0 -2.3833 1.60303   1
  -8  12   0 1.17851 2.11677   1
  -8  12   0 -0.7035 2.58091   3
   7 -12   0 -0.4900 1.56745   1
  -7  12   0 -1.1681 1.88954   3
  -7  12   0 -0.0538 1.74089   1
   6 -12   0 -0.9255 1.21262   1
  -6  12   0 0.47672 1.68637   1
  -6  12   0 0.22330 2.14980   3
   5 -12   0 0.12207 1.49741   1
  -5  12   0 -0.8336 2.04274   3
  -5  12   0 -0.6903 1.44519   1
   4 -12   0 30.5660 4.11747   1
  -4  12   0 25.6117 5.51299   3
  -4  12   0 33.8253 4.60155   1
   3 -12   0 1.17970 2.94960   3
   3 -12   0 -1.5848 2.02683   4
   3 -12   0 -0.7285 1.37592   1
  -3  12   0 -0.1319 1.66583   3
  -3  12   0 2.34206 1.60235   1
   2 -12   0 2.56734 3.26719   4
   2 -12   0 4.19927 1.81434   1
   2 -12   0 7.52586 4.76622   3
  -2  12   0 4.31412 2.68836   3
   1 -12   0 -1.2439 0.94005   1
   1 -12   0 -0.9306 3.04044   3
   1 -12   0 -0.9038 2.12147   4
  -1  12   0 -1.0453 1.68212   3
   0 -12   0 4.19317 3.15702   4
   0 -12   0 7.25179 3.87843   3
   0 -12   0 4.85800 1.63909   1
   0  12   0 4.67151 2.65305   3
  -1 -12   0 7.17927 3.29160   3
  -1 -12   0 0.86921 2.47022   4
  -2 -12   0 18.8158 4.28847   3
  -2 -12   0 5.97612 3.07904   4
  -3 -12   0 44.0970 4.56945   3
  -4 -12   0 38.2989 4.59272   3
  -5 -12   0 7.17350 3.10349   3
   8 -13   0 -0.6106 1.96837   1
  -8  13   0 -0.5535 2.79484   3
  -8  13   0 -1.0507 1.65666   1
   7 -13   0 2.01602 2.37978   1
  -7  13   0 1.96658 2.09020   1
  -7  13   0 -1.0578 2.56891   3
   6 -13   0 0.87195 1.62080   1
  -6  13   0 -1.1007 1.41793   1
  -6  13   0 -0.1523 2.73244   3
   5 -13   0 -0.5272 1.25252   1
  -5  13   0 1.02350 1.90773   1
  -5  13   0 -1.2743 1.72116   3
   4 -13   0 -0.4415 1.41593   1
   4 -13   0 1.96113 4.15562   4
   4 -13   0 4.17713 4.38705   3
  -4  13   0 -1.2490 1.20163   1
  -4  13   0 -0.2281 2.33431   3
   3 -13   0 28.6160 6.96221   4
   3 -13   0 15.3123 3.18889   1
   3 -13   0 36.5411 8.24792   3
  -3  13   0 15.5294 4.78489   3
  -3  13   0 16.5368 3.32738   1
   2 -13   0 -0.0008 3.52267   4
   2 -13   0 0.36319 1.31052   1
   2 -13   0 3.70942 4.03256   3
  -2  13   0 1.24735 2.07216   3
   1 -13   0 1.60053 3.40981   4
   1 -13   0 0.50357 3.04284   3
   1 -13   0 -1.6188 1.01057   1
  -1  13   0 -0.0030 2.06631   3
   0 -13   0 0.00067 1.26717   1
   0 -13   0 8.84986 4.00521   3
   0 -13   0 2.83574 3.34183   4
   0  13   0 1.46500 2.13994   3
  -1 -13   0 12.9897 3.53714   3
  -1 -13   0 2.78786 2.59076   4
  -2 -13   0 33.9150 4.03337   3
   7 -14   0 0.07200 2.10369   1
  -7  14   0 -1.3718 2.32508   3
   6 -14   0 3.07279 2.17739   1
  -6  14   0 2.71038 2.07995   1
  -6  14   0 4.67743 3.50193   3
   5 -14   0 -1.3589 4.06076   4
   5 -14   0 1.12751 1.68979   1
   5 -14   0 10.6211 5.70315   3
  -5  14   0 -0.4772 2.52715   3
  -5  14   0 -1.7518 1.63290   1
   4 -14   0 46.8957 9.47723   3
   4 -14   0 30.7123 8.62148   4
   4 -14   0 17.9330 3.67091   1
  -4  14   0 19.8713 4.00976   1
  -4  14   0 13.0560 4.98438   3
   3 -14   0 24.3198 5.26828   3
   3 -14   0 -0.0714 1.48392   1
   3 -14   0 3.57956 4.92730   4
  -3  14   0 -1.2926 1.98849   3
   2 -14   0 13.5885 5.84040   4
   2 -14   0 19.6134 4.77433   3
   2 -14   0 7.82527 2.27988   1
  -2  14   0 3.83945 3.18367   3
   1 -14   0 9.06527 3.71926   3
   1 -14   0 -0.3446 1.30937   1
   1 -14   0 1.12832 3.69962   4
  -1  14   0 -1.0410 1.98999   3
   0 -14   0 20.7205 5.68632   4
   0 -14   0 32.8305 6.43046   3
   0  14   0 7.71321 3.70883   3
  -1 -14   0 52.6815 5.09146   3
   4 -15   0 5.01830 5.45527   4
   4 -15   0 -0.4855 1.77314   1
  -4  15   0 -0.7170 2.12709   3
   3 -15   0 -1.0137 5.14871   4
   2 -15   0 7.02299 5.44261   4
   2 -15   0 -0.2543 1.33762   1
  -2  15   0 3.06865 2.83376   3
   1 -15   0 13.5193 4.81715   4
  -1  15  -1 1.09055 2.57457   3
   1 -15   1 10.8564 5.41104   4
   2 -15   1 5.32513 5.65460   4
   3 -15   1 3.23307 4.86712   4
  -4  15  -1 3.94939 3.49051   3
   4 -15   1 10.6361 6.41834   4
   4 -15   1 4.78378 2.43900   1
  -2 -14   1 49.7986 4.51995   3
  -1 -14   1 47.3629 4.44168   3
   0 -14   1 16.7080 4.19912   3
   0 -14   1 7.49206 3.63653   4
  -1  14  -1 2.58792 2.82697   3
   1 -14   1 16.1319 4.84959   3
   1 -14   1 6.75503 3.89912   4
  -2  14  -1 -0.5486 2.66646   3
   2 -14   1 0.63442 1.33178   1
   2 -14   1 6.96475 4.68166   4
  -3  14  -1 5.51134 3.50936   3
   3 -14   1 20.6660 6.16623   3
   3 -14   1 3.90127 1.99330   1
   3 -14   1 9.93603 5.33064   4
  -4  14  -1 5.85730 3.45561   3
  -4  14  -1 3.63699 2.06066   1
   4 -14   1 2.98624 2.03372   1
   4 -14   1 18.7160 5.99982   3
   4 -14   1 8.91801 5.44955   4
  -5  14  -1 1.24041 2.52298   3
  -5  14  -1 0.43913 1.86106   1
   5 -14   1 0.52240 4.94253   4
   5 -14   1 -0.0591 1.57028   1
  -6  14  -1 0.74919 2.09365   1
  -6  14  -1 0.98337 2.74261   3
   6 -14   1 0.41429 1.74551   1
  -3 -13   1 56.5087 5.38801   3
  -1 -13   1 2.68239 2.85039   4
  -1 -13   1 17.4187 3.41447   3
   0  13  -1 2.39236 2.35293   3
   0 -13   1 3.10142 3.11006   4
   0 -13   1 6.84812 3.50078   3
  -1  13  -1 -1.6992 1.63904   3
   1 -13   1 2.04056 1.48733   1
   1 -13   1 2.59934 3.35886   4
   1 -13   1 3.07621 3.50454   3
  -2  13  -1 5.38832 3.13356   3
   2 -13   1 11.3933 5.10151   4
   2 -13   1 6.17102 2.12110   1
   2 -13   1 13.3000 4.78827   3
  -3  13  -1 5.73711 2.31091   1
  -3  13  -1 1.65535 2.61247   3
   3 -13   1 5.72482 1.95141   1
   3 -13   1 9.04259 4.81818   4
   3 -13   1 8.13257 4.87384   3
  -4  13  -1 2.70429 2.77909   3
  -4  13  -1 3.78960 2.13162   1
   4 -13   1 10.1041 5.91876   3
   4 -13   1 1.69279 1.79581   1
   4 -13   1 10.2435 5.18038   4
  -5  13  -1 1.44168 1.75607   1
  -5  13  -1 0.76240 2.46781   3
   5 -13   1 -0.0202 1.51102   1
   5 -13   1 10.0238 4.41213   3
  -6  13  -1 0.32184 1.58939   1
  -6  13  -1 0.49652 2.39714   3
   6 -13   1 1.15789 1.84583   1
  -7  13  -1 -0.8529 1.59292   1
  -7  13  -1 0.34429 2.79514   3
   7 -13   1 1.80005 1.75468   1
  -8  13  -1 1.41006 2.51711   1
  -8  13  -1 -0.7258 2.73818   3
   8 -13   1 -0.8113 1.75868   1
  -5 -12   1 8.14354 3.15371   3
  -4 -12   1 11.1684 3.02999   3
  -4 -12   1 9.18121 3.02740   4
  -2 -12   1 4.11385 2.04429   4
  -2 -12   1 20.2433 4.18166   3
  -1 -12   1 43.8585 7.65461   3
  -1 -12   1 49.5479 7.82066   4
   0  12  -1 5.10440 2.76429   3
   0 -12   1 12.8508 4.51342   3
   0 -12   1 7.29522 1.99034   1
   0 -12   1 13.0731 4.54110   4
  -1  12  -1 3.39147 2.43998   3
   1 -12   1 0.83851 1.19118   1
   1 -12   1 3.54038 3.34480   3
   1 -12   1 2.25474 3.02756   4
  -2  12  -1 1.53874 2.36105   3
   2 -12   1 4.64026 1.77854   1
   2 -12   1 -2.7845 3.00806   3
   2 -12   1 6.19264 3.56210   4
  -3  12  -1 12.0223 3.90130   3
  -3  12  -1 14.1694 2.90789   1
   3 -12   1 17.5493 5.75362   3
   3 -12   1 14.1648 2.88615   1
   3 -12   1 16.8127 5.32550   4
  -4  12  -1 4.47839 2.13571   1
  -4  12  -1 2.98600 2.53919   3
   4 -12   1 6.03335 2.16083   1
   4 -12   1 8.95298 4.67416   3
  -5  12  -1 -2.0665 1.81211   3
  -5  12  -1 0.87603 1.62064   1
   5 -12   1 2.01757 1.79982   1
  -6  12  -1 3.64841 3.06941   3
  -6  12  -1 -0.6537 1.62908   1
   6 -12   1 1.06782 1.63023   1
  -7  12  -1 1.45533 1.81215   1
  -7  12  -1 3.61500 3.37878   3
   7 -12   1 2.76781 2.24139   1
  -8  12  -1 2.45416 3.02897   3
  -8  12  -1 -0.0174 1.73069   1
   8 -12   1 -0.1272 1.57127   1
  -9  12  -1 0.88020 1.92356   1
  -9  12  -1 2.96311 3.25358   3
   9 -12   1 -1.0742 1.74123   1
   6  11  -1 7.11818 1.21784   5
   6  11  -1 10.8229 2.94228   2
  -6 -11   1 10.8747 4.55141   4
  -6 -11   1 13.0147 4.67227   3
   5  11  -1 1.61625 1.80553   2
  -5 -11   1 4.59438 2.72492   4
  -5 -11   1 4.37983 2.43902   3
   4  11  -1 3.73678 1.93693   2
  -4 -11   1 2.22398 1.95993   4
  -4 -11   1 6.54075 2.29444   3
   3  11  -1 -0.0794 1.18743   2
  -3 -11   1 9.65881 2.81024   3
  -3 -11   1 2.17940 1.68748   4
   2  11  -1 12.2095 2.50698   2
  -2 -11   1 23.9303 5.23725   3
  -2 -11   1 20.6255 4.64702   4
   1  11  -1 211.243 8.77200   2
  -1 -11   1 227.477 13.2712   3
  -1 -11   1 216.038 8.15675   1
  -1 -11   1 221.867 12.4057   4
   0  11  -1 57.0330 6.22451   3
   0 -11   1 54.1086 5.89194   4
   0 -11   1 44.3760 3.55516   1
   0 -11   1 60.1920 8.46491   3
  -1  11  -1 0.62388 2.16272   3
   1 -11   1 -0.8777 2.43895   3
   1 -11   1 -0.5265 2.17307   4
   1 -11   1 3.95933 1.56946   1
  -2  11  -1 2.69274 1.51905   1
  -2  11  -1 4.25441 2.51703   3
   2 -11   1 5.47877 2.94636   4
   2 -11   1 -0.2943 2.63911   3
   2 -11   1 2.89519 1.52858   1
  -3  11  -1 5.10695 1.91421   1
  -3  11  -1 1.06111 1.81280   3
   3 -11   1 2.74589 1.64237   1
   3 -11   1 4.05032 2.58026   4
   3 -11   1 6.22946 3.27959   3
  -4  11  -1 26.7734 5.34422   3
  -4  11  -1 28.2638 3.92894   1
   4 -11   1 29.4773 3.90669   1
  -5  11  -1 4.73859 2.63934   3
  -5  11  -1 8.65676 2.62604   1
   5 -11   1 10.4963 2.65940   1
  -6  11  -1 21.6116 5.24100   3
  -6  11  -1 20.6518 3.67076   1
   6 -11   1 19.7171 3.51551   1
  -7  11  -1 -0.9445 1.75900   3
  -7  11  -1 1.14904 1.46530   1
   7 -11   1 1.07038 1.53149   1
  -8  11  -1 3.36646 2.99539   3
  -8  11  -1 1.71589 1.90734   1
   8 -11   1 2.51570 2.32372   1
  -9  11  -1 -1.6280 1.67413   1
  -9  11  -1 -1.1402 2.44412   3
   6  10  -1 -0.6548 1.33153   2
   6  10  -1 -0.2356 0.88393   5
  -6 -10   1 2.72918 3.29522   3
  -6 -10   1 3.73343 3.50082   4
   5  10  -1 3.41059 1.97844   2
   5  10  -1 2.11887 0.88587   5
  -5 -10   1 4.20098 2.48529   3
  -5 -10   1 3.20958 2.95042   4
   4  10  -1 0.15542 1.25856   2
  -4 -10   1 3.10412 2.17637   4
  -4 -10   1 2.73374 2.06877   3
   3  10  -1 1.46963 1.31677   2
  -3 -10   1 0.50950 1.54298   4
  -3 -10   1 5.63115 2.58179   3
   2  10  -1 16.2718 2.73427   2
  -2 -10   1 24.0017 4.61163   4
  -2 -10   1 29.6414 5.64618   3
   1  10  -1 260.506 9.42372   2
  -1 -10   1 244.819 8.61310   1
  -1 -10   1 223.215 12.4530   4
  -1 -10   1 247.150 13.7372   3
   0  10  -1 161.174 6.81690   2
   0  10  -1 159.545 10.6086   3
   0 -10   1 162.403 9.98851   4
   0 -10   1 164.504 6.72145   1
   0 -10   1 157.574 10.4842   3
  -1  10  -1 28.8934 5.15228   3
  -1  10  -1 24.6464 2.79240   2
   1 -10   1 24.6463 5.13087   4
   1 -10   1 27.1795 5.45145   3
   1 -10   1 22.2678 2.90759   1
  -2  10  -1 6.17851 1.49437   2
  -2  10  -1 10.0281 2.14608   1
  -2  10  -1 7.44959 2.86525   3
   2 -10   1 8.46256 3.02635   4
   2 -10   1 7.64424 3.35216   3
   2 -10   1 7.87378 1.88689   1
  -3  10  -1 0.59211 1.01194   1
  -3  10  -1 1.34241 1.87210   3
  -3  10  -1 0.06371 0.74267   2
   3 -10   1 1.90738 1.16648   1
   3 -10   1 0.05518 1.08276   2
  -4  10  -1 0.40550 1.84080   3
  -4  10  -1 1.37260 1.42738   1
   4 -10   1 0.14476 1.05918   2
   4 -10   1 0.01452 0.92859   1
  -5  10  -1 13.0302 3.74115   3
  -5  10  -1 9.88142 2.42983   1
   5 -10   1 6.53128 2.16742   1
  -6  10  -1 46.7121 5.19472   1
  -6  10  -1 46.4960 7.00026   3
   6 -10   1 42.7707 4.84226   1
  -7  10  -1 10.0889 2.85441   1
  -7  10  -1 7.99810 3.29813   3
  -8  10  -1 2.27516 1.87942   1
  -8  10  -1 -0.3724 2.05427   3
  -9  10  -1 -0.6614 1.42943   1
  -9  10  -1 3.00999 2.91999   3
 -10  10  -1 0.40412 2.98488   3
 -10  10  -1 4.57295 2.51775   1
   7   9  -1 1.75236 1.46711   5
   7   9  -1 -0.6636 1.51737   2
  -7  -9   1 7.30013 4.30648   4
  -7  -9   1 3.34686 1.67777   6
  -7  -9   1 3.23928 3.62658   3
   6   9  -1 1.23752 1.14440   5
   6   9  -1 0.16429 1.50829   2
  -6  -9   1 0.58466 1.29272   6
  -6  -9   1 2.22408 3.42841   4
  -6  -9   1 5.50363 3.47662   3
   5   9  -1 8.64055 2.46354   2
   5   9  -1 6.32560 1.36494   5
  -5  -9   1 6.86108 2.98465   3
  -5  -9   1 12.5222 3.69872   4
   4   9  -1 0.20264 0.60139   5
   4   9  -1 0.15202 1.12874   2
  -4  -9   1 2.20404 1.97382   4
  -4  -9   1 0.92813 1.51408   3
   3   9  -1 8.48692 2.05672   2
  -3  -9   1 10.4277 3.09157   3
  -3  -9   1 11.1234 2.96284   4
   2   9  -1 68.5535 4.45104   2
  -2  -9   1 77.7501 6.14752   4
  -2  -9   1 78.8771 3.72583   1
  -2  -9   1 77.4168 6.81786   3
   1   9  -1 12.3963 2.15755   2
   1   9  -1 9.35160 2.77797   3
  -1  -9   1 12.5479 1.96459   1
  -1  -9   1 15.6628 3.58663   4
  -1  -9   1 16.0606 3.84962   3
   0   9  -1 47.6273 3.19147   2
   0   9  -1 46.4076 5.05803   3
   0  -9   1 44.3216 3.14183   1
   0  -9   1 42.5278 5.00017   3
   0  -9   1 39.0636 4.55992   4
  -1   9  -1 11.6158 1.82568   2
  -1   9  -1 11.8961 2.12892   1
  -1   9  -1 10.0101 2.95864   3
   1  -9   1 10.8331 1.87150   1
   1  -9   1 11.9296 3.12260   4
   1  -9   1 10.7362 3.25625   3
  -2   9  -1 41.3556 3.35917   1
  -2   9  -1 49.0552 2.98109   2
  -2   9  -1 44.1921 5.10089   3
   2  -9   1 43.0972 4.64554   4
   2  -9   1 46.5204 3.38542   1
   2  -9   1 47.0396 5.14789   3
  -3   9  -1 1.17985 1.13054   1
  -3   9  -1 0.53748 1.50858   3
  -3   9  -1 1.23155 0.80146   2
   3  -9   1 0.68365 0.94331   2
   3  -9   1 1.03634 0.91930   1
  -4   9  -1 76.1346 4.81207   1
  -4   9  -1 72.5507 6.58157   3
  -4   9  -1 77.8630 3.91914   2
   4  -9   1 71.5475 4.10145   2
   4  -9   1 69.4741 4.60270   1
  -5   9  -1 43.7505 5.33347   3
  -5   9  -1 45.6343 4.87511   1
   5  -9   1 38.4824 3.17636   2
  -6   9  -1 176.401 11.2499   3
  -6   9  -1 166.746 8.41443   1
   6  -9   1 158.736 6.97800   2
  -7   9  -1 10.7255 3.46374   3
  -7   9  -1 14.0995 3.00336   1
   7  -9   1 12.5563 2.34209   2
  -8   9  -1 1.16886 1.65685   1
  -8   9  -1 0.68505 2.05637   3
   8  -9   1 0.02292 1.20402   2
  -9   9  -1 3.00830 2.78609   3
  -9   9  -1 3.76993 1.95307   1
   9  -9   1 2.03248 1.51098   2
 -10   9  -1 1.17857 1.61393   1
 -10   9  -1 -1.9912 2.24337   3
   8   8  -1 0.57246 1.89210   2
   8   8  -1 -0.7849 1.19407   5
  -8  -8   1 -5.4460 3.80700   4
  -8  -8   1 -1.7689 4.17083   3
  -8  -8   1 -1.4650 1.62724   6
   7   8  -1 0.64621 1.48829   2
   7   8  -1 1.04223 1.23628   5
  -7  -8   1 -0.7110 1.22029   6
  -7  -8   1 -2.1740 2.91851   4
  -7  -8   1 1.98459 1.40600   6
  -7  -8   1 0.74150 3.20138   3
   6   8  -1 4.36490 1.82995   2
   6   8  -1 2.18111 1.15504   5
  -6  -8   1 -0.8041 1.15529   6
  -6  -8   1 1.17499 3.21307   4
  -6  -8   1 7.71380 3.70902   3
   5   8  -1 1.20242 0.97549   5
   5   8  -1 0.38829 1.12857   2
  -5  -8   1 0.33400 1.93735   3
  -5  -8   1 -0.8970 1.85701   4
  -5  -8   1 -1.5498 0.79243   6
   4   8  -1 8.09549 1.40264   5
   4   8  -1 9.28682 2.25134   2
  -4  -8   1 11.7499 3.11177   3
  -4  -8   1 8.80568 2.95931   4
   3   8  -1 230.873 6.54791   5
   3   8  -1 231.614 9.00014   2
  -3  -8   1 234.809 7.24469   1
  -3  -8   1 236.516 11.5693   4
  -3  -8   1 237.401 12.2159   3
   2   8  -1 79.2105 4.44490   2
  -2  -8   1 71.9187 3.43625   1
  -2  -8   1 80.2483 5.71489   4
  -2  -8   1 77.9336 6.24229   3
   1   8  -1 2.18150 1.59553   3
   1   8  -1 0.86493 0.87786   2
  -1  -8   1 2.29818 1.61902   4
  -1  -8   1 0.93782 0.77146   1
  -1  -8   1 0.95502 1.58645   3
   0   8  -1 45.0044 2.90415   2
   0   8  -1 45.8587 4.69986   3
   0  -8   1 42.5872 4.19962   4
   0  -8   1 41.2473 2.77893   1
   0  -8   1 39.1340 4.41373   3
  -1   8  -1 42.4155 2.69490   2
  -1   8  -1 45.3124 4.66632   3
  -1   8  -1 47.4983 3.18065   1
   1  -8   1 45.3725 4.47449   4
   1  -8   1 41.9489 2.96724   1
   1  -8   1 39.7985 4.43391   3
  -2   8  -1 102.971 5.01545   1
  -2   8  -1 91.6328 4.14138   2
  -2   8  -1 93.7293 6.97070   3
   2  -8   1 92.3710 4.71671   1
  -3   8  -1 52.2741 2.94350   2
  -3   8  -1 48.4581 3.59002   1
  -3   8  -1 55.6814 5.26192   3
   3  -8   1 56.9904 3.37970   2
   3  -8   1 53.1628 3.60077   1
  -4   8  -1 12.1684 1.79716   2
  -4   8  -1 13.1896 3.28428   3
  -4   8  -1 12.9202 2.45484   1
   4  -8   1 9.77562 1.80468   2
  -5   8  -1 20.3991 3.16915   1
  -5   8  -1 21.4079 4.02418   3
   5  -8   1 18.6929 2.44333   2
  -6   8  -1 144.806 9.62402   3
  -6   8  -1 143.891 7.30671   1
   6  -8   1 140.273 6.27886   2
  -7   8  -1 0.12203 1.36202   1
  -7   8  -1 0.96154 1.97980   3
   7  -8   1 2.67754 1.34669   2
  -8   8  -1 -0.4999 1.04455   1
  -8   8  -1 -1.1652 1.66414   3
   8  -8   1 -0.7992 1.00011   2
  -9   8  -1 7.42701 3.23038   3
  -9   8  -1 8.84269 2.59444   1
   9  -8   1 8.12216 2.20888   2
 -10   8  -1 0.91093 1.67195   1
 -10   8  -1 1.80886 2.48842   3
  10  -8   1 1.36670 1.54571   2
 -11   8  -1 1.00422 1.98776   1
 -11   8  -1 3.11860 2.93935   3
  11  -8   1 4.19753 2.20578   2
   9   7  -1 0.71183 1.33227   5
   9   7  -1 0.34071 1.73640   2
  -9  -7   1 -6.3734 5.11385   3
  -9  -7   1 0.15156 1.81574   6
   8   7  -1 3.64903 1.74617   5
   8   7  -1 3.86754 2.10753   2
  -8  -7   1 2.10940 1.65888   6
  -8  -7   1 -4.3238 3.99925   3
  -8  -7   1 1.78911 4.58182   4
   7   7  -1 18.4033 3.40933   2
   7   7  -1 18.6244 2.74363   5
  -7  -7   1 20.3562 5.31229   3
  -7  -7   1 15.5128 2.18947   6
  -7  -7   1 15.2415 2.24419   6
  -7  -7   1 14.5198 4.67243   4
   6   7  -1 1.06748 0.96055   5
   6   7  -1 0.94980 1.28198   2
  -6  -7   1 0.22266 2.88932   4
  -6  -7   1 0.56444 1.10115   6
  -6  -7   1 -2.1603 2.23865   3
   5   7  -1 43.0101 3.69288   2
   5   7  -1 41.2630 2.96575   5
  -5  -7   1 41.5815 5.11521   3
  -5  -7   1 38.8359 2.36921   6
  -5  -7   1 40.6754 4.77524   4
   4   7  -1 108.814 4.61190   5
   4   7  -1 110.761 5.74936   2
  -4  -7   1 121.494 8.25073   3
  -4  -7   1 117.146 3.91735   6
  -4  -7   1 113.986 4.21047   1
  -4  -7   1 108.234 7.08177   4
   3   7  -1 163.438 6.84372   2
   3   7  -1 161.045 5.26036   5
  -3  -7   1 166.378 5.35564   1
  -3  -7   1 155.487 8.51139   4
   2   7  -1 168.254 4.59270   5
   2   7  -1 167.547 4.56547   5
   2   7  -1 173.856 6.74602   2
  -2  -7   1 169.181 8.56625   4
  -2  -7   1 166.411 9.22067   3
  -2  -7   1 166.421 5.52798   1
   1   7  -1 179.848 9.60231   3
   1   7  -1 175.717 6.54879   2
  -1  -7   1 175.492 5.99503   1
  -1  -7   1 175.546 8.86855   4
  -1  -7   1 171.055 9.39449   3
   0   7  -1 21.6558 3.58170   3
   0   7  -1 22.1467 2.30547   2
   0  -7   1 21.5213 3.42868   4
   0  -7   1 23.8107 3.78225   3
   0  -7   1 19.5193 1.79712   1
  -1   7  -1 325.529 9.78640   2
  -1   7  -1 334.866 10.3608   1
  -1   7  -1 329.987 15.0355   3
   1  -7   1 334.941 14.9660   3
   1  -7   1 317.868 13.9943   4
   1  -7   1 322.143 10.1415   1
  -2   7  -1 979.381 24.4013   2
  -2   7  -1 949.750 35.6598   3
  -2   7  -1 963.778 25.2950   1
   2  -7   1 947.969 25.1418   1
  -3   7  -1 30.9695 4.44344   3
  -3   7  -1 30.7063 2.06687   2
  -3   7  -1 29.4358 3.17332   1
   3  -7   1 25.5124 2.24094   2
  -4   7  -1 21.0763 3.68239   3
  -4   7  -1 19.9496 1.80363   2
  -4   7  -1 24.2156 2.96790   1
   4  -7   1 18.9125 2.26102   2
  -5   7  -1 12.8966 2.97357   3
  -5   7  -1 14.6807 2.43012   1
   5  -7   1 12.8643 2.01167   2
  -6   7  -1 3.99977 1.54144   1
  -6   7  -1 2.09400 1.62954   3
   6  -7   1 5.82450 1.54287   2
  -7   7  -1 15.1552 3.74648   3
  -7   7  -1 13.4133 2.71173   1
   7  -7   1 13.4638 2.31836   2
  -8   7  -1 1.76345 1.51079   1
  -8   7  -1 2.24424 2.22170   3
   8  -7   1 3.35006 1.49060   2
  -9   7  -1 6.25641 2.13618   1
  -9   7  -1 5.89488 2.88259   3
   9  -7   1 3.18274 1.57339   2
 -10   7  -1 0.35783 1.40164   1
 -10   7  -1 -0.0731 1.84393   3
  10  -7   1 1.55353 1.65530   2
 -11   7  -1 -0.6632 2.00338   3
 -11   7  -1 -1.1796 1.57237   1
  11  -7   1 -0.1764 1.65686   2
   9   6  -1 10.9429 2.56822   5
   9   6  -1 12.8022 3.20090   2
  -9  -6   1 12.4770 2.48537   6
  -9  -6   1 12.9835 5.96336   3
   8   6  -1 8.98589 2.51400   2
   8   6  -1 7.58263 2.11109   5
  -8  -6   1 9.50688 4.83530   3
  -8  -6   1 3.50784 4.09726   4
  -8  -6   1 3.65835 1.78983   6
   7   6  -1 2.63742 1.77039   2
   7   6  -1 0.43269 1.08055   5
  -7  -6   1 0.09623 1.34717   6
  -7  -6   1 0.74451 1.33787   6
  -7  -6   1 4.70670 3.55007   3
  -7  -6   1 0.60060 3.72217   4
   6   6  -1 47.3948 4.85526   2
   6   6  -1 42.7944 3.31591   5
  -6  -6   1 46.1346 5.82505   3
  -6  -6   1 37.2994 2.63537   6
  -6  -6   1 43.4564 5.25118   4
   5   6  -1 172.904 6.61133   5
   5   6  -1 179.108 7.74074   2
  -5  -6   1 162.120 10.2497   3
  -5  -6   1 172.623 5.51325   6
  -5  -6   1 163.012 9.52020   4
  -5  -6   1 174.706 5.73613   1
   4   6  -1 132.445 6.11516   2
  -4  -6   1 134.717 7.74789   4
  -4  -6   1 131.312 4.51423   1
  -4  -6   1 131.220 4.24705   6
   3   6  -1 20.7261 1.65788   5
   3   6  -1 25.4961 2.35533   2
  -3  -6   1 27.4299 1.66770   1
  -3  -6   1 24.2231 3.58261   4
  -3  -6   1 23.6640 1.35163   6
   2   6  -1 89.6528 3.10768   5
   2   6  -1 91.4435 4.32512   2
  -2  -6   1 91.3910 5.92285   3
  -2  -6   1 89.1900 5.45922   4
  -2  -6   1 94.2699 3.45789   1
   1   6  -1 21.9653 2.26986   2
   1   6  -1 16.4376 2.80403   3
  -1  -6   1 17.7511 2.92674   3
  -1  -6   1 24.7645 3.45414   4
  -1  -6   1 19.8385 1.53385   1
   0   6  -1 332.704 14.8148   3
   0   6  -1 358.585 10.2383   1
   0   6  -1 348.552 10.1499   2
   0  -6   1 357.109 14.9660   3
   0  -6   1 347.673 14.0229   4
   0  -6   1 337.572 10.0085   1
  -1   6  -1 34.5538 3.49174   3
  -1   6  -1 36.4645 2.41458   1
   1  -6   1 22.7760 2.83092   4
   1  -6   1 29.3491 3.20779   3
   1  -6   1 31.6664 2.19476   1
  -2   6  -1 46.0201 4.10849   3
  -2   6  -1 45.4625 2.86171   1
   2  -6   1 42.7791 2.74903   1
  -3   6  -1 36.4751 2.17382   2
  -3   6  -1 32.2347 3.47911   3
  -3   6  -1 36.0045 2.65854   1
   3  -6   1 37.1176 2.43338   2
  -4   6  -1 12.1555 2.54292   3
  -4   6  -1 13.4324 2.12359   1
   4  -6   1 11.3674 1.66749   2
  -5   6  -1 6.53953 2.11602   3
   5  -6   1 6.81567 1.44215   2
  -6   6  -1 0.07990 0.64932   1
  -6   6  -1 1.09728 1.43349   3
   6  -6   1 0.58326 0.88509   2
  -7   6  -1 11.1925 2.99254   3
  -7   6  -1 14.2368 2.58909   1
   7  -6   1 13.3428 2.23847   2
  -8   6  -1 1.67844 1.41935   1
  -8   6  -1 0.24847 1.55378   3
   8  -6   1 1.80075 1.20512   2
  -9   6  -1 2.94671 1.72186   1
  -9   6  -1 3.18221 2.31899   3
   9  -6   1 1.74763 1.28872   2
 -10   6  -1 -0.4617 1.48796   1
 -10   6  -1 -0.0377 1.81375   3
  10  -6   1 0.10589 1.25118   2
 -11   6  -1 -1.0686 1.87809   3
 -11   6  -1 -2.0131 1.66490   1
  11  -6   1 3.29575 2.03414   2
  10   5  -1 -2.0188 1.62751   2
  10   5  -1 2.58915 1.79052   5
 -10  -5   1 -1.8501 4.82835   3
 -10  -5   1 4.61499 1.87647   6
   9   5  -1 33.6219 4.16720   5
   9   5  -1 35.4119 4.89457   2
  -9  -5   1 31.2082 6.91207   3
  -9  -5   1 30.0829 3.17442   6
   8   5  -1 1.44271 1.25422   5
   8   5  -1 1.19360 1.57331   2
  -8  -5   1 0.22730 1.37223   6
  -8  -5   1 -2.5046 3.90892   3
   7   5  -1 36.7604 4.33571   2
   7   5  -1 43.6463 3.50639   5
  -7  -5   1 42.9744 6.49069   3
  -7  -5   1 45.0797 6.50471   4
  -7  -5   1 35.9359 2.77640   6
   6   5  -1 0.55069 0.94995   5
   6   5  -1 0.30174 1.20049   2
  -6  -5   1 0.28251 2.72294   4
  -6  -5   1 0.89334 2.96042   3
  -6  -5   1 0.35307 1.08739   6
  -6  -5   1 1.01416 1.13668   6
   5   5  -1 116.203 5.19581   5
   5   5  -1 120.656 5.94207   2
  -5  -5   1 109.575 8.12609   3
  -5  -5   1 112.301 4.20436   6
  -5  -5   1 117.656 4.23870   1
  -5  -5   1 111.998 7.32343   4
   4   5  -1 107.502 4.55294   5
   4   5  -1 103.270 5.12307   2
  -4  -5   1 103.898 6.61453   4
  -4  -5   1 117.775 3.74768   6
  -4  -5   1 113.668 3.86012   1
   3   5  -1 475.257 14.0304   2
  -3  -5   1 479.938 12.2022   1
  -3  -5   1 482.329 11.4008   6
  -3  -5   1 479.743 17.7361   4
   2   5  -1 442.541 11.0992   5
   2   5  -1 464.934 12.8466   2
  -2  -5   1 428.493 16.3087   4
  -2  -5   1 437.556 11.3550   1
  -2  -5   1 445.225 17.4258   3
   1   5  -1 222.869 7.11894   2
   1   5  -1 223.425 5.28304   5
   1   5  -1 213.716 9.99140   3
   1   5  -1 223.673 5.29353   5
  -1  -5   1 208.660 9.29367   4
  -1  -5   1 221.625 6.46167   1
  -1  -5   1 222.386 10.0317   3
   0   5  -1 59.8971 2.79948   1
   0   5  -1 58.4995 4.30406   3
   0   5  -1 61.1027 2.81649   2
   0  -5   1 64.4382 2.81294   1
   0  -5   1 61.9232 4.04890   4
   0  -5   1 54.2978 4.13119   3
  -1   5  -1 393.256 16.0332   3
  -1   5  -1 413.312 10.9159   2
   1  -5   1 392.082 11.1488   1
  -2   5  -1 443.684 12.8039   1
  -2   5  -1 453.286 17.9673   3
  -2   5  -1 458.876 12.2115   2
   2  -5   1 470.287 12.7075   2
  -3   5  -1 17.2726 2.69587   3
  -3   5  -1 19.2164 2.22018   1
   3  -5   1 17.4436 1.61656   2
  -4   5  -1 1.31327 1.03338   3
  -4   5  -1 -0.1862 0.57165   1
   4  -5   1 0.21572 0.59972   2
  -5   5  -1 25.7631 2.32258   1
  -5   5  -1 26.1730 3.05168   3
   5  -5   1 27.0144 2.21826   2
  -6   5  -1 11.0347 2.03050   1
  -6   5  -1 12.9760 2.71264   3
   6  -5   1 8.03727 1.63262   2
  -7   5  -1 12.1820 2.85562   3
  -7   5  -1 12.0097 2.21562   1
   7  -5   1 10.6736 2.03060   2
  -8   5  -1 8.99111 2.83369   3
  -8   5  -1 11.9824 2.41775   1
   8  -5   1 11.3848 2.21597   2
  -9   5  -1 9.86846 2.40624   1
  -9   5  -1 7.88588 2.87412   3
   9  -5   1 6.61019 1.51250   6
   9  -5   1 5.88702 2.02337   2
 -10   5  -1 1.30700 1.34545   1
 -10   5  -1 0.43352 1.65954   3
  10  -5   1 -0.4968 0.86751   6
  10  -5   1 -1.3274 1.01891   2
 -11   5  -1 0.99254 1.48540   1
 -11   5  -1 1.02270 2.28131   3
  11  -5   1 -0.1442 1.08268   6
  11  -5   1 -0.2023 1.25763   2
  10   4  -1 4.06166 2.34683   2
  10   4  -1 0.99985 1.83613   5
 -10  -4   1 -4.6555 3.93403   3
 -10  -4   1 1.87547 1.57121   6
   9   4  -1 -0.4510 1.35703   5
   9   4  -1 -0.4621 0.56506   6
   9   4  -1 1.52917 1.94264   2
  -9  -4   1 0.78150 1.40983   6
  -9  -4   1 -4.3197 3.08068   3
   8   4  -1 8.00130 2.10306   5
   8   4  -1 8.69961 1.24099   6
   8   4  -1 6.90838 2.43894   2
  -8  -4   1 3.46004 4.08820   3
  -8  -4   1 10.0104 1.96084   6
   7   4  -1 1.89373 1.58408   2
   7   4  -1 3.35855 0.78797   6
   7   4  -1 2.27478 1.38137   5
  -7  -4   1 0.54712 1.29017   6
  -7  -4   1 2.04935 3.24629   3
  -7  -4   1 2.36968 3.23304   4
   6   4  -1 7.83122 1.70221   5
   6   4  -1 8.23376 2.00237   2
   6   4  -1 10.6809 1.13641   6
  -6  -4   1 9.92919 1.71852   6
  -6  -4   1 9.87943 1.44206   1
  -6  -4   1 8.53796 1.69709   6
  -6  -4   1 9.51903 3.70460   3
  -6  -4   1 13.7411 4.41539   4
   5   4  -1 16.0929 2.52716   2
   5   4  -1 19.3525 1.10528   6
   5   4  -1 19.5294 2.31617   5
  -5  -4   1 20.5799 4.00952   4
  -5  -4   1 22.0347 1.61464   1
  -5  -4   1 21.5783 3.92123   3
  -5  -4   1 16.6840 1.65801   6
   4   4  -1 53.2744 3.36566   2
   4   4  -1 57.9716 3.08588   5
  -4  -4   1 56.2443 2.31572   6
  -4  -4   1 56.6953 2.40890   1
  -4  -4   1 53.7264 4.47055   4
  -4  -4   1 50.5185 4.55711   3
   3   4  -1 7.72727 1.39059   2
   3   4  -1 9.92203 1.42483   5
  -3  -4   1 10.2469 0.88097   6
  -3  -4   1 7.98717 1.99237   4
  -3  -4   1 12.4395 1.01889   1
   2   4  -1 234.115 7.38283   2
  -2  -4   1 223.716 6.13948   1
  -2  -4   1 223.060 9.77629   3
  -2  -4   1 229.994 9.27720   4
   1   4  -1 1.05885 0.74652   3
   1   4  -1 4.76716 0.97820   2
  -1  -4   1 3.88710 0.67618   1
  -1  -4   1 2.97749 1.09706   3
  -1  -4   1 2.89400 1.12366   4
   0   4  -1 25.3726 1.57233   2
   0   4  -1 28.0623 1.64033   1
   0  -4   1 26.9102 2.53307   3
   0  -4   1 27.9265 1.59434   1
   0  -4   1 26.1175 2.31996   4
  -1   4  -1 109.563 3.81681   2
  -1   4  -1 118.228 4.15101   1
  -1   4  -1 109.412 5.83665   3
  -2   4  -1 62.9741 2.61297   2
  -2   4  -1 64.6868 4.09094   3
   2  -4   1 61.3872 2.86033   2
  -3   4  -1 121.549 4.70694   1
  -3   4  -1 109.785 4.08040   2
   3  -4   1 119.446 4.41932   2
  -4   4  -1 -0.1564 0.33005   1
  -4   4  -1 0.16541 0.64035   3
   4  -4   1 0.41262 0.62300   2
  -5   4  -1 85.8231 5.40501   3
  -5   4  -1 81.5713 4.20430   1
   5  -4   1 85.6206 4.01906   2
  -6   4  -1 42.6739 3.87819   3
  -6   4  -1 42.2967 3.15930   1
   6  -4   1 47.4292 2.13528   6
   6  -4   1 44.6363 3.05758   2
  -7   4  -1 0.67290 1.18675   3
  -7   4  -1 1.65176 1.10347   1
   7  -4   1 1.63944 0.65861   6
   7  -4   1 1.60919 0.93770   2
  -8   4  -1 8.83352 2.47324   3
  -8   4  -1 7.66353 2.02028   1
   8  -4   1 9.15439 1.50410   6
   8  -4   1 7.73440 1.90505   2
  -9   4  -1 5.99631 2.46140   3
  -9   4  -1 1.14693 1.31859   1
   9  -4   1 4.81038 1.86686   2
   9  -4   1 2.67627 1.10240   6
 -10   4  -1 -0.6496 1.17617   1
 -10   4  -1 0.40994 1.64873   3
  10  -4   1 0.61110 1.55531   2
  10  -4   1 0.55428 0.93519   6
 -11   4  -1 -0.8208 1.53413   3
 -11   4  -1 -1.0704 1.43786   1
  11  -4   1 0.45776 1.52358   2
  11  -4   1 0.45236 1.07609   6
  10   3  -1 -1.7669 1.21950   5
  10   3  -1 1.37170 0.91909   6
  10   3  -1 0.46328 1.61102   2
 -10  -3   1 2.77427 1.37229   6
 -10  -3   1 -1.5357 2.98336   3
   9   3  -1 1.83278 0.93119   6
   9   3  -1 1.19802 1.41942   5
   9   3  -1 3.53131 1.87469   2
  -9  -3   1 2.41471 3.76508   3
  -9  -3   1 1.40074 1.37332   6
   8   3  -1 0.45584 0.63766   6
   8   3  -1 -0.7380 0.93657   5
   8   3  -1 -0.8586 1.14447   2
  -8  -3   1 0.04878 3.33697   3
  -8  -3   1 -0.1581 1.16915   6
   7   3  -1 94.5198 5.71591   2
   7   3  -1 92.9923 5.20571   5
   7   3  -1 89.0834 3.67689   6
  -7  -3   1 89.1697 4.10214   6
  -7  -3   1 84.0251 4.01160   1
  -7  -3   1 88.4922 8.07588   3
   6   3  -1 4.98934 1.48022   5
   6   3  -1 3.96015 0.87550   6
   6   3  -1 5.60433 1.65317   2
  -6  -3   1 6.68996 1.47220   6
  -6  -3   1 5.95174 3.37569   3
  -6  -3   1 4.00865 1.05070   1
  -6  -3   1 4.43362 3.08786   4
   5   3  -1 18.6978 2.51408   2
   5   3  -1 15.7442 2.04703   5
   5   3  -1 19.1420 1.27466   6
  -5  -3   1 14.7412 1.56190   6
  -5  -3   1 17.2904 1.41842   1
  -5  -3   1 15.8234 3.08326   4
  -5  -3   1 17.0744 1.69196   6
  -5  -3   1 12.7314 3.22370   3
   4   3  -1 73.5255 2.50356   6
   4   3  -1 69.8923 3.38825   5
   4   3  -1 68.3118 3.72424   2
  -4  -3   1 76.0510 2.74200   6
  -4  -3   1 70.6887 2.71006   1
  -4  -3   1 69.5909 5.11145   3
  -4  -3   1 70.1538 4.68954   4
   3   3  -1 258.867 8.22028   2
   3   3  -1 251.847 6.14474   6
   3   3  -1 258.034 7.48234   5
  -3  -3   1 263.570 6.82734   1
  -3  -3   1 247.740 10.1066   4
  -3  -3   1 264.792 6.48839   6
  -2  -3   1 503.117 18.2889   3
   1   3  -1 263.206 7.46844   2
   1   3  -1 261.207 6.45510   5
  -1  -3   1 252.629 10.2119   3
  -1  -3   1 250.130 9.61089   4
  -1  -3   1 274.809 6.79277   1
   0   3  -1 23.5741 1.32031   1
   0   3  -1 22.5927 2.02308   3
   0   3  -1 25.9628 1.44287   2
   0  -3   1 23.5409 2.09260   3
   0  -3   1 25.2174 1.33368   1
   0  -3   1 24.6847 1.93544   4
  -1   3  -1 99.6594 5.02212   3
  -1   3  -1 103.407 3.58528   1
  -1   3  -1 107.652 3.48080   2
  -2   3  -1 682.281 16.9946   1
  -2   3  -1 683.075 23.5701   3
  -2   3  -1 661.261 16.6560   2
   2  -3   1 654.134 16.9195   2
  -3   3  -1 6.12720 1.29616   3
   3  -3   1 7.04192 1.15630   2
  -4   3  -1 586.068 21.1122   3
  -4   3  -1 563.284 15.5857   1
   4  -3   1 585.201 15.6457   2
  -5   3  -1 5.93300 1.51452   3
  -5   3  -1 5.41665 1.28250   1
   5  -3   1 6.16041 0.81279   6
   5  -3   1 3.19472 1.09277   2
  -6   3  -1 -0.0879 0.75345   3
  -6   3  -1 0.41804 0.80240   1
   6  -3   1 -0.1113 0.37585   6
   6  -3   1 0.15789 0.81809   2
   6  -3   1 1.00908 0.80609   5
  -7   3  -1 3.97921 1.31596   1
  -7   3  -1 3.78362 1.51901   3
   7  -3   1 1.95239 1.09353   2
   7  -3   1 2.15704 0.78684   6
  -8   3  -1 2.75195 1.55415   3
  -8   3  -1 2.25028 1.22956   1
   8  -3   1 2.72245 0.91896   6
   8  -3   1 0.32436 0.98919   2
  -9   3  -1 0.84480 1.28327   1
  -9   3  -1 0.40557 1.45320   3
   9  -3   1 1.20295 0.98132   6
   9  -3   1 0.66199 1.15745   2
 -10   3  -1 1.55928 1.83860   3
 -10   3  -1 0.12261 1.28893   1
  10  -3   1 0.38956 1.21786   2
  10  -3   1 0.96986 0.99253   6
 -11   3  -1 -0.1317 1.46637   1
 -11   3  -1 -1.0233 1.62102   3
  11  -3   1 -1.1547 1.53754   2
  11  -3   1 0.50881 1.00874   6
  11   2  -1 -0.8340 1.59700   2
  11   2  -1 -0.6795 0.86247   6
 -11  -2   1 0.05305 0.98095   6
 -11  -2   1 -4.8019 2.29772   3
  10   2  -1 0.37290 1.47678   2
  10   2  -1 -0.2793 0.73489   6
  10   2  -1 1.20919 1.68103   5
 -10  -2   1 -2.4303 2.28297   3
 -10  -2   1 -0.0388 0.99927   6
   9   2  -1 9.69620 2.60966   2
   9   2  -1 8.59691 2.24026   5
   9   2  -1 10.6490 1.78157   6
  -9  -2   1 10.7901 1.72227   6
  -9  -2   1 12.1763 4.04655   3
   8   2  -1 21.6720 3.21497   5
   8   2  -1 20.8851 3.39695   2
   8   2  -1 14.3101 1.82646   6
  -8  -2   1 18.6410 2.38684   1
  -8  -2   1 20.7927 2.27577   6
  -8  -2   1 18.1649 4.35105   3
   7   2  -1 49.8630 3.98858   2
   7   2  -1 46.0075 3.75093   5
   7   2  -1 48.7973 2.81260   6
  -7  -2   1 47.9031 2.99742   1
  -7  -2   1 51.3166 6.27208   3
  -7  -2   1 49.6602 3.01628   6
   6   2  -1 132.790 5.82105   5
   6   2  -1 139.423 4.80062   6
  -6  -2   1 130.900 4.73050   6
  -6  -2   1 141.752 5.04863   1
  -6  -2   1 132.913 8.84991   3
   5   2  -1 71.0464 2.90962   6
   5   2  -1 65.8326 3.79828   2
   5   2  -1 73.7718 3.74272   5
  -5  -2   1 71.8194 5.23028   4
  -5  -2   1 72.7786 2.99110   6
  -5  -2   1 68.7754 5.66515   3
  -5  -2   1 71.9986 2.99444   1
   4   2  -1 9.26517 1.40755   5
   4   2  -1 10.2604 1.55733   2
   4   2  -1 10.1446 1.03839   6
  -4  -2   1 9.70490 1.08425   6
  -4  -2   1 11.3179 1.14981   1
  -4  -2   1 10.9618 2.60229   4
  -4  -2   1 12.0130 1.18929   6
  -4  -2   1 9.26694 2.32398   3
   3   2  -1 21.6382 1.15727   6
   3   2  -1 25.4351 1.89432   2
   3   2  -1 24.9161 1.65489   5
  -3  -2   1 24.5821 1.29728   6
  -3  -2   1 21.1592 2.30967   4
  -3  -2   1 25.2303 1.26571   1
   2   2  -1 8.53637 0.99563   5
   2   2  -1 9.26723 1.15847   2
   2   2  -1 7.91157 0.50759   6
  -2  -2   1 8.70259 0.61154   6
  -2  -2   1 10.2860 1.76880   4
  -2  -2   1 9.85555 0.64847   1
   1   2  -1 2486.70 56.7068   2
  -1  -2   1 2353.48 78.5219   3
  -1  -2   1 2406.61 74.5332   4
   0   2  -1 1346.58 30.7724   1
   0   2  -1 1302.95 43.4500   3
   0  -2   1 1355.55 30.7645   1
   0  -2   1 1286.82 41.1730   4
   0  -2   1 1298.08 43.4179   3
  -1   2  -1 147.330 4.30496   1
  -1   2  -1 149.763 5.99563   3
  -2   2  -1 1629.88 52.5011   3
  -2   2  -1 1600.86 37.8364   2
   2  -2   1 1561.48 38.0190   2
  -3   2  -1 403.482 10.9146   1
  -3   2  -1 401.324 14.5579   3
   3  -2   1 407.684 11.0508   2
  -4   2  -1 819.420 29.2206   3
  -4   2  -1 855.035 21.5827   1
   4  -2   1 896.503 19.3953   6
   4  -2   1 831.582 21.7672   2
  -5   2  -1 102.492 4.34633   1
  -5   2  -1 100.610 5.39048   3
   5  -2   1 101.120 3.40795   6
   5  -2   1 96.4745 4.40475   2
  -6   2  -1 28.1934 2.32377   1
  -6   2  -1 30.2558 3.00556   3
   6  -2   1 28.1244 2.33756   5
   6  -2   1 31.7580 1.91390   6
   6  -2   1 29.4183 2.49886   2
  -7   2  -1 60.2679 4.61760   3
  -7   2  -1 62.0285 3.81159   1
   7  -2   1 68.8699 3.93236   5
   7  -2   1 58.5720 3.91648   2
   7  -2   1 71.7796 3.28867   6
  -8   2  -1 0.69005 0.73927   1
  -8   2  -1 0.70123 1.41236   3
   8  -2   1 0.36943 0.67984   6
   8  -2   1 0.88858 1.20546   2
  -9   2  -1 3.66139 1.62693   1
  -9   2  -1 1.99684 1.81303   3
   9  -2   1 1.97296 1.06286   6
   9  -2   1 2.99868 1.60916   2
 -10   2  -1 -0.4693 1.47817   3
 -10   2  -1 -0.7129 1.12624   1
  10  -2   1 -0.1147 1.42629   2
  10  -2   1 0.84246 0.85101   6
 -11   2  -1 2.83260 1.90984   1
 -11   2  -1 0.48679 1.87881   3
  11  -2   1 2.04916 1.23660   6
  11  -2   1 3.25494 2.02088   2
  11   1  -1 -0.8675 0.85957   6
  11   1  -1 -0.9694 1.58680   2
 -11  -1   1 1.08301 0.83751   6
 -11  -1   1 -2.5063 2.18477   3
  10   1  -1 3.02540 1.95201   2
  10   1  -1 1.06412 0.98125   6
 -10  -1   1 0.19975 2.32021   3
 -10  -1   1 3.69224 1.07387   6
   9   1  -1 0.32212 1.16350   2
   9   1  -1 -0.4766 0.65582   6
   9   1  -1 2.30839 1.53983   5
  -9  -1   1 -0.6621 0.81166   6
  -9  -1   1 0.01338 2.18786   3
  -9  -1   1 0.77995 1.18474   1
   8   1  -1 8.20813 2.29152   2
   8   1  -1 8.92730 1.58172   6
   8   1  -1 9.27170 2.11398   5
  -8  -1   1 8.09369 1.43728   6
  -8  -1   1 8.37543 3.01081   3
  -8  -1   1 10.4943 1.90855   1
   7   1  -1 237.281 7.72279   6
   7   1  -1 254.089 9.17922   5
   7   1  -1 257.125 9.71765   2
  -7  -1   1 244.191 7.26695   6
  -7  -1   1 250.414 8.35310   1
  -7  -1   1 255.222 12.6641   3
   6   1  -1 26.6516 2.81052   5
  -6  -1   1 30.6460 4.46070   3
   5   1  -1 4.63391 0.88096   6
   5   1  -1 7.76581 1.43915   5
   5   1  -1 2.84295 1.06527   2
  -5  -1   1 5.28019 0.99466   6
  -5  -1   1 6.84221 2.45249   3
  -5  -1   1 5.32561 0.92626   1
   4   1  -1 21.7711 2.09179   5
   4   1  -1 16.5307 1.94096   2
  -4  -1   1 18.5092 1.27407   1
  -4  -1   1 18.2260 2.93684   3
  -4  -1   1 19.3733 1.34236   6
   3   1  -1 46.2526 2.30598   5
  -3  -1   1 49.4335 1.91271   1
  -3  -1   1 50.1990 1.88404   6
  -3  -1   1 50.6366 3.30712   4
   2   1  -1 217.788 6.33195   5
   2   1  -1 252.292 5.95818   6
  -2  -1   1 245.177 6.07801   1
  -2  -1   1 247.397 5.82154   6
  -2  -1   1 243.560 5.80048   6
  -2  -1   1 242.485 8.79995   4
   1   1  -1 10.6007 0.68856   5
  -1  -1   1 12.6297 1.12590   3
  -1  -1   1 12.5290 1.03365   4
   0   1  -1 107.826 4.33981   3
   0  -1   1 105.407 4.30672   3
  -1   1  -1 956.762 31.6506   3
  -2   1  -1 1120.32 36.6289   3
  -2   1  -1 1087.00 26.4383   1
   2  -1   1 1145.30 26.9619   2
  -3   1  -1 35.6485 2.36504   3
  -3   1  -1 37.5331 1.16308   6
  -3   1  -1 37.3102 1.85207   1
   3  -1   1 39.5374 1.49378   6
   3  -1   1 39.9942 2.12002   2
  -4   1  -1 118.815 4.23275   1
  -4   1  -1 109.454 5.46475   3
   4  -1   1 119.446 4.59353   2
   4  -1   1 118.744 3.61940   6
  -5   1  -1 43.0695 3.41690   3
  -5   1  -1 42.4370 1.59625   6
  -5   1  -1 39.7445 2.44701   1
   5  -1   1 43.7596 2.81860   2
   5  -1   1 42.2748 2.10570   6
  -6   1  -1 10.4321 0.96864   6
  -6   1  -1 10.3231 1.58593   1
  -6   1  -1 11.0753 2.35997   3
   6  -1   1 12.0472 1.50119   6
   6  -1   1 10.0125 1.88994   2
   6  -1   1 13.1269 1.93511   5
  -7   1  -1 14.5221 2.10384   1
  -7   1  -1 13.1704 1.07191   6
  -7   1  -1 15.3534 2.89319   3
   7  -1   1 8.18344 1.93769   2
   7  -1   1 13.8545 1.70659   6
   7  -1   1 17.0028 2.45467   5
  -8   1  -1 1.80247 1.01162   1
  -8   1  -1 0.73471 1.41002   3
  -8   1  -1 2.50003 0.62473   6
   8  -1   1 4.94698 1.74646   2
   8  -1   1 4.50221 1.24152   6
  -9   1  -1 -1.4235 0.81294   1
  -9   1  -1 0.36783 1.63367   3
   9  -1   1 0.34581 1.18907   2
   9  -1   1 0.52006 0.77724   6
 -10   1  -1 -0.1957 1.85396   3
 -10   1  -1 0.25689 1.27799   1
  10  -1   1 0.66309 1.30110   2
  10  -1   1 -0.4274 0.78697   6
 -11   1  -1 13.4618 3.79522   3
 -11   1  -1 12.3837 2.92560   1
  11  -1   1 7.91173 2.69477   2
  11  -1   1 12.5735 2.19562   6
  11   0  -1 0.55396 1.81277   2
  11   0  -1 -0.0055 0.85115   6
 -11   0   1 -1.0939 2.28568   3
  10   0  -1 2.78529 1.18375   6
  10   0  -1 0.88948 1.64279   2
 -10   0   1 2.17771 0.75134   6
 -10   0   1 -1.2513 1.75638   3
 -10   0   1 1.65511 1.29601   1
   9   0  -1 2.95068 1.14634   6
   9   0  -1 2.08735 1.50003   2
  -9   0   1 2.46465 1.31389   1
  -9   0   1 2.28975 0.83246   6
  -9   0   1 2.14665 2.07776   3
   8   0  -1 0.98133 1.28679   5
   8   0  -1 1.43588 0.81502   6
   8   0  -1 1.72631 1.30659   2
  -8   0   1 2.74670 0.90678   6
  -8   0   1 5.48967 2.44548   3
  -8   0   1 3.41235 1.26110   1
   7   0  -1 3.64680 1.09838   6
   7   0  -1 2.63611 1.47124   5
   7   0  -1 3.31180 1.50120   2
  -7   0   1 3.61459 2.26222   3
  -7   0   1 3.33690 1.05026   6
  -7   0   1 4.25647 1.29356   1
   6   0  -1 60.5371 2.96482   6
   6   0  -1 63.2867 3.66260   5
   6   0  -1 63.2742 3.82440   2
  -6   0   1 63.0177 2.65012   6
  -6   0   1 65.3891 3.32301   1
  -6   0   1 62.4789 5.00724   3
   5   0  -1 129.986 4.34267   6
   5   0  -1 128.960 4.99504   5
   5   0  -1 123.081 5.26130   2
  -5   0   1 126.952 3.91847   6
  -5   0   1 122.160 6.81429   3
  -5   0   1 126.054 4.64669   1
   4   0  -1 28.4014 2.01881   2
   4   0  -1 22.0677 1.69467   5
   4   0  -1 20.2779 1.33714   6
  -4   0   1 24.7078 1.54624   1
  -4   0   1 15.8953 1.11331   6
  -4   0   1 24.7389 2.71356   3
   3   0  -1 71.2620 3.03559   2
   3   0  -1 74.1596 2.52038   6
   3   0  -1 67.7626 2.81173   5
  -3   0   1 72.4434 2.62412   1
   2   0  -1 52.1451 2.02245   5
   2   0  -1 49.8121 1.72302   6
   2   0  -1 50.2927 2.10266   2
  -2   0   1 52.3762 1.84556   1
  -2   0   1 52.4657 1.70624   6
   1   0  -1 666.512 14.0265   5
  -1   0   1 563.306 20.3867   3
   0   0  -1 0.34883 0.10493   5
  -1   0  -1 686.250 22.8651   3
  -1   0  -1 710.382 16.3916   1
  -2   0  -1 58.6064 3.21216   3
  -2   0  -1 52.1747 1.91279   1
  -2   0  -1 52.2787 1.67108   6
   2   0   1 52.1847 1.73763   6
  -3   0  -1 65.5540 2.55622   1
  -3   0  -1 73.2246 4.09108   3
   3   0   1 72.4792 2.42572   6
  -4   0  -1 20.6604 1.46926   1
  -4   0  -1 23.7662 2.85913   3
  -4   0  -1 23.9250 1.31052   6
   4   0   1 18.1824 1.70691   2
   4   0   1 25.2220 1.43094   6
  -5   0  -1 123.074 4.63411   1
  -5   0  -1 120.809 6.70660   3
  -5   0  -1 133.577 3.89758   6
   5   0   1 128.186 4.29984   6
   5   0   1 120.493 5.23775   2
  -6   0  -1 58.5425 4.87081   3
  -6   0  -1 63.6839 2.62433   6
  -6   0  -1 66.8027 3.34627   1
   6   0   1 61.4019 2.95161   6
   6   0   1 66.4356 3.74218   5
  -7   0  -1 3.44848 1.26654   1
  -7   0  -1 5.69598 2.45941   3
  -7   0  -1 3.78702 1.02875   6
   7   0   1 2.32327 0.99447   6
   7   0   1 2.63052 1.51528   2
   7   0   1 1.37975 1.32636   5
  -8   0  -1 5.75703 2.57921   3
  -8   0  -1 2.76828 0.93168   6
  -8   0  -1 2.08928 1.11846   1
   8   0   1 1.48565 1.27719   5
   8   0   1 4.18918 1.74809   2
   8   0   1 2.04850 0.94605   6
  -9   0  -1 2.74367 1.30130   1
  -9   0  -1 3.00361 0.83604   6
  -9   0  -1 1.10685 1.93129   3
   9   0   1 1.89405 1.58324   2
   9   0   1 1.23476 0.86098   6
 -10   0  -1 1.32370 1.24381   1
 -10   0  -1 1.72032 0.67461   6
 -10   0  -1 -2.7156 1.95151   3
  10   0   1 0.97390 0.93401   6
  10   0   1 1.12183 1.70412   2
 -11   0  -1 -1.9319 1.10055   1
 -11   0  -1 -0.6101 2.40163   3
  11   0   1 1.05623 1.18526   6
  11   0   1 1.27801 1.87357   2
  11  -1  -1 12.7942 2.18838   6
  11  -1  -1 13.5864 3.24016   2
 -11   1   1 14.2107 3.93970   3
  10  -1  -1 -0.7826 0.68940   6
  10  -1  -1 0.01702 1.33132   2
 -10   1   1 -1.5855 1.63397   3
 -10   1   1 -0.2854 1.18010   1
   9  -1  -1 -0.2491 1.10821   2
   9  -1  -1 -0.0594 0.64607   6
  -9   1   1 -0.2130 0.89347   1
  -9   1   1 0.04652 1.69958   3
  -9   1   1 0.27787 0.45239   6
   8  -1  -1 1.39409 0.91346   6
   8  -1  -1 3.05066 1.43948   5
   8  -1  -1 1.56138 1.29572   2
  -8   1   1 2.07818 0.66760   6
  -8   1   1 1.43232 1.54380   3
  -8   1   1 2.95697 1.24406   1
   7  -1  -1 14.4952 2.33984   5
   7  -1  -1 15.6796 1.85859   6
   7  -1  -1 12.8434 2.32640   2
  -7   1   1 14.1991 1.21939   6
  -7   1   1 12.7049 2.04511   1
  -7   1   1 14.3437 2.95939   3
   6  -1  -1 11.0577 1.94874   2
   6  -1  -1 9.29866 1.29024   6
   6  -1  -1 8.64337 1.69227   5
  -6   1   1 9.77522 2.22555   3
  -6   1   1 10.6531 1.68545   1
  -6   1   1 12.2709 1.09781   6
   5  -1  -1 42.8823 2.66676   5
   5  -1  -1 38.9721 2.10805   6
   5  -1  -1 44.8717 2.82762   2
  -5   1   1 43.6329 3.53254   3
  -5   1   1 41.8372 2.44812   1
  -5   1   1 41.1410 1.69831   6
   4  -1  -1 128.366 4.75731   2
   4  -1  -1 128.511 3.92698   6
   4  -1  -1 119.182 4.39419   5
  -4   1   1 126.119 3.41593   6
  -4   1   1 122.991 5.96192   3
  -4   1   1 123.332 4.42405   1
   3  -1  -1 38.1289 1.99210   2
   3  -1  -1 36.2591 1.85637   5
   3  -1  -1 38.5812 1.57408   6
  -3   1   1 36.7035 1.89565   1
  -3   1   1 36.3173 1.28522   6
  -3   1   1 37.1393 2.48261   3
   2  -1  -1 1175.14 27.6818   2
   2  -1  -1 1145.53 26.2081   5
  -2   1   1 1142.31 38.2507   3
  -2   1   1 1191.59 25.3377   6
  -2   1   1 1146.71 27.5448   1
   1  -1  -1 952.928 21.8074   5
  -1   1   1 974.797 23.0845   1
  -1   1   1 964.619 21.7946   5
   0  -1  -1 104.370 2.91243   5
   0   1   1 106.181 2.90171   5
   0   1   1 108.869 4.54133   3
  -1  -1  -1 12.6349 1.02362   3
  -1  -1  -1 12.2839 0.98385   4
  -1  -1  -1 10.9564 0.62389   1
  -2  -1  -1 239.650 5.76292   6
  -2  -1  -1 239.157 6.26917   1
  -2  -1  -1 244.009 8.71622   4
  -2  -1  -1 239.882 9.11695   3
   2   1   1 242.425 6.82867   2
  -3  -1  -1 48.9822 1.76267   6
  -3  -1  -1 48.4662 2.01612   1
  -3  -1  -1 35.8717 2.82818   3
  -3  -1  -1 46.4097 1.76590   6
   3   1   1 48.8932 1.92544   6
  -4  -1  -1 17.4034 2.77814   3
  -4  -1  -1 18.8075 1.29574   6
  -4  -1  -1 18.1755 1.32936   1
  -4  -1  -1 17.9842 2.77851   4
   4   1   1 16.6937 1.91163   2
   4   1   1 19.6638 1.30307   6
  -5  -1  -1 5.67319 2.57362   3
  -5  -1  -1 6.50069 1.11514   1
   5   1   1 5.06569 1.19587   5
   5   1   1 5.29827 1.22885   2
   5   1   1 6.32454 0.99734   6
  -6  -1  -1 32.5043 2.32112   1
  -6  -1  -1 28.1509 4.28215   3
  -6  -1  -1 28.0287 2.02979   6
   6   1   1 26.0227 1.93497   6
   6   1   1 31.6050 3.14003   5
  -7  -1  -1 253.884 8.41201   1
  -7  -1  -1 256.619 12.7814   3
  -7  -1  -1 240.930 7.14742   6
   7   1   1 242.561 9.50999   2
   7   1   1 246.344 8.98456   5
   7   1   1 245.319 7.76765   6
  -8  -1  -1 8.66462 3.33210   3
  -8  -1  -1 8.06602 1.60951   1
  -8  -1  -1 9.54272 1.49239   6
   8   1   1 9.99951 2.29862   2
   8   1   1 7.65685 1.42951   6
   8   1   1 9.83891 2.38980   5
  -9  -1  -1 -0.8419 2.15611   3
  -9  -1  -1 0.24977 1.05002   1
  -9  -1  -1 -0.5802 0.76630   6
   9   1   1 0.42184 1.46758   5
   9   1   1 -1.4450 0.94409   2
   9   1   1 0.57515 0.75715   6
 -10  -1  -1 0.72557 1.28630   1
 -10  -1  -1 1.87166 0.91609   6
 -10  -1  -1 -2.1184 2.37268   3
  10   1   1 4.10213 1.91243   2
  10   1   1 0.76931 1.02992   6
 -11  -1  -1 0.53018 2.45168   3
  11   1   1 -0.1740 1.37809   2
  11   1   1 0.32059 1.02397   6
  11  -2  -1 1.24154 1.87464   2
  11  -2  -1 0.55649 1.09938   6
 -11   2   1 3.50986 1.79249   1
 -11   2   1 0.47014 2.11479   3
  10  -2  -1 -0.5462 1.11915   2
  10  -2  -1 0.15016 0.79201   6
 -10   2   1 -1.9437 0.85405   1
 -10   2   1 -1.1114 1.35678   3
   9  -2  -1 4.05486 1.70035   2
   9  -2  -1 2.26648 1.08002   6
  -9   2   1 2.94527 1.49243   1
  -9   2   1 3.13045 1.95294   3
   8  -2  -1 0.97727 0.76270   6
   8  -2  -1 0.19998 1.06753   2
  -8   2   1 1.90000 1.16990   1
  -8   2   1 0.97042 1.51693   3
   7  -2  -1 69.9451 4.17086   2
   7  -2  -1 60.6589 3.80277   5
   7  -2  -1 66.0862 3.23831   6
  -7   2   1 64.0057 2.01823   6
  -7   2   1 62.9189 4.86210   3
  -7   2   1 69.0434 3.99545   1
   6  -2  -1 28.7510 2.45422   2
   6  -2  -1 29.3598 2.41517   5
   6  -2  -1 27.3680 1.83331   6
  -6   2   1 24.9417 2.26407   1
  -6   2   1 29.1357 1.14103   6
  -6   2   1 31.5718 3.10121   3
   5  -2  -1 95.2972 4.06112   5
   5  -2  -1 98.0582 4.30488   2
   5  -2  -1 98.4622 3.48551   6
  -5   2   1 102.309 5.53463   3
  -5   2   1 95.6717 4.24048   1
   4  -2  -1 895.409 19.8891   6
   4  -2  -1 874.088 22.0143   2
   4  -2  -1 840.567 20.6986   5
  -4   2   1 859.881 29.9692   3
  -4   2   1 836.217 21.8927   1
  -4   2   1 879.262 18.9082   6
   3  -2  -1 399.269 10.5410   2
   3  -2  -1 388.533 9.93869   5
  -3   2   1 398.436 10.7635   1
   2  -2  -1 1625.32 36.7127   5
   2  -2  -1 1672.76 38.8069   2
  -2   2   1 1635.87 39.0635   1
  -2   2   1 1664.61 54.4317   3
   0  -2  -1 1313.57 30.7360   1
   0   2   1 1319.58 43.4083   3
   0   2   1 1292.19 28.8809   5
  -1  -2  -1 2367.17 55.7597   1
  -1  -2  -1 2376.56 78.6853   3
   1   2   1 2454.69 56.3900   2
   1   2   1 2462.43 78.8032   3
  -2  -2  -1 9.34920 0.62963   6
  -2  -2  -1 7.48133 1.34799   3
  -2  -2  -1 7.22874 0.76571   1
   2   2   1 7.34524 0.95791   2
   2   2   1 8.98244 0.63338   6
  -3  -2  -1 19.7471 2.42488   3
  -3  -2  -1 21.6094 2.30880   4
  -3  -2  -1 23.8580 1.35604   1
  -3  -2  -1 23.4474 1.21653   6
   3   2   1 27.9188 1.90916   2
   3   2   1 22.7895 1.25738   6
  -4  -2  -1 12.2942 1.18935   6
  -4  -2  -1 9.77972 1.18983   1
  -4  -2  -1 10.3282 2.43913   3
  -4  -2  -1 11.8226 2.54154   4
   4   2   1 9.75542 1.52984   2
   4   2   1 11.8027 1.01080   6
  -5  -2  -1 70.9997 5.18680   4
  -5  -2  -1 69.3148 2.86153   6
  -5  -2  -1 69.4606 3.09578   1
  -5  -2  -1 71.0303 5.42600   3
   5   2   1 69.6197 2.93529   6
   5   2   1 68.9002 3.64294   5
   5   2   1 71.1581 3.87952   2
  -6  -2  -1 131.900 4.99534   1
  -6  -2  -1 135.716 8.60253   3
   6   2   1 127.323 6.03516   2
   6   2   1 131.824 5.76083   5
  -7  -2  -1 45.9880 3.04718   1
  -7  -2  -1 47.5046 2.96051   6
  -7  -2  -1 49.7905 6.25859   3
   7   2   1 49.5331 4.15011   2
   7   2   1 43.6810 2.75001   6
   7   2   1 49.6601 3.88601   5
  -8  -2  -1 17.9988 2.10246   6
  -8  -2  -1 17.9772 4.41701   3
  -8  -2  -1 18.2368 2.34432   1
   8   2   1 16.1340 2.81780   5
   8   2   1 15.6205 1.96660   6
   8   2   1 19.4992 3.27833   2
  -9  -2  -1 8.61133 1.64137   6
  -9  -2  -1 9.54860 1.92595   1
  -9  -2  -1 12.0836 3.99790   3
   9   2   1 14.6825 3.09548   2
   9   2   1 14.4164 2.02576   6
   9   2   1 15.3503 2.94850   5
 -10  -2  -1 -0.0813 0.92820   6
 -10  -2  -1 -4.5586 2.26642   3
  10   2   1 -0.4509 1.27769   2
  10   2   1 0.99865 1.65015   5
  10   2   1 0.92432 0.85484   6
 -11  -2  -1 -5.2469 2.76667   3
 -11  -2  -1 1.40863 0.97679   6
  11   2   1 -0.6223 0.86844   6
  11   2   1 -1.1496 1.50554   2
  11  -3  -1 0.05166 1.01295   6
  11  -3  -1 2.88081 1.95027   2
 -11   3   1 1.32332 1.94079   3
 -11   3   1 -1.0146 1.29910   1
  10  -3  -1 2.92050 1.79633   2
  10  -3  -1 -0.4007 0.79304   6
 -10   3   1 1.04584 1.78161   3
 -10   3   1 0.34889 1.19948   1
   9  -3  -1 -0.4359 1.00864   2
   9  -3  -1 1.88599 1.04061   6
  -9   3   1 2.25960 1.82393   3
  -9   3   1 -0.2766 1.03182   1
   8  -3  -1 0.84659 0.76251   6
   8  -3  -1 1.18924 1.23951   2
  -8   3   1 2.09655 1.33843   1
  -8   3   1 3.85562 1.76258   3
   7  -3  -1 3.04580 1.19140   2
   7  -3  -1 4.10209 0.97440   6
  -7   3   1 7.36598 1.74119   1
  -7   3   1 2.38090 1.44163   3
   6  -3  -1 0.09104 0.44241   6
   6  -3  -1 0.29996 0.77789   5
   6  -3  -1 0.48637 0.69988   2
  -6   3   1 0.24886 0.79303   3
  -6   3   1 -0.0989 0.56315   1
   5  -3  -1 5.48928 0.85757   6
   5  -3  -1 3.94041 0.98444   2
   5  -3  -1 5.87707 1.16459   5
  -5   3   1 2.57052 1.08905   3
  -5   3   1 6.34956 1.36676   1
   4  -3  -1 578.232 15.1704   2
   4  -3  -1 602.329 13.3751   6
   4  -3  -1 567.672 14.2675   5
  -4   3   1 567.910 21.1580   3
  -4   3   1 551.246 15.5302   1
   3  -3  -1 7.22230 0.96953   2
  -3   3   1 7.25189 1.21427   1
   2  -3  -1 660.417 16.2687   2
  -2   3   1 674.195 23.7110   3
   1  -3  -1 101.101 3.61837   1
  -1   3   1 101.649 3.66185   1
  -1   3   1 98.8616 2.36102   5
  -1  -3  -1 141.385 6.42316   3
  -2  -3  -1 1133.81 25.3474   6
  -2  -3  -1 1147.82 27.1668   1
   2   3   1 1138.95 25.0560   6
   2   3   1 1153.61 28.0370   2
  -3  -3  -1 268.186 6.49696   6
  -3  -3  -1 232.339 9.88579   4
  -3  -3  -1 259.665 10.8227   3
  -3  -3  -1 254.306 7.02838   1
   3   3   1 263.511 6.46531   6
   3   3   1 249.822 7.97490   2
  -4  -3  -1 71.0016 2.93676   1
  -4  -3  -1 66.5759 4.87064   3
  -4  -3  -1 71.2528 2.70015   6
  -4  -3  -1 69.4276 4.78475   4
   4   3   1 74.0694 3.74585   2
   4   3   1 75.5431 2.71681   6
   4   3   1 76.3206 3.54659   5
  -5  -3  -1 14.4135 1.60944   1
  -5  -3  -1 19.2971 1.59082   6
  -5  -3  -1 13.2439 3.15108   3
  -5  -3  -1 14.3633 2.86617   4
   5   3   1 18.1623 2.34121   2
   5   3   1 13.5515 1.98822   5
   5   3   1 18.9395 1.39223   6
  -6  -3  -1 6.60674 1.46959   6
  -6  -3  -1 3.88197 3.01004   3
  -6  -3  -1 11.4206 3.90850   4
  -6  -3  -1 5.56280 1.29453   1
   6   3   1 3.48944 0.86460   6
   6   3   1 6.19831 1.52352   5
   6   3   1 5.06596 1.73308   2
  -7  -3  -1 91.1869 4.06621   6
  -7  -3  -1 87.4460 7.93722   3
  -7  -3  -1 97.1651 4.42725   1
   7   3   1 90.6451 3.89056   6
   7   3   1 91.5082 5.50183   2
   7   3   1 88.6437 5.15682   5
  -8  -3  -1 -0.2807 0.80669   1
  -8  -3  -1 3.97584 3.59666   3
  -8  -3  -1 -1.1843 1.22165   6
   8   3   1 -0.9759 1.05010   5
   8   3   1 -0.0973 1.18613   2
   8   3   1 -0.2352 0.61733   6
  -9  -3  -1 0.28358 3.73388   3
  -9  -3  -1 2.53010 1.40409   6
   9   3   1 3.74572 1.83975   5
   9   3   1 1.57776 1.82219   2
   9   3   1 4.00424 1.13626   6
 -10  -3  -1 -4.9996 3.13962   3
 -10  -3  -1 1.82538 1.33363   6
  10   3   1 1.22129 0.88244   6
  10   3   1 -0.3376 1.54546   2
  10   3   1 -0.1365 1.63546   5
  11  -4  -1 0.05517 0.94627   6
  11  -4  -1 1.31200 1.77656   2
 -11   4   1 1.54201 2.34822   3
 -11   4   1 -1.9701 1.15791   1
  10  -4  -1 1.74047 1.03458   6
  10  -4  -1 -0.5053 1.34733   2
 -10   4   1 -0.4040 1.36184   1
 -10   4   1 1.40224 1.81586   3
   9  -4  -1 3.46938 1.27460   6
   9  -4  -1 7.02120 1.99159   2
  -9   4   1 4.81608 1.88712   1
  -9   4   1 2.05330 1.72692   3
   8  -4  -1 10.6815 2.08416   2
   8  -4  -1 5.26175 1.21415   6
  -8   4   1 8.98831 2.65120   3
  -8   4   1 9.08806 1.99911   1
   7  -4  -1 0.36975 0.84847   2
   7  -4  -1 2.13548 0.74750   6
  -7   4   1 1.53969 1.01098   1
  -7   4   1 1.58670 1.45271   3
   6  -4  -1 48.9948 2.99948   5
   6  -4  -1 45.1112 2.97906   2
   6  -4  -1 42.9703 2.16349   6
  -6   4   1 43.2880 4.01970   3
  -6   4   1 43.2445 3.18619   1
   5  -4  -1 87.1199 2.92870   6
   5  -4  -1 85.0351 3.88783   2
   5  -4  -1 91.0659 3.78002   5
  -5   4   1 93.3171 4.58605   1
  -5   4   1 92.5978 5.80830   3
   4  -4  -1 1.49921 0.67213   2
  -4   4   1 0.66121 0.85510   3
  -4   4   1 -0.6408 0.54630   1
   3  -4  -1 112.896 3.88154   2
  -3   4   1 107.563 6.07238   3
   1  -4  -1 110.237 4.04687   1
  -1   4   1 96.9750 3.91989   1
   0  -4  -1 28.2702 1.69883   1
   0  -4  -1 24.3559 2.34050   4
   0   4   1 27.3384 1.00777   5
   0   4   1 27.7332 1.02662   5
   0   4   1 26.7250 1.40904   2
  -1  -4  -1 3.84692 0.77349   1
   1   4   1 4.17049 1.26803   3
   1   4   1 4.62481 0.83867   2
  -2  -4  -1 239.394 5.77358   6
  -2  -4  -1 226.659 6.49966   1
  -2  -4  -1 227.980 10.0047   3
   2   4   1 221.479 6.50969   5
  -3  -4  -1 9.65968 2.02475   3
  -3  -4  -1 10.3480 0.97277   6
  -3  -4  -1 9.49952 1.13162   1
   3   4   1 9.47852 0.46446   6
   3   4   1 8.07497 1.28915   5
   3   4   1 8.45379 1.41727   2
  -4  -4  -1 53.2156 4.54786   3
  -4  -4  -1 54.9439 2.27568   6
  -4  -4  -1 54.1830 2.51734   1
  -4  -4  -1 44.6251 3.81131   4
   4   4   1 54.8001 3.02393   5
   4   4   1 53.9425 1.94068   6
   4   4   1 53.8811 3.25043   2
  -5  -4  -1 21.7248 3.94934   3
  -5  -4  -1 20.6005 1.79502   1
  -5  -4  -1 22.8087 1.84809   6
   5   4   1 18.4421 1.27026   6
   5   4   1 23.7062 2.85007   2
   5   4   1 22.3534 2.56606   5
  -6  -4  -1 11.8082 3.83060   4
  -6  -4  -1 8.36876 1.53204   1
  -6  -4  -1 8.11221 1.60307   6
  -6  -4  -1 12.4107 3.84270   3
  -6  -4  -1 8.08382 1.53444   6
   6   4   1 9.37190 1.95264   5
   6   4   1 7.66146 1.87405   2
   6   4   1 10.3374 1.25317   6
  -7  -4  -1 2.18623 3.15641   4
  -7  -4  -1 2.60753 3.27411   3
  -7  -4  -1 2.12836 1.12268   1
  -7  -4  -1 1.75735 1.36251   6
   7   4   1 1.60477 1.41265   2
   7   4   1 3.46819 0.89357   6
   7   4   1 4.46536 1.65055   5
  -8  -4  -1 5.58784 4.38900   3
  -8  -4  -1 7.05858 1.69898   1
  -8  -4  -1 8.27186 1.83356   6
   8   4   1 9.81693 2.60508   2
   8   4   1 6.16334 2.17368   5
   8   4   1 7.60200 1.26804   6
  -9  -4  -1 0.58315 1.36435   6
  -9  -4  -1 -2.6616 3.97952   3
   9   4   1 0.74033 1.64357   2
   9   4   1 1.44275 1.50625   5
   9   4   1 -0.7035 0.59260   6
 -10  -4  -1 1.94812 1.58235   6
 -10  -4  -1 1.22558 4.18449   3
  10   4   1 1.71077 1.92080   2
  10   4   1 3.94193 2.03975   5
  10   4   1 5.07467 1.22607   6
  11  -5  -1 -0.3108 0.98978   6
  11  -5  -1 0.32254 1.63951   2
 -11   5   1 0.97317 1.47394   1
 -11   5   1 1.04467 2.35610   3
  10  -5  -1 0.16984 1.42280   2
  10  -5  -1 0.51128 0.94808   6
 -10   5   1 -0.3770 1.28482   1
 -10   5   1 -0.2010 1.47354   3
   9  -5  -1 5.79056 1.47388   6
   9  -5  -1 9.54546 2.31179   2
  -9   5   1 4.29783 1.92269   1
  -9   5   1 8.23621 2.85998   3
   8  -5  -1 9.05574 2.04195   2
   8  -5  -1 9.40065 1.51168   6
  -8   5   1 10.8840 2.98492   3
  -8   5   1 12.7743 2.63710   1
   7  -5  -1 10.7823 1.39613   6
   7  -5  -1 9.19338 1.79010   2
  -7   5   1 8.77067 2.55485   3
  -7   5   1 12.5412 2.42363   1
   6  -5  -1 10.0019 1.10904   6
   6  -5  -1 7.51282 1.45093   2
  -6   5   1 8.87146 2.44417   3
  -6   5   1 10.4969 1.97270   1
   5  -5  -1 25.9474 2.07512   2
  -5   5   1 31.7898 2.71660   1
  -5   5   1 26.8493 3.22061   3
   4  -5  -1 0.29795 0.57891   2
  -4   5   1 0.83677 0.79789   1
  -4   5   1 1.73009 1.15332   3
   3  -5  -1 20.8379 1.48406   2
  -3   5   1 16.7113 2.77626   3
  -3   5   1 20.7920 2.35191   1
   2  -5  -1 468.914 12.0055   2
   2  -5  -1 458.823 12.9788   1
  -2   5   1 456.985 11.6728   2
  -2   5   1 463.216 13.0863   1
  -2   5   1 445.299 18.2403   3
   1  -5  -1 401.239 11.4717   1
  -1   5   1 397.429 16.4695   3
  -1   5   1 405.769 11.5804   1
  -1   5   1 415.074 10.4972   2
   0  -5  -1 59.8629 2.87457   1
   0  -5  -1 61.7591 4.19923   4
   0   5   1 61.5318 2.55659   2
  -1  -5  -1 203.056 9.42426   4
  -1  -5  -1 233.191 6.82726   1
   1   5   1 216.500 5.80941   5
   1   5   1 219.633 6.76436   2
   1   5   1 225.789 5.88888   5
  -2  -5  -1 453.594 17.5316   3
  -2  -5  -1 462.407 10.4050   6
  -2  -5  -1 394.328 16.1171   4
  -2  -5  -1 431.739 11.5659   1
   2   5   1 450.328 12.3866   2
  -3  -5  -1 476.504 12.5245   1
  -3  -5  -1 494.422 11.5352   6
  -3  -5  -1 479.721 18.8668   3
   3   5   1 481.356 12.7320   5
   3   5   1 465.562 13.7352   2
  -4  -5  -1 106.867 3.70865   6
  -4  -5  -1 117.260 4.20246   1
  -4  -5  -1 115.553 7.18190   3
   4   5   1 112.275 5.24134   2
   4   5   1 113.090 4.76995   5
  -5  -5  -1 122.788 4.61322   1
  -5  -5  -1 114.926 7.87565   3
  -5  -5  -1 119.641 4.21928   6
   5   5   1 115.338 5.25320   5
   5   5   1 118.644 3.18054   6
   5   5   1 117.036 5.75401   2
  -6  -5  -1 0.27014 0.87623   1
  -6  -5  -1 0.29048 1.10740   6
  -6  -5  -1 1.90044 2.75162   3
  -6  -5  -1 0.30689 2.77996   4
   6   5   1 0.92377 1.23969   2
   6   5   1 0.70067 0.39146   6
   6   5   1 0.85426 1.04222   5
  -7  -5  -1 37.4507 5.95477   3
  -7  -5  -1 37.6390 2.81365   1
  -7  -5  -1 34.8469 2.72510   6
  -7  -5  -1 40.8598 6.49954   4
  -7  -5  -1 32.2117 2.68370   6
   7   5   1 36.6936 3.90610   5
   7   5   1 41.5786 4.56325   2
   7   5   1 38.6092 1.88511   6
  -8  -5  -1 -2.2071 3.32738   3
  -8  -5  -1 -3.5636 3.14136   4
  -8  -5  -1 -0.1659 1.37049   6
   8   5   1 -1.1796 1.32441   2
   8   5   1 -0.0280 1.27035   5
  -9  -5  -1 41.2215 8.07265   3
  -9  -5  -1 39.0073 3.37040   6
   9   5   1 37.6480 4.99648   2
   9   5   1 35.5825 4.48662   5
 -10  -5  -1 4.42649 1.89596   6
 -10  -5  -1 -5.9694 4.14540   3
  10   5   1 3.16721 1.93240   5
  10   5   1 1.48290 2.14091   2
  11  -6  -1 -0.4970 1.64472   2
  11  -6  -1 1.11133 1.13062   6
 -11   6   1 -0.8560 1.55772   1
 -11   6   1 1.42122 2.65134   3
  10  -6  -1 0.34914 1.26341   2
 -10   6   1 -0.0395 1.67339   1
 -10   6   1 0.21212 1.94633   3
   9  -6  -1 7.22303 2.03061   2
  -9   6   1 4.33686 2.09582   1
  -9   6   1 4.62303 2.48656   3
   8  -6  -1 1.94402 1.25944   2
  -8   6   1 1.84260 1.89890   3
  -8   6   1 1.05475 1.30700   1
   7  -6  -1 14.5829 2.20410   2
  -7   6   1 12.0202 2.62075   1
  -7   6   1 16.2599 3.58847   3
   6  -6  -1 0.29336 0.74642   2
  -6   6   1 0.99821 1.12072   1
  -6   6   1 2.11337 1.50012   3
   5  -6  -1 5.46251 1.19064   2
  -5   6   1 7.17677 2.22891   3
   4  -6  -1 11.0079 1.49305   2
  -4   6   1 14.7036 3.00695   3
  -4   6   1 11.2435 1.99148   1
   3  -6  -1 35.6135 2.70795   1
   3  -6  -1 38.1177 2.12047   2
  -3   6   1 38.6077 2.80851   1
  -3   6   1 37.3068 1.96203   2
  -3   6   1 33.6396 3.72127   3
   2  -6  -1 45.8758 3.02191   1
   2  -6  -1 53.2558 2.53646   2
  -2   6   1 46.0479 4.31434   3
  -2   6   1 50.8272 2.24646   2
  -2   6   1 50.9157 3.13409   1
   1  -6  -1 30.6459 2.27724   1
  -1   6   1 31.8395 1.80247   2
  -1   6   1 32.6357 3.53960   3
  -1   6   1 31.3783 2.37197   1
   0  -6  -1 349.517 15.1533   3
   0  -6  -1 323.550 14.0106   4
   0  -6  -1 349.464 10.2457   1
   0   6   1 345.106 15.1220   3
   0   6   1 363.840 9.77599   2
  -1  -6  -1 18.5775 1.62981   1
  -1  -6  -1 21.2190 3.29763   4
   1   6   1 18.9256 1.09121   5
   1   6   1 21.9328 1.16714   5
   1   6   1 16.9721 1.55075   2
  -2  -6  -1 97.3008 5.87095   4
  -2  -6  -1 92.1659 3.75463   1
  -2  -6  -1 100.362 3.02187   6
  -2  -6  -1 92.1148 6.13981   3
   2   6   1 106.759 3.67591   5
   2   6   1 97.4574 4.32095   2
  -3  -6  -1 28.8431 3.38765   3
  -3  -6  -1 25.3580 1.44438   6
  -3  -6  -1 23.4336 1.78210   1
   3   6   1 25.9791 2.26076   2
  -4  -6  -1 142.211 8.50771   3
  -4  -6  -1 137.522 4.35108   6
  -4  -6  -1 130.839 4.77680   1
   4   6   1 131.344 5.99040   2
   4   6   1 128.755 5.29998   5
  -5  -6  -1 170.055 10.0408   3
  -5  -6  -1 167.013 5.38642   6
  -5  -6  -1 169.118 5.90167   1
  -5  -6  -1 167.382 9.28172   4
   5   6   1 160.941 7.25346   2
   5   6   1 167.570 6.65734   5
  -6  -6  -1 45.4971 2.92771   1
  -6  -6  -1 38.5493 5.53748   4
  -6  -6  -1 41.9853 2.75810   6
  -6  -6  -1 42.5358 5.97959   3
   6   6   1 42.4543 3.81202   2
   6   6   1 37.6973 3.25063   5
  -7  -6  -1 0.96776 1.33421   6
  -7  -6  -1 2.49600 1.36500   6
  -7  -6  -1 -2.4900 3.06101   3
  -7  -6  -1 -1.0887 3.05860   4
   7   6   1 -0.0742 1.32199   2
   7   6   1 -0.0441 0.91529   5
  -8  -6  -1 6.50371 1.90302   6
  -8  -6  -1 9.92966 5.08119   3
  -8  -6  -1 5.16958 4.36670   4
   8   6   1 8.16482 2.30812   5
   8   6   1 7.43941 2.53549   2
  -9  -6  -1 4.41788 5.23213   3
  -9  -6  -1 12.1625 2.36461   6
   9   6   1 12.1105 3.16225   2
   9   6   1 13.0118 2.81527   5
  11  -7  -1 -1.9083 1.40631   2
 -11   7   1 -0.2893 1.70679   1
 -11   7   1 0.79390 2.34249   3
  10  -7  -1 2.45646 1.63751   2
 -10   7   1 0.39264 1.71056   1
 -10   7   1 0.05852 1.85704   3
   9  -7  -1 2.79944 1.63646   2
  -9   7   1 7.40571 2.35635   1
  -9   7   1 6.06230 2.99486   3
   8  -7  -1 2.58571 1.45463   2
  -8   7   1 2.37140 2.08460   3
  -8   7   1 2.78417 1.59742   1
   7  -7  -1 10.3440 1.92354   2
  -7   7   1 12.9771 3.47093   3
  -7   7   1 13.8924 2.71910   1
   6  -7  -1 3.28765 1.20119   2
  -6   7   1 2.91196 1.85975   3
  -6   7   1 3.53515 1.63519   1
   5  -7  -1 17.4451 2.06211   2
  -5   7   1 16.9950 3.56228   3
   4  -7  -1 18.2669 1.66997   2
   4  -7  -1 22.0224 2.77610   1
  -4   7   1 18.8185 3.68549   3
  -4   7   1 21.2259 2.83526   1
   3  -7  -1 32.0215 2.06483   2
   3  -7  -1 29.8910 2.68413   1
  -3   7   1 30.6498 1.89842   2
  -3   7   1 28.6311 4.35911   3
  -3   7   1 30.2226 2.70231   1
   2  -7  -1 967.170 25.6137   1
  -2   7   1 992.077 24.0521   2
  -2   7   1 950.872 25.6815   1
  -2   7   1 975.831 36.4527   3
   1  -7  -1 337.220 15.4364   3
   1  -7  -1 325.561 14.5474   4
   1  -7  -1 334.317 10.6014   1
  -1   7   1 343.198 9.56379   2
  -1   7   1 352.426 15.7496   3
  -1   7   1 337.930 10.7863   1
   0  -7  -1 16.9222 3.26278   3
   0  -7  -1 22.6686 3.63877   4
   0  -7  -1 16.0905 1.96418   1
   0   7   1 19.6979 3.45629   3
  -1  -7  -1 166.578 6.06276   1
  -1  -7  -1 158.275 8.68402   4
   1   7   1 173.648 4.34501   5
   1   7   1 177.153 4.33013   5
   1   7   1 175.230 6.20859   2
  -2  -7  -1 170.289 5.85623   1
   2   7   1 168.129 5.09294   5
   2   7   1 168.499 6.43350   2
   2   7   1 171.043 5.18449   5
  -3  -7  -1 158.570 4.68848   6
  -3  -7  -1 160.903 5.54274   1
  -3  -7  -1 157.088 9.09648   3
   3   7   1 153.545 6.46484   2
   3   7   1 156.898 5.47745   5
  -4  -7  -1 117.396 4.04069   6
  -4  -7  -1 125.876 8.22872   3
  -4  -7  -1 117.295 4.54968   1
  -4  -7  -1 110.820 7.19715   4
   4   7   1 114.038 4.89912   5
   4   7   1 111.220 5.63110   2
  -5  -7  -1 34.5678 2.31975   6
  -5  -7  -1 41.4497 5.11440   3
  -5  -7  -1 43.4570 5.01571   4
  -5  -7  -1 41.6959 2.69256   1
   5   7   1 38.7373 3.00358   5
   5   7   1 39.4450 3.48588   2
  -6  -7  -1 -0.9262 1.04252   6
  -6  -7  -1 -0.4829 2.71482   4
  -6  -7  -1 -1.0020 2.49490   3
   6   7   1 0.26653 0.95520   5
   6   7   1 1.12772 1.40924   2
  -7  -7  -1 14.8268 2.12087   6
  -7  -7  -1 14.7618 4.59143   3
  -7  -7  -1 16.1145 4.78714   4
   7   7   1 11.1529 2.27563   5
   7   7   1 17.1825 3.19665   2
  -8  -7  -1 -4.1860 3.18642   3
  -8  -7  -1 1.01340 4.60372   4
  -8  -7  -1 4.11812 1.79841   6
   8   7   1 1.96359 1.66486   2
   8   7   1 2.39437 1.50458   5
  -9  -7  -1 -6.9417 4.62005   3
  -9  -7  -1 -5.9063 4.44144   4
  -9  -7  -1 0.18824 1.83004   6
   9   7   1 -0.1876 1.59547   5
   9   7   1 0.34182 1.87998   2
 -11   8   1 -0.2168 2.85107   3
 -11   8   1 2.38804 2.06052   1
 -10   8   1 -1.5509 1.57285   1
 -10   8   1 -0.5151 1.84872   3
   9  -8  -1 5.88060 1.99263   2
  -9   8   1 6.73366 2.36773   1
  -9   8   1 13.8278 4.16228   3
   8  -8  -1 2.27398 1.29589   2
  -8   8   1 0.98242 1.45914   1
  -8   8   1 -0.8138 1.66070   3
   7  -8  -1 2.40439 1.31327   2
  -7   8   1 2.02259 1.59187   1
  -7   8   1 2.05786 2.42842   3
   6  -8  -1 137.083 5.74831   2
  -6   8   1 144.834 9.97713   3
  -6   8   1 140.539 7.30105   1
   5  -8  -1 21.3540 2.38107   2
   5  -8  -1 19.7177 2.98279   1
  -5   8   1 21.1398 3.17325   1
  -5   8   1 14.9747 3.43232   3
   4  -8  -1 12.1288 2.25231   1
   4  -8  -1 9.45143 1.56630   2
  -4   8   1 10.5870 2.19641   1
  -4   8   1 11.0726 3.18617   3
   3  -8  -1 54.5751 3.73731   1
   3  -8  -1 52.1980 2.87187   2
  -3   8   1 47.9483 3.57510   1
  -3   8   1 59.1146 5.58762   3
   2  -8  -1 94.7398 4.87266   1
  -2   8   1 94.6719 7.20790   3
  -2   8   1 97.0934 5.05871   1
   1  -8  -1 44.2236 4.61807   4
   1  -8  -1 43.6125 4.74384   3
   1  -8  -1 46.4671 3.16026   1
  -1   8   1 43.9275 4.79058   3
  -1   8   1 46.7326 3.31714   1
   0  -8  -1 45.6873 2.98865   1
   0  -8  -1 45.7540 4.59924   4
   0   8   1 43.9197 2.68619   2
  -1  -8  -1 0.12862 0.74966   1
  -1  -8  -1 1.38999 1.67984   4
   1   8   1 1.61632 0.89009   2
   1   8   1 -0.2253 0.66765   3
  -2  -8  -1 57.2403 5.57076   3
  -2  -8  -1 74.5233 5.80637   4
  -2  -8  -1 76.3617 3.64975   1
   2   8   1 75.0270 2.68293   5
   2   8   1 75.3712 2.71026   5
   2   8   1 78.6294 4.16598   2
  -3  -8  -1 233.273 12.2256   3
  -3  -8  -1 227.277 7.39698   1
  -3  -8  -1 229.240 11.3647   4
   3   8   1 222.332 8.55115   2
   3   8   1 228.350 6.95054   5
  -4  -8  -1 8.24763 2.70888   4
  -4  -8  -1 15.3145 3.58174   3
  -4  -8  -1 9.11366 1.53114   1
  -4  -8  -1 9.93334 1.38266   6
   4   8   1 8.78750 1.55326   5
   4   8   1 9.38051 2.01285   2
  -5  -8  -1 0.49918 0.89646   6
  -5  -8  -1 1.89884 2.30228   4
  -5  -8  -1 0.21843 2.14211   3
   5   8   1 0.28413 0.81727   5
   5   8   1 0.62376 1.14317   2
  -6  -8  -1 7.34275 3.20292   3
  -6  -8  -1 1.54961 2.85498   4
  -6  -8  -1 2.37964 1.35206   6
   6   8   1 0.63112 1.41878   2
   6   8   1 2.30626 1.29328   5
  -7  -8  -1 -2.7918 3.24101   4
  -7  -8  -1 3.90297 3.36822   3
  -7  -8  -1 -0.6890 1.32237   6
   7   8   1 -1.3687 1.20099   2
   7   8   1 -0.0316 1.11603   5
  -8  -8  -1 1.24319 4.67256   4
  -8  -8  -1 -1.4874 1.54849   6
  -8  -8  -1 2.65234 4.09439   3
  -8  -8  -1 -3.3172 1.40723   6
   8   8   1 -0.9985 1.34179   2
   8   8   1 0.33163 1.24388   5
 -10   9   1 0.87581 2.70134   3
 -10   9   1 -0.2121 1.81055   1
  -9   9   1 0.58978 2.56900   3
  -9   9   1 2.50913 2.02866   1
  -8   9   1 -0.7125 1.34046   1
  -8   9   1 -0.0078 2.23743   3
  -7   9   1 13.6463 3.97842   3
  -7   9   1 15.4876 3.22184   1
   6  -9  -1 157.830 8.03083   1
  -6   9   1 180.700 11.6033   3
  -6   9   1 159.922 8.15100   1
   5  -9  -1 30.5083 3.89730   1
  -5   9   1 36.3957 4.38441   1
  -5   9   1 41.5767 5.25109   3
   4  -9  -1 78.9252 4.93766   1
  -4   9   1 65.7026 4.64328   1
  -4   9   1 69.5049 6.64192   3
   3  -9  -1 -0.9389 0.90499   1
   3  -9  -1 0.04808 0.77241   2
  -3   9   1 1.48912 1.16942   1
  -3   9   1 -0.1464 1.18693   3
   2  -9  -1 44.7247 4.90055   4
   2  -9  -1 42.7957 3.36958   1
  -2   9   1 50.5667 3.74900   1
  -2   9   1 42.7364 5.07442   3
  -2   9   1 50.5249 2.74174   2
   1  -9  -1 11.7569 2.10247   1
   1  -9  -1 8.50529 3.17827   3
   1  -9  -1 15.2415 3.88661   4
  -1   9   1 10.1419 3.06164   3
  -1   9   1 13.8485 1.79068   2
   0  -9  -1 47.8710 3.23490   1
   0  -9  -1 39.2289 5.06083   3
   0  -9  -1 44.6607 4.95217   4
   0   9   1 49.8409 3.01222   2
   0   9   1 47.5743 5.25842   3
  -1  -9  -1 9.87946 1.86813   1
  -1  -9  -1 15.2743 3.92917   3
  -1  -9  -1 11.5917 3.30746   4
   1   9   1 10.4171 1.93910   2
   1   9   1 12.0430 3.32732   3
  -2  -9  -1 87.2700 7.07787   3
  -2  -9  -1 78.3658 6.34155   4
  -2  -9  -1 73.8466 3.88860   1
   2   9   1 85.3430 4.61062   2
  -3  -9  -1 12.2382 3.47398   3
  -3  -9  -1 9.48680 1.60816   1
  -3  -9  -1 11.9699 3.06778   4
   3   9   1 7.75896 1.16581   5
   3   9   1 9.89661 2.19937   2
  -4  -9  -1 0.76613 1.66413   4
  -4  -9  -1 3.45324 2.03815   3
   4   9   1 0.97765 0.74238   5
   4   9   1 0.11372 1.13124   2
  -5  -9  -1 4.88303 1.27957   6
  -5  -9  -1 9.18350 3.11219   3
  -5  -9  -1 5.50326 3.11851   4
   5   9   1 4.82327 1.87102   2
   5   9   1 4.77045 1.35856   5
  -6  -9  -1 3.26001 2.97803   4
  -6  -9  -1 3.39027 3.12253   3
  -6  -9  -1 2.07621 1.28825   6
   6   9   1 2.67992 1.27029   5
   6   9   1 4.33960 1.91889   2
  -7  -9  -1 2.35987 3.66495   4
  -7  -9  -1 1.99906 3.32959   3
  -7  -9  -1 0.89324 1.58589   6
   7   9   1 1.72369 1.90035   2
   7   9   1 0.83108 1.15027   5
 -10  10   1 0.00454 2.68639   3
 -10  10   1 -1.5561 1.65540   1
   9 -10  -1 0.47420 1.79585   1
  -9  10   1 2.25548 1.79064   1
  -9  10   1 3.25085 2.98609   3
   8 -10  -1 0.89580 1.56354   1
  -8  10   1 1.25447 2.11707   3
  -8  10   1 -0.2552 1.41802   1
   7 -10  -1 10.0076 2.83475   1
  -7  10   1 11.0931 3.06658   1
  -7  10   1 12.1300 4.10076   3
   6 -10  -1 50.3273 4.60584   1
  -6  10   1 48.6221 6.24991   3
  -6  10   1 46.0653 5.32837   1
   5 -10  -1 11.1976 2.67546   1
  -5  10   1 8.44489 2.48885   1
  -5  10   1 7.34666 3.18550   3
   4 -10  -1 -1.3330 0.78299   1
  -4  10   1 0.20961 1.49077   3
  -4  10   1 -1.7922 0.97442   1
   3 -10  -1 0.58857 1.15463   1
  -3  10   1 0.24952 1.06685   1
  -3  10   1 0.15138 1.43964   3
   2 -10  -1 12.8885 3.78986   4
   2 -10  -1 8.52999 3.38536   3
   2 -10  -1 8.71276 2.11309   1
  -2  10   1 9.18178 2.13389   1
  -2  10   1 6.72664 2.82293   3
   1 -10  -1 21.5976 4.68045   4
   1 -10  -1 16.0851 2.59642   1
   1 -10  -1 20.7612 4.84255   3
  -1  10   1 14.0564 3.72649   3
   0 -10  -1 163.209 6.89493   1
   0 -10  -1 157.950 10.1341   4
   0 -10  -1 155.965 10.7067   3
   0  10   1 157.282 10.6763   3
  -1 -10  -1 234.918 12.6948   4
  -1 -10  -1 227.888 13.3476   3
  -1 -10  -1 243.109 8.65368   1
   1  10   1 240.042 13.5175   3
   1  10   1 226.842 8.65364   2
  -2 -10  -1 19.2468 4.22315   4
  -2 -10  -1 15.4578 2.19252   1
  -2 -10  -1 24.2161 5.23737   3
   2  10   1 14.4731 2.50568   2
  -3 -10  -1 8.15643 2.69409   3
  -3 -10  -1 2.56976 1.77091   4
  -3 -10  -1 2.79316 1.03091   1
   3  10   1 1.66175 1.28128   2
  -4 -10  -1 9.25795 3.09294   3
  -4 -10  -1 1.21105 1.67671   4
   4  10   1 -0.6255 1.13954   2
   4  10   1 0.29323 0.60785   5
  -5 -10  -1 8.54885 3.05222   3
  -5 -10  -1 2.55294 2.44609   4
   5  10   1 1.62974 0.92930   5
   5  10   1 -0.3649 1.41730   2
  -6 -10  -1 -1.9268 2.39062   4
  -6 -10  -1 5.10316 3.22198   3
  -6 -10  -1 -0.7169 1.06653   6
   6  10   1 -1.6643 1.17301   2
   6  10   1 -0.4076 0.86759   5
   9 -11  -1 -0.1528 1.76108   1
  -9  11   1 0.65975 2.91596   3
  -9  11   1 0.73689 1.66675   1
   8 -11  -1 3.70954 2.03098   1
  -8  11   1 3.14832 2.16903   1
  -8  11   1 4.96544 3.03489   3
   7 -11  -1 -1.1247 1.59840   1
  -7  11   1 -1.7083 1.38455   1
  -7  11   1 0.68557 2.32442   3
   6 -11  -1 20.1800 3.52127   1
  -6  11   1 17.6993 3.61128   1
  -6  11   1 26.7126 5.78093   3
   5 -11  -1 8.54133 2.42785   1
  -5  11   1 7.72960 3.26101   3
  -5  11   1 9.34891 2.73646   1
   4 -11  -1 20.6168 3.34315   1
  -4  11   1 30.6476 4.11295   1
  -4  11   1 31.1647 6.04100   3
   3 -11  -1 2.10260 1.43982   1
   3 -11  -1 1.92994 2.66534   4
   3 -11  -1 3.53646 3.32990   3
  -3  11   1 4.29790 1.76629   1
  -3  11   1 2.67771 2.34276   3
   2 -11  -1 3.89532 3.55672   3
   2 -11  -1 2.84188 1.45392   1
   2 -11  -1 3.72326 2.84787   4
  -2  11   1 5.76138 3.07932   3
   1 -11  -1 1.38275 1.16690   1
   1 -11  -1 -1.0144 2.98826   3
   1 -11  -1 -1.0833 2.34702   4
  -1  11   1 0.49791 1.80873   3
   0 -11  -1 66.4726 8.72174   4
   0 -11  -1 76.1395 10.2661   3
   0 -11  -1 48.3624 3.84705   1
   0  11   1 53.8179 6.33639   3
  -1 -11  -1 221.674 13.4890   3
  -1 -11  -1 223.542 8.46364   1
  -1 -11  -1 221.387 12.5630   4
   1  11   1 209.170 13.1781   3
  -2 -11  -1 23.1451 4.64900   4
  -2 -11  -1 13.3103 2.14286   1
  -2 -11  -1 27.0000 5.73767   3
  -3 -11  -1 1.43069 1.70227   4
  -3 -11  -1 11.5395 3.28446   3
  -4 -11  -1 42.8640 5.03698   3
  -5 -11  -1 1.35533 2.14325   4
   5  11   1 0.69804 0.77239   5
  -6 -11  -1 14.1672 4.94841   4
  -6 -11  -1 13.9726 4.43146   3
   6  11   1 9.33067 1.69857   5
   6  11   1 7.74418 3.02934   2
   9 -12  -1 0.26301 1.95023   1
  -9  12   1 -0.6659 2.71346   3
  -9  12   1 0.54555 2.09012   1
   8 -12  -1 3.35356 2.36154   1
  -8  12   1 4.52226 2.70375   1
  -8  12   1 -0.1320 2.93484   3
   7 -12  -1 -0.4465 1.86307   1
  -7  12   1 0.57525 2.27524   3
  -7  12   1 2.61545 2.21139   1
   6 -12  -1 1.89083 1.75523   1
  -6  12   1 -0.0271 1.60245   1
  -6  12   1 1.43312 2.64706   3
   5 -12  -1 0.46919 1.35001   1
  -5  12   1 1.24113 1.71600   1
  -5  12   1 2.34489 2.77110   3
   4 -12  -1 5.99533 2.11868   1
  -4  12   1 6.87046 3.37583   3
  -4  12   1 3.65113 1.99381   1
   3 -12  -1 13.2644 2.79821   1
   3 -12  -1 23.2100 6.89762   3
   3 -12  -1 22.1277 5.95016   4
  -3  12   1 13.3030 3.00331   1
  -3  12   1 14.1628 4.40430   3
   2 -12  -1 2.91500 2.95365   4
   2 -12  -1 2.62004 3.77477   3
   2 -12  -1 3.88115 1.64756   1
  -2  12   1 2.95946 2.29882   3
   1 -12  -1 0.71512 3.51795   3
   1 -12  -1 0.64165 1.24898   1
   1 -12  -1 3.45980 3.05084   4
  -1  12   1 2.56083 2.50767   3
   0 -12  -1 5.10427 3.49756   4
   0 -12  -1 9.02758 2.20483   1
   0 -12  -1 14.8910 5.63509   3
   0  12   1 6.88351 3.31558   3
  -1 -12  -1 43.1029 7.39315   4
  -1 -12  -1 63.4487 10.0481   3
  -1 -12  -1 29.2410 3.35748   1
  -2 -12  -1 12.9395 3.98566   4
  -2 -12  -1 26.4512 5.14214   3
   8 -13  -1 -0.4617 1.70775   1
  -8  13   1 -1.6314 1.42331   1
  -8  13   1 -0.9341 2.83837   3
   7 -13  -1 -0.3829 1.82624   1
  -7  13   1 -0.4699 2.85683   3
  -7  13   1 -0.1106 1.60767   1
   6 -13  -1 2.35441 1.80553   1
  -6  13   1 1.33497 2.63535   3
  -6  13   1 0.33087 1.80286   1
   5 -13  -1 -2.3886 1.28746   1
  -5  13   1 0.21733 1.73383   1
  -5  13   1 -1.1008 2.19823   3
   4 -13  -1 2.76577 1.80474   1
   4 -13  -1 6.20533 4.91038   3
   4 -13  -1 13.4428 5.47148   4
  -4  13   1 2.28436 2.63654   3
  -4  13   1 1.10794 1.81480   1
   3 -13  -1 7.62415 4.91234   3
   3 -13  -1 7.58029 4.69394   4
   3 -13  -1 1.63448 1.62473   1
  -3  13   1 1.69051 2.43822   3
   2 -13  -1 11.1120 5.06463   4
   2 -13  -1 9.77371 4.65842   3
   2 -13  -1 6.34709 2.25216   1
  -2  13   1 7.45096 3.68348   3
   1 -13  -1 -0.4860 2.75206   4
   1 -13  -1 3.84013 3.83434   3
   1 -13  -1 0.15370 1.15249   1
  -1  13   1 -1.2592 2.25584   3
   0 -13  -1 10.9674 4.50832   3
   0 -13  -1 -1.2796 0.95537   1
   0 -13  -1 0.94933 2.69160   4
   0  13   1 -0.7228 2.00338   3
  -1 -13  -1 6.31335 3.54368   4
  -1 -13  -1 15.3738 3.64046   3
   6 -14  -1 1.20655 1.82600   1
  -6  14   1 0.30913 1.88960   1
  -6  14   1 2.03263 2.62577   3
   5 -14  -1 0.66004 2.05092   1
   5 -14  -1 20.9528 6.48247   3
   5 -14  -1 4.14715 5.35726   4
  -5  14   1 -0.0147 2.63478   3
  -5  14   1 -1.0899 1.51502   1
   4 -14  -1 1.93534 1.83891   1
   4 -14  -1 3.78535 4.80757   4
   4 -14  -1 7.83608 5.24581   3
  -4  14   1 0.37160 2.46505   3
   3 -14  -1 9.07717 5.59613   4
   3 -14  -1 8.70111 2.60296   1
   3 -14  -1 22.3068 6.16453   3
  -3  14   1 3.56393 3.17682   3
   2 -14  -1 3.92844 3.53505   4
   2 -14  -1 -0.1230 1.21903   1
   2 -14  -1 16.4975 5.60034   3
  -2  14   1 1.34287 2.79227   3
   1 -14  -1 -0.6696 1.37820   1
   1 -14  -1 1.73188 3.79750   4
   1 -14  -1 16.6989 4.96033   3
  -1  14   1 -0.3620 2.36699   3
   0 -14  -1 20.7165 4.31773   3
   0 -14  -1 8.62293 4.48107   4
   0  14   1 0.02239 2.17073   3
  -2 -14  -1 94.5553 6.29109   3
   4 -15  -1 30.8512 6.79485   3
   4 -15  -1 3.09276 2.28697   1
   4 -15  -1 10.8507 6.27897   4
  -4  15   1 1.07793 2.74292   3
   3 -15  -1 -1.0525 1.33144   1
   3 -15  -1 1.03456 5.65176   4
  -3  15   1 0.55391 2.66881   3
   2 -15  -1 4.82707 5.33754   4
   2 -15  -1 1.57425 1.75166   1
  -2  15   1 1.36739 2.56393   3
   1 -15  -1 8.85454 4.80221   4
  -3  15  -2 1.20499 3.24936   3
   3 -15   2 9.05973 5.50616   4
  -4  15  -2 0.49703 1.96941   1
  -4  15  -2 0.62380 2.88832   3
   4 -15   2 7.15682 5.19981   4
   4 -15   2 0.71830 1.76463   1
   0 -14   2 9.74916 4.44634   4
  -1  14  -2 2.29370 2.99997   3
   1 -14   2 5.85857 4.64093   4
   1 -14   2 17.5450 4.35673   3
  -2  14  -2 1.12637 2.65612   3
   2 -14   2 23.1725 5.60296   3
   2 -14   2 9.29904 5.30140   4
   2 -14   2 3.37015 1.88688   1
  -3  14  -2 10.0724 4.13134   3
   3 -14   2 38.8498 7.48864   3
   3 -14   2 20.1198 7.01135   4
   3 -14   2 9.26148 2.80831   1
  -4  14  -2 9.70690 4.14073   3
  -4  14  -2 12.9734 3.26911   1
   4 -14   2 33.0181 7.27446   3
   4 -14   2 12.8110 3.17514   1
   4 -14   2 9.73739 5.48515   4
  -5  14  -2 1.07151 2.53725   3
  -5  14  -2 2.86288 2.10612   1
   5 -14   2 5.87500 5.10176   4
   5 -14   2 -0.0986 1.69514   1
  -2 -13   2 48.1701 5.00013   3
  -1 -13   2 54.9759 5.61843   3
   0 -13   2 8.75797 3.28595   3
   0 -13   2 1.78333 2.68324   4
  -1  13  -2 1.84090 2.30549   3
   1 -13   2 0.41134 3.16906   4
   1 -13   2 8.32818 3.21199   3
  -2  13  -2 15.9037 4.69443   3
   2 -13   2 15.6103 2.78232   1
   2 -13   2 24.2246 6.83385   3
   2 -13   2 19.3044 6.05809   4
  -3  13  -2 5.08050 3.22478   3
  -3  13  -2 5.42111 2.16391   1
   3 -13   2 5.74225 2.30921   1
   3 -13   2 16.4085 5.67026   4
   3 -13   2 17.4765 6.35405   3
  -4  13  -2 3.14578 1.72276   1
  -4  13  -2 1.41885 2.48316   3
   4 -13   2 7.98110 5.15886   3
   4 -13   2 0.65582 1.52046   1
   4 -13   2 0.07478 3.77687   4
  -5  13  -2 5.64934 3.46093   3
  -5  13  -2 6.90224 2.77699   1
   5 -13   2 5.15317 2.28617   1
   5 -13   2 19.1651 5.87229   3
  -6  13  -2 3.46390 2.79502   3
  -6  13  -2 0.85661 2.04332   1
   6 -13   2 2.96095 1.96702   1
  -7  13  -2 1.79098 2.77219   3
  -7  13  -2 -0.9084 2.02105   1
   7 -13   2 1.12759 1.92972   1
  -8  13  -2 0.23999 2.02796   1
  -8  13  -2 -1.1558 2.73783   3
   8 -13   2 -0.7453 1.91501   1
   4  12  -2 0.11087 1.62680   2
  -4 -12   2 5.11738 2.43807   4
   3  12  -2 21.0633 3.78469   2
  -3 -12   2 31.9180 5.48408   4
  -2 -12   2 29.1055 5.17150   4
  -1 -12   2 42.7686 7.17654   4
  -1 -12   2 48.1895 7.80169   3
   0 -12   2 34.8354 6.71065   4
   0 -12   2 42.4356 7.56721   3
  -1  12  -2 4.46219 2.95817   3
   1 -12   2 4.38674 1.77835   1
   1 -12   2 8.48962 4.19346   3
   1 -12   2 0.34191 2.51551   4
  -2  12  -2 6.69123 2.13399   1
  -2  12  -2 7.58750 3.33168   3
   2 -12   2 5.90862 3.34363   4
   2 -12   2 6.29829 2.04138   1
   2 -12   2 10.7140 4.83947   3
  -3  12  -2 8.81898 2.40449   1
  -3  12  -2 7.35729 3.18669   3
   3 -12   2 7.52326 3.63435   4
   3 -12   2 10.1161 2.41603   1
   3 -12   2 11.3640 5.04078   3
  -4  12  -2 -1.3067 1.12409   1
  -4  12  -2 -0.1474 1.64478   3
   4 -12   2 -0.4972 1.26524   1
   4 -12   2 -0.3065 3.59996   3
   4 -12   2 0.21130 2.57205   4
  -5  12  -2 0.65215 2.21396   3
  -5  12  -2 -0.6539 1.51164   1
   5 -12   2 1.72692 1.74492   1
  -6  12  -2 0.15981 1.85810   1
  -6  12  -2 -0.6941 2.43031   3
   6 -12   2 -0.2435 1.47508   1
  -7  12  -2 2.13417 2.97012   3
  -7  12  -2 8.27562 2.77675   1
   7 -12   2 3.08634 1.91840   1
  -8  12  -2 0.18862 1.60531   1
  -8  12  -2 1.36391 2.73230   3
   8 -12   2 -0.1499 1.83276   1
  -9  12  -2 -1.4396 1.89856   1
  -9  12  -2 0.55447 3.11295   3
   9 -12   2 1.70284 2.14542   1
  -6 -11   2 1.16353 3.09730   4
  -6 -11   2 2.86380 3.11311   3
   5  11  -2 3.90182 2.09003   2
  -5 -11   2 7.17464 3.02057   3
  -5 -11   2 7.90193 3.59936   4
   4  11  -2 1.52154 1.57036   2
  -4 -11   2 3.75321 2.07500   4
  -4 -11   2 3.23635 1.90342   3
   3  11  -2 -0.3806 1.27064   2
  -3 -11   2 2.37076 1.80861   4
  -3 -11   2 11.2772 3.02438   3
   2  11  -2 15.7449 3.00060   2
  -2 -11   2 19.1972 3.97568   4
  -2 -11   2 20.2118 4.87350   3
   1  11  -2 0.37223 1.37265   2
  -1 -11   2 6.61701 2.92701   4
  -1 -11   2 8.62925 3.25076   3
   0  11  -2 6.02664 2.78743   3
   0  11  -2 4.88037 1.85182   2
   0 -11   2 8.81218 3.69042   3
   0 -11   2 10.2759 3.67602   4
   0 -11   2 4.77949 1.62360   1
  -1  11  -2 6.09222 2.86488   3
  -1  11  -2 10.3550 2.10695   2
   1 -11   2 9.96318 3.61703   4
   1 -11   2 12.3864 4.19574   3
   1 -11   2 8.20158 1.97356   1
  -2  11  -2 -0.3625 1.40898   3
  -2  11  -2 0.52550 0.98988   1
   2 -11   2 0.53564 1.15599   1
   2 -11   2 0.14334 1.95718   4
   2 -11   2 -0.6705 2.17767   3
  -3  11  -2 1.55129 1.31515   1
  -3  11  -2 -0.5063 1.79609   3
   3 -11   2 0.18842 1.85161   4
   3 -11   2 -1.7398 0.91372   1
   3 -11   2 -0.0536 2.47353   3
  -4  11  -2 -0.6139 1.25286   1
  -4  11  -2 1.56744 2.29485   3
   4 -11   2 0.06106 1.11585   1
  -5  11  -2 10.9788 3.84213   3
  -5  11  -2 4.95024 2.00202   1
   5 -11   2 4.88856 2.02103   1
  -6  11  -2 0.99233 2.27192   3
  -6  11  -2 2.13997 1.80159   1
   6 -11   2 -0.9409 1.08085   1
  -7  11  -2 0.24954 2.26541   3
  -7  11  -2 1.88092 1.75301   1
   7 -11   2 -1.1244 1.16931   1
  -8  11  -2 -1.0048 2.23061   3
  -8  11  -2 -1.7662 1.66433   1
  -9  11  -2 1.96869 2.06786   1
  -9  11  -2 0.18363 2.53556   3
   6  10  -2 -0.1784 1.54102   2
   6  10  -2 -0.3327 0.83499   5
  -6 -10   2 1.34244 3.66200   4
  -6 -10   2 3.62067 3.21083   3
   5  10  -2 6.36732 2.29925   2
   5  10  -2 5.22108 1.01836   5
  -5 -10   2 5.73973 3.13698   3
  -5 -10   2 6.91582 3.29766   4
   4  10  -2 0.24904 1.26421   2
  -4 -10   2 0.77655 1.80497   4
  -4 -10   2 1.22657 1.92462   3
   3  10  -2 2.63244 1.49037   2
  -3 -10   2 8.91371 2.92190   3
  -3 -10   2 5.89460 2.36743   4
   2  10  -2 8.88605 2.20528   2
  -2 -10   2 9.54410 2.78762   4
  -2 -10   2 14.2486 3.98587   3
   1  10  -2 86.1568 5.18256   2
  -1 -10   2 83.2347 4.34131   1
  -1 -10   2 90.0572 7.45555   3
  -1 -10   2 84.3175 6.80962   4
   0  10  -2 3.09597 2.20222   3
   0  10  -2 2.62573 1.28479   2
   0 -10   2 1.16961 2.28780   4
   0 -10   2 3.19005 2.48662   3
   0 -10   2 1.25851 1.12531   1
  -1  10  -2 6.14781 1.68900   2
  -1  10  -2 5.22935 1.67722   1
  -1  10  -2 5.23584 2.44313   3
   1 -10   2 5.93222 1.70708   1
   1 -10   2 5.12787 2.66937   4
   1 -10   2 10.6834 3.76485   3
  -2  10  -2 -0.4675 0.91025   1
  -2  10  -2 0.56315 0.95564   2
  -2  10  -2 -0.3554 1.30619   3
   2 -10   2 -1.1841 1.67554   4
   2 -10   2 -0.1661 0.99386   1
   2 -10   2 -2.3351 1.43980   3
  -3  10  -2 2.86961 2.04908   3
  -3  10  -2 2.05633 1.07053   2
  -3  10  -2 1.71661 1.23179   1
   3 -10   2 5.04785 2.71119   3
   3 -10   2 2.91436 1.33262   1
   3 -10   2 1.38105 1.24993   2
  -4  10  -2 25.1722 3.54741   1
  -4  10  -2 16.3541 3.97213   3
  -4  10  -2 19.5040 2.53117   2
   4 -10   2 23.7665 3.12487   2
   4 -10   2 21.3638 3.14331   1
  -5  10  -2 10.0396 3.28648   3
  -5  10  -2 13.3032 2.90035   1
  -5  10  -2 9.19475 1.87798   2
   5 -10   2 10.1261 2.49551   1
   5 -10   2 10.3954 2.29721   2
  -6  10  -2 1.14262 1.62562   1
  -6  10  -2 4.37777 2.78747   3
   6 -10   2 3.35432 1.73344   2
  -7  10  -2 3.81396 2.83583   3
  -7  10  -2 1.55104 1.70765   1
   7 -10   2 1.24955 1.54298   2
  -8  10  -2 2.18089 2.54960   3
  -8  10  -2 1.44505 1.72700   1
  -9  10  -2 1.24830 2.61381   3
  -9  10  -2 -0.0733 1.53027   1
 -10  10  -2 8.77762 4.13783   3
 -10  10  -2 6.24011 2.91330   1
   7   9  -2 4.26354 2.29170   2
   7   9  -2 3.19148 1.47728   5
  -7  -9   2 8.06387 1.92767   6
  -7  -9   2 3.04058 3.83969   4
  -7  -9   2 3.64678 4.01699   3
  -7  -9   2 4.79887 1.73185   6
   6   9  -2 18.6082 2.40076   5
   6   9  -2 11.5789 2.91985   2
  -6  -9   2 16.8812 4.56628   3
  -6  -9   2 20.7908 4.95102   4
   5   9  -2 21.7853 3.58534   2
   5   9  -2 20.9616 2.17687   5
  -5  -9   2 24.3370 5.08304   3
  -5  -9   2 21.1384 4.79891   4
   4   9  -2 -0.3582 0.48218   5
   4   9  -2 -0.6113 1.11853   2
  -4  -9   2 3.42047 2.30364   4
  -4  -9   2 1.05534 1.74129   3
   3   9  -2 51.7882 4.06002   2
  -3  -9   2 53.9225 5.12947   4
  -3  -9   2 61.5269 5.75484   3
   2   9  -2 69.5836 4.60331   2
  -2  -9   2 75.1999 3.53835   1
  -2  -9   2 70.8098 6.37357   3
  -2  -9   2 74.5535 5.95696   4
   1   9  -2 219.039 8.42569   2
  -1  -9   2 212.832 7.44256   1
  -1  -9   2 215.895 11.8498   3
  -1  -9   2 210.573 11.0407   4
   0   9  -2 -0.8551 1.12980   3
   0   9  -2 0.17248 0.85355   2
   0  -9   2 0.00285 0.83553   1
   0  -9   2 -1.2588 1.30131   4
   0  -9   2 -0.5109 1.35376   3
  -1   9  -2 0.18039 0.89090   1
  -1   9  -2 0.58462 1.31190   3
  -1   9  -2 0.40884 0.81340   2
   1  -9   2 -0.9614 1.21377   3
   1  -9   2 0.58577 1.74953   4
   1  -9   2 1.04233 0.89608   1
  -2   9  -2 3.27068 1.90845   3
  -2   9  -2 2.95282 1.09583   2
  -2   9  -2 2.95070 1.28065   1
   2  -9   2 4.15855 2.10013   4
   2  -9   2 1.86297 1.71457   3
   2  -9   2 0.23024 0.90055   1
  -3   9  -2 6.28627 2.60350   3
  -3   9  -2 9.01804 1.65953   2
  -3   9  -2 9.26711 2.03512   1
   3  -9   2 6.00109 1.74967   2
   3  -9   2 11.5096 2.24561   1
  -4   9  -2 40.9913 3.63839   1
  -4   9  -2 39.3267 4.83612   3
  -4   9  -2 42.6195 3.04035   2
   4  -9   2 44.1483 3.39577   2
   4  -9   2 42.8512 3.60858   1
  -5   9  -2 -0.3704 0.86440   2
  -5   9  -2 1.03623 1.13307   1
  -5   9  -2 0.43874 1.38191   3
   5  -9   2 -1.3896 1.06977   2
  -6   9  -2 1.20609 1.77082   3
  -6   9  -2 3.04147 1.78976   1
   6  -9   2 1.24767 1.36853   2
  -7   9  -2 1.02044 2.12437   3
  -7   9  -2 -0.4461 1.46256   1
   7  -9   2 -0.4040 1.09106   2
  -8   9  -2 5.47714 3.04706   3
  -8   9  -2 5.79475 2.23362   1
   8  -9   2 5.08586 1.88081   2
  -9   9  -2 1.32389 2.16071   3
  -9   9  -2 -1.4438 0.99451   1
   9  -9   2 1.43944 1.43255   2
 -10   9  -2 0.49020 2.42674   3
 -10   9  -2 0.50456 1.67934   1
  10  -9   2 1.05251 1.62517   2
   8   8  -2 -0.7276 1.54900   2
   8   8  -2 3.86227 1.72562   5
  -8  -8   2 -1.5742 4.75717   4
  -8  -8   2 -4.4732 4.44774   3
  -8  -8   2 -0.2247 1.69005   6
   7   8  -2 13.5747 3.01065   2
   7   8  -2 9.40803 2.04961   5
  -7  -8   2 13.8302 4.80351   4
  -7  -8   2 8.45138 4.22923   3
  -7  -8   2 10.5556 2.09653   6
  -7  -8   2 9.50528 2.00524   6
   6   8  -2 0.42827 1.33567   2
   6   8  -2 0.09585 0.89451   5
  -6  -8   2 4.44225 3.02865   3
  -6  -8   2 3.28687 3.07350   4
  -6  -8   2 0.44109 1.25037   6
   5   8  -2 23.9329 3.50517   2
   5   8  -2 20.4917 2.29569   5
  -5  -8   2 28.0375 5.07940   4
  -5  -8   2 24.7337 4.64764   3
   4   8  -2 -0.0835 0.62349   5
   4   8  -2 0.15370 1.20196   2
  -4  -8   2 0.12272 1.64543   4
  -4  -8   2 -0.9309 1.69229   3
   3   8  -2 31.1470 3.64228   2
   3   8  -2 28.7918 1.60071   5
  -3  -8   2 34.1555 4.95363   3
  -3  -8   2 38.9550 5.23097   4
   2   8  -2 81.4759 4.63547   2
  -2  -8   2 91.2153 3.69196   1
  -2  -8   2 80.6037 5.80441   4
  -2  -8   2 88.8414 6.60133   3
   1   8  -2 21.7882 2.65184   2
  -1  -8   2 19.6043 3.58394   3
  -1  -8   2 23.3805 3.73594   4
  -1  -8   2 22.6194 1.96803   1
   0   8  -2 0.64966 0.76718   2
   0   8  -2 1.61342 1.30505   3
   0  -8   2 1.42705 1.55662   3
   0  -8   2 1.82060 0.89709   1
   0  -8   2 -0.5876 1.06676   4
  -1   8  -2 0.35340 0.85211   1
  -1   8  -2 -0.3962 0.62065   2
  -1   8  -2 -0.2320 0.91035   3
   1  -8   2 0.77681 1.23147   4
   1  -8   2 -0.6107 1.06294   3
   1  -8   2 1.42613 0.85334   1
  -2   8  -2 1.19223 1.30032   3
  -2   8  -2 1.55163 0.89292   2
  -2   8  -2 0.48710 0.87727   1
   2  -8   2 1.70022 0.94477   1
   2  -8   2 2.46653 1.61420   3
  -3   8  -2 -0.2013 0.69708   1
  -3   8  -2 -0.3375 0.99261   3
  -3   8  -2 0.74740 0.68740   2
   3  -8   2 0.18634 0.83162   2
   3  -8   2 -0.1117 0.80980   1
  -4   8  -2 21.8272 4.04468   3
  -4   8  -2 21.4044 3.03858   1
  -4   8  -2 19.3692 2.28564   2
   4  -8   2 20.3733 2.64308   2
  -5   8  -2 11.1208 3.09046   3
  -5   8  -2 12.1410 2.35093   1
   5  -8   2 12.2088 2.15355   2
  -6   8  -2 3.04408 1.80538   1
  -6   8  -2 2.15562 1.87408   3
   6  -8   2 2.40590 1.37618   2
  -7   8  -2 14.0600 2.88918   1
  -7   8  -2 14.4132 3.79804   3
   7  -8   2 17.0553 2.76118   2
  -8   8  -2 -0.0851 1.21705   1
  -8   8  -2 -0.2753 1.76820   3
   8  -8   2 -0.3537 1.17268   2
  -9   8  -2 -0.0721 1.81490   3
  -9   8  -2 0.92264 1.70083   1
   9  -8   2 0.31877 1.41356   2
 -10   8  -2 0.69160 1.59356   1
 -10   8  -2 -1.8263 1.97999   3
  10  -8   2 -0.4125 1.29655   2
 -11   8  -2 4.79483 3.32835   3
 -11   8  -2 2.27969 2.28167   1
  11  -8   2 0.43926 1.72764   2
   9   7  -2 2.83279 2.30530   2
   9   7  -2 8.02975 2.42334   5
  -9  -7   2 -2.8849 4.93414   3
  -9  -7   2 8.44338 2.39636   6
   8   7  -2 3.48176 1.66746   5
   8   7  -2 3.42990 2.14862   2
  -8  -7   2 -0.6608 4.53100   4
  -8  -7   2 3.45157 1.78888   6
  -8  -7   2 6.10067 4.69620   3
   7   7  -2 0.62360 1.41392   2
   7   7  -2 0.92802 1.13428   5
  -7  -7   2 2.43870 1.49207   6
  -7  -7   2 -1.9932 1.22846   6
  -7  -7   2 -2.8338 3.10994   4
  -7  -7   2 0.14842 3.36141   3
   6   7  -2 5.88541 2.06381   2
   6   7  -2 6.06464 1.47738   5
  -6  -7   2 6.07519 1.52865   6
  -6  -7   2 4.22864 3.20864   3
  -6  -7   2 5.93511 3.59707   4
   5   7  -2 68.8502 3.80676   5
   5   7  -2 75.2975 4.96576   2
  -5  -7   2 74.8076 6.40052   4
  -5  -7   2 71.4228 3.22019   6
  -5  -7   2 74.0770 6.66677   3
   4   7  -2 57.9986 4.17847   2
   4   7  -2 61.0456 3.16683   5
  -4  -7   2 61.3508 5.40281   4
  -4  -7   2 60.3130 5.82719   3
  -4  -7   2 63.7796 2.68604   6
   3   7  -2 122.140 5.85595   2
   3   7  -2 114.068 4.02600   5
  -3  -7   2 119.991 4.11224   1
  -3  -7   2 111.571 7.41582   3
  -3  -7   2 123.139 7.21694   4
   2   7  -2 9.20613 0.58380   5
   2   7  -2 8.34890 0.55910   5
   2   7  -2 11.5578 1.98320   2
  -2  -7   2 9.53165 2.48835   3
  -2  -7   2 8.31484 2.18667   4
  -2  -7   2 13.5125 1.42921   1
   1   7  -2 7.58098 1.47713   2
  -1  -7   2 7.00860 1.20158   1
  -1  -7   2 6.70902 2.08048   4
  -1  -7   2 7.68409 2.22449   3
   0   7  -2 100.940 4.51285   2
   0   7  -2 94.6386 4.28251   1
   0   7  -2 101.915 6.77369   3
   0  -7   2 104.727 6.29514   4
   0  -7   2 99.2282 4.25875   1
   0  -7   2 105.536 6.72582   3
  -1   7  -2 0.44426 0.79030   1
  -1   7  -2 5.81433 1.27211   2
  -1   7  -2 4.29829 1.80226   3
   1  -7   2 3.71991 1.63748   3
   1  -7   2 5.01326 1.18537   1
   1  -7   2 5.61775 1.86583   4
  -2   7  -2 164.071 5.96435   2
  -2   7  -2 169.153 9.21709   3
  -2   7  -2 160.283 6.37912   1
   2  -7   2 158.180 6.26752   1
  -3   7  -2 6.68412 2.09031   3
  -3   7  -2 8.52891 1.69373   1
  -3   7  -2 8.96868 1.46633   2
   3  -7   2 8.57108 1.67382   2
  -4   7  -2 6.86746 1.34713   2
  -4   7  -2 6.27308 1.57783   1
  -4   7  -2 6.28124 2.18505   3
   4  -7   2 6.04337 1.40869   2
  -5   7  -2 2.44019 1.50522   3
  -5   7  -2 -0.7869 0.83258   1
   5  -7   2 1.99561 1.10433   2
  -6   7  -2 32.7600 4.25001   3
  -6   7  -2 42.3680 3.58249   1
   6  -7   2 33.0736 2.96321   2
  -7   7  -2 58.8356 5.67151   3
  -7   7  -2 47.8026 4.13005   1
   7  -7   2 49.3685 3.76316   2
  -8   7  -2 -0.0875 1.58301   3
  -8   7  -2 -1.5229 0.89147   1
   8  -7   2 0.64638 1.06929   2
  -9   7  -2 11.7594 2.93286   1
  -9   7  -2 11.6346 3.57980   3
   9  -7   2 8.50405 2.20437   2
 -10   7  -2 1.30111 2.21470   3
 -10   7  -2 1.14242 1.76315   1
  10  -7   2 -0.8477 1.20259   2
 -11   7  -2 3.03672 2.17170   1
 -11   7  -2 3.19274 2.86588   3
  11  -7   2 3.95556 2.13317   2
   9   6  -2 4.18410 1.89467   5
   9   6  -2 4.19833 2.27701   2
  -9  -6   2 6.51442 2.03831   6
  -9  -6   2 3.69911 5.27702   3
   8   6  -2 -1.2850 1.01157   5
   8   6  -2 1.61525 1.82060   2
  -8  -6   2 -1.2948 3.68270   3
  -8  -6   2 -2.3857 3.41165   4
  -8  -6   2 -0.0638 1.47952   6
   7   6  -2 -0.4669 0.98136   5
   7   6  -2 -1.5992 1.12026   2
  -7  -6   2 -5.1110 2.82551   4
  -7  -6   2 0.06940 1.33066   6
  -7  -6   2 -1.6344 3.14565   3
   6   6  -2 9.01182 2.27888   2
   6   6  -2 11.5414 2.14845   5
  -6  -6   2 11.4421 1.77657   6
  -6  -6   2 10.5094 4.05993   4
  -6  -6   2 12.9809 3.84914   3
  -6  -6   2 12.8850 1.75741   6
   5   6  -2 50.4231 3.28305   5
   5   6  -2 44.5376 3.72091   2
  -5  -6   2 48.0011 5.63274   3
  -5  -6   2 46.8732 5.52223   4
  -5  -6   2 45.9818 2.68178   6
   4   6  -2 88.7142 4.96213   2
  -4  -6   2 91.2332 3.31338   1
  -4  -6   2 78.1789 6.04541   4
  -4  -6   2 87.9672 3.23034   6
   3   6  -2 96.7767 4.85609   2
   3   6  -2 90.3145 3.58539   5
  -3  -6   2 93.3917 2.97230   6
  -3  -6   2 89.5155 3.23096   1
  -3  -6   2 94.6346 5.86760   4
  -3  -6   2 92.8018 6.23686   3
   2   6  -2 6.38184 1.40337   2
   2   6  -2 6.72107 0.81637   5
  -2  -6   2 6.35907 1.82746   4
  -2  -6   2 5.67424 1.85209   3
  -2  -6   2 6.34937 0.92161   1
   1   6  -2 27.6121 2.21681   2
  -1  -6   2 25.2076 3.03057   3
  -1  -6   2 26.1731 2.79074   4
  -1  -6   2 26.8077 1.71330   1
   0   6  -2 71.5793 5.16797   3
   0   6  -2 66.4482 3.41154   2
   0  -6   2 77.3780 3.32269   1
   0  -6   2 70.7437 4.73248   4
   0  -6   2 76.3759 5.24461   3
  -1   6  -2 4.39404 1.12010   1
  -1   6  -2 6.96530 1.29840   2
  -1   6  -2 5.86065 1.78638   3
   1  -6   2 3.46022 1.45048   3
   1  -6   2 4.45402 1.07113   1
   1  -6   2 6.76595 1.86826   4
  -2   6  -2 258.547 7.94475   2
  -2   6  -2 254.332 8.38842   1
  -2   6  -2 245.437 11.6766   3
  -3   6  -2 0.70931 0.62608   2
  -3   6  -2 -0.4802 0.48608   1
  -3   6  -2 -0.3573 0.70859   3
   3  -6   2 0.15741 0.64644   2
  -4   6  -2 1.16485 0.82649   1
  -4   6  -2 -0.0436 0.56457   2
  -4   6  -2 0.20214 0.86211   3
   4  -6   2 0.03412 0.65596   2
  -5   6  -2 1.71972 1.04955   1
  -5   6  -2 6.47772 2.11245   3
   5  -6   2 7.06535 1.48975   2
  -6   6  -2 21.8921 3.73210   3
   6  -6   2 26.4094 2.99239   2
  -7   6  -2 4.91003 1.70255   1
  -7   6  -2 4.62048 2.12346   3
   7  -6   2 4.58778 1.47637   2
  -8   6  -2 5.16541 1.80578   1
  -8   6  -2 3.68924 2.25269   3
   8  -6   2 5.33461 1.79494   2
  -9   6  -2 -0.2555 1.41554   3
  -9   6  -2 3.70812 1.71709   1
   9  -6   2 6.77757 2.05972   2
 -10   6  -2 1.00230 1.33971   1
 -10   6  -2 0.65129 2.11551   3
  10  -6   2 0.72967 1.45183   2
 -11   6  -2 0.00586 1.85730   3
 -11   6  -2 0.58608 1.86706   1
  11  -6   2 5.00305 2.26749   2
  10   5  -2 16.4571 3.21992   5
  10   5  -2 10.4329 3.31079   2
 -10  -5   2 5.42704 5.03454   3
 -10  -5   2 11.3468 2.26307   6
   9   5  -2 2.75100 1.89709   5
   9   5  -2 -0.3580 1.79691   2
  -9  -5   2 0.70745 1.53888   6
  -9  -5   2 -4.8844 3.59586   3
   8   5  -2 0.02146 1.11636   5
   8   5  -2 1.79543 1.68607   2
  -8  -5   2 -0.7654 1.29871   6
  -8  -5   2 -7.3713 3.53932   3
   7   5  -2 1.79419 1.44486   2
   7   5  -2 -0.5341 0.97117   5
  -7  -5   2 1.90912 3.68168   4
  -7  -5   2 2.06256 3.65073   3
  -7  -5   2 1.77909 1.40895   6
   6   5  -2 48.7504 3.98948   2
   6   5  -2 51.0536 3.57972   5
  -6  -5   2 59.5484 5.93340   4
  -6  -5   2 49.1624 6.09672   3
  -6  -5   2 49.3206 2.88306   6
  -6  -5   2 50.2742 2.93431   6
   5   5  -2 28.1288 3.34066   2
   5   5  -2 31.3705 2.58182   5
  -5  -5   2 28.3165 2.11852   6
  -5  -5   2 17.0891 3.91613   3
  -5  -5   2 30.5868 4.70910   4
  -5  -5   2 32.0398 1.86710   1
   4   5  -2 43.8252 2.77841   5
   4   5  -2 51.5828 3.50190   2
  -4  -5   2 50.6780 2.24592   6
  -4  -5   2 49.4115 2.23634   1
  -4  -5   2 53.1498 4.51202   4
   3   5  -2 81.3051 4.21788   2
  -3  -5   2 78.3157 5.00131   4
  -3  -5   2 79.7067 5.62562   3
  -3  -5   2 79.7731 2.81916   1
  -3  -5   2 86.1465 2.70592   6
   2   5  -2 24.0950 2.04314   2
   2   5  -2 24.1370 1.39552   5
  -2  -5   2 23.0390 2.65987   3
  -2  -5   2 21.9821 1.27337   1
  -2  -5   2 23.4824 2.43220   4
   1   5  -2 4.46491 1.02318   2
  -1  -5   2 6.38235 1.71125   3
  -1  -5   2 4.03288 1.31392   4
  -1  -5   2 5.07475 0.80327   1
   0   5  -2 417.035 10.9268   1
   0   5  -2 406.475 15.9876   3
   0  -5   2 374.790 14.7978   4
   0  -5   2 394.948 15.8058   3
   0  -5   2 399.568 10.7964   1
  -1   5  -2 427.678 16.7473   3
   1  -5   2 430.903 11.6562   1
   1  -5   2 407.914 16.5035   3
  -2   5  -2 60.8587 4.31126   3
  -2   5  -2 59.4014 3.06824   1
  -3   5  -2 125.398 4.56312   2
  -3   5  -2 111.049 4.81148   1
  -3   5  -2 114.728 6.51187   3
   3  -5   2 116.469 4.79376   2
  -4   5  -2 111.355 5.00720   1
  -4   5  -2 121.487 6.76695   3
   4  -5   2 115.029 4.90253   2
  -5   5  -2 84.3100 5.66201   3
   5  -5   2 78.9547 4.14357   2
  -6   5  -2 0.09292 0.57107   1
  -6   5  -2 2.57291 1.46764   3
   6  -5   2 3.84367 1.30561   2
  -7   5  -2 0.06315 0.92702   3
  -7   5  -2 -0.4322 0.83044   1
   7  -5   2 -1.1219 0.76283   2
  -8   5  -2 33.2508 3.89919   1
  -8   5  -2 34.2416 4.14871   3
   8  -5   2 30.4780 3.53033   2
  -9   5  -2 9.13914 2.37920   1
  -9   5  -2 8.36636 2.81634   3
   9  -5   2 10.6443 2.40250   2
 -10   5  -2 -0.4764 1.11465   1
 -10   5  -2 3.10678 2.17188   3
  10  -5   2 4.04577 1.30535   6
  10  -5   2 2.14258 1.70127   2
 -11   5  -2 -1.1317 1.73727   3
 -11   5  -2 0.66400 1.46540   1
  11  -5   2 0.52946 1.08600   6
  11  -5   2 -0.0212 1.35755   2
  10   4  -2 3.12991 1.83247   5
  10   4  -2 9.39449 2.94666   2
 -10  -4   2 1.59977 1.59219   6
 -10  -4   2 0.95543 3.82463   3
   9   4  -2 6.99780 2.25066   5
   9   4  -2 8.02879 2.58969   2
  -9  -4   2 1.99541 4.13744   3
  -9  -4   2 10.7920 2.03410   6
   8   4  -2 -0.6757 1.01691   5
   8   4  -2 1.75132 1.67874   2
   8   4  -2 0.36280 0.52085   6
  -8  -4   2 -2.0016 3.20958   3
  -8  -4   2 -0.7233 1.24845   6
   7   4  -2 17.4181 2.61424   5
   7   4  -2 18.4309 1.33572   6
   7   4  -2 18.4437 3.12826   2
  -7  -4   2 11.1868 4.23190   3
  -7  -4   2 13.4062 1.97889   6
   6   4  -2 57.3147 3.72296   5
   6   4  -2 56.1445 2.23185   6
   6   4  -2 58.5732 4.33883   2
  -6  -4   2 53.9656 3.13417   6
  -6  -4   2 61.5768 6.71670   3
  -6  -4   2 57.6462 5.98403   4
  -6  -4   2 59.1877 2.87131   1
   5   4  -2 37.3129 1.41466   6
   5   4  -2 33.3225 3.01095   2
   5   4  -2 29.9724 2.51608   5
  -5  -4   2 38.3757 2.02279   1
  -5  -4   2 35.4475 2.23621   6
  -5  -4   2 35.2902 2.17455   6
  -5  -4   2 41.6095 5.25263   4
   4   4  -2 1.67220 0.82896   5
   4   4  -2 1.25275 0.85183   2
  -4  -4   2 2.24953 0.62197   1
  -4  -4   2 3.11815 0.85745   6
  -4  -4   2 1.96780 1.93668   4
  -4  -4   2 0.23185 0.60518   3
   3   4  -2 149.828 5.05872   5
   3   4  -2 147.992 5.83683   2
  -3  -4   2 140.529 6.91739   4
  -3  -4   2 155.292 4.18073   6
  -3  -4   2 149.389 4.26811   1
  -3  -4   2 148.701 7.70016   3
   2   4  -2 1.94414 0.77397   2
   2   4  -2 1.16768 0.50109   5
  -2  -4   2 0.22427 0.83074   3
  -2  -4   2 0.68509 0.32932   1
  -2  -4   2 1.16948 0.95992   4
   1   4  -2 6.41254 0.49767   5
  -1  -4   2 13.9429 2.05548   3
   0   4  -2 87.6978 5.08920   3
   0   4  -2 100.214 3.45362   1
   0   4  -2 101.188 3.76707   2
   0  -4   2 94.4059 4.81517   4
   0  -4   2 97.3417 5.21088   3
   0  -4   2 100.851 3.42549   1
  -1   4  -2 105.517 3.81347   1
  -1   4  -2 101.476 3.78449   2
  -1   4  -2 103.351 5.46708   3
  -2   4  -2 60.0363 3.90196   3
  -2   4  -2 59.6610 2.72765   2
   2  -4   2 60.1940 3.02711   2
  -3   4  -2 1.23828 0.65462   1
  -3   4  -2 -0.2771 0.51183   3
  -3   4  -2 0.10866 0.38743   2
   3  -4   2 1.04913 0.63053   2
  -4   4  -2 0.62016 0.61514   1
  -4   4  -2 2.65889 1.13208   3
   4  -4   2 1.93903 0.87240   2
  -5   4  -2 85.6200 4.29070   1
  -5   4  -2 89.4219 5.47051   3
   5  -4   2 84.2724 4.26581   2
  -6   4  -2 13.4007 2.12683   1
  -6   4  -2 16.0202 2.77149   3
   6  -4   2 12.9906 1.11290   6
   6  -4   2 9.42916 1.69653   2
  -7   4  -2 0.57600 1.11063   3
  -7   4  -2 -0.4316 0.71697   1
   7  -4   2 0.25732 0.96018   2
   7  -4   2 1.31812 0.61986   6
  -8   4  -2 20.7208 3.10646   1
  -8   4  -2 21.9234 3.68363   3
   8  -4   2 27.2693 3.42866   2
   8  -4   2 22.3842 1.93714   6
  -9   4  -2 30.2829 4.58388   3
  -9   4  -2 25.0306 3.63457   1
   9  -4   2 28.2908 2.43246   6
   9  -4   2 24.2673 3.40196   2
 -10   4  -2 0.85884 1.61647   3
 -10   4  -2 -0.2459 1.32930   1
  10  -4   2 0.56531 1.30714   2
  10  -4   2 -0.4652 0.83015   6
 -11   4  -2 1.86647 1.75337   1
 -11   4  -2 0.26375 1.91296   3
  11  -4   2 -0.3214 1.49911   2
  11  -4   2 0.37459 1.06838   6
  10   3  -2 0.20273 0.68195   6
  10   3  -2 0.07865 1.39765   5
  10   3  -2 2.67098 2.14641   2
 -10  -3   2 -4.8919 2.57892   3
 -10  -3   2 0.22997 1.16572   6
   9   3  -2 1.11459 1.37081   5
   9   3  -2 2.50473 1.66285   2
   9   3  -2 1.94415 0.84840   6
  -9  -3   2 3.41886 1.42747   6
  -9  -3   2 0.34154 3.11003   3
   8   3  -2 -0.0929 0.53290   6
   8   3  -2 0.43814 1.20221   5
   8   3  -2 0.08279 1.17417   2
  -8  -3   2 -2.6950 3.19924   3
  -8  -3   2 -0.5325 1.17122   6
   7   3  -2 153.961 6.78239   5
   7   3  -2 141.888 7.18703   2
   7   3  -2 146.058 5.01560   6
  -7  -3   2 138.069 5.32159   6
  -7  -3   2 142.239 5.54847   1
  -7  -3   2 150.855 10.5864   3
   6   3  -2 18.0428 2.78465   2
   6   3  -2 11.6639 2.03501   5
   6   3  -2 14.6121 1.51916   6
  -6  -3   2 13.8301 1.85694   6
  -6  -3   2 5.20867 3.34396   3
  -6  -3   2 18.1516 4.06854   4
  -6  -3   2 14.2294 1.60456   1
   5   3  -2 21.3731 2.42924   5
   5   3  -2 23.6359 2.80439   2
   5   3  -2 21.3218 1.33671   6
  -5  -3   2 20.4547 1.44874   1
  -5  -3   2 25.4480 4.24608   4
  -5  -3   2 21.5399 1.85566   6
   4   3  -2 39.9923 1.61390   6
   4   3  -2 40.1620 2.47855   5
   4   3  -2 38.7993 2.75658   2
  -4  -3   2 37.7593 1.88742   6
  -4  -3   2 39.2347 1.79813   1
  -4  -3   2 37.8870 3.59982   4
   3   3  -2 2.95711 0.32031   6
   3   3  -2 4.08803 1.05736   2
   3   3  -2 1.77532 0.72538   5
  -3  -3   2 2.43297 1.42023   4
  -3  -3   2 0.99146 1.36910   3
  -3  -3   2 2.44947 0.56452   6
  -3  -3   2 1.66468 0.49888   1
   2   3  -2 495.201 12.4403   5
  -2  -3   2 506.883 17.3643   4
  -2  -3   2 505.521 18.5887   3
  -2  -3   2 524.778 12.1596   1
   1   3  -2 893.391 21.8932   2
   1   3  -2 869.558 19.7337   5
  -1  -3   2 846.053 29.8214   3
  -1  -3   2 871.099 28.2475   4
  -1  -3   2 894.799 20.6103   1
   0   3  -2 3.02246 0.55902   1
   0   3  -2 2.66798 0.66865   2
   0   3  -2 2.03622 0.79169   3
   0  -3   2 0.64701 0.64872   3
   0  -3   2 2.14097 0.48196   1
   0  -3   2 2.02325 0.78221   4
  -1   3  -2 418.449 15.1216   3
  -1   3  -2 412.589 10.7443   1
  -1   3  -2 409.676 10.9177   2
  -2   3  -2 1270.78 30.1502   1
  -2   3  -2 1237.96 30.1363   2
  -2   3  -2 1223.07 41.8160   3
   2  -3   2 1255.09 30.5899   2
  -3   3  -2 25.1480 2.17011   3
   3  -3   2 19.3945 1.67106   2
  -4   3  -2 7.05180 1.51537   3
  -4   3  -2 11.4800 1.58396   1
   4  -3   2 11.4063 1.62808   2
  -5   3  -2 9.65223 1.88647   3
  -5   3  -2 8.77339 1.54058   1
   5  -3   2 6.76869 1.43644   2
   5  -3   2 10.3454 0.99793   6
  -6   3  -2 9.99858 1.97698   3
  -6   3  -2 9.96368 1.74567   1
   6  -3   2 12.1050 2.00485   2
   6  -3   2 10.1014 1.21787   6
  -7   3  -2 25.5707 2.91633   1
  -7   3  -2 24.9954 2.98826   3
   7  -3   2 26.1862 1.85993   6
   7  -3   2 24.6948 3.08849   2
  -8   3  -2 22.8439 3.52400   3
  -8   3  -2 19.3756 2.81344   1
   8  -3   2 19.4721 2.93721   2
   8  -3   2 22.1110 2.26215   6
  -9   3  -2 0.32393 1.07915   1
  -9   3  -2 -0.4321 1.16871   3
   9  -3   2 -0.2509 0.73697   6
   9  -3   2 1.60654 1.40544   2
 -10   3  -2 1.11518 1.56886   3
 -10   3  -2 1.42309 1.42151   1
  10  -3   2 2.53467 1.56521   2
  10  -3   2 2.37703 1.21942   6
 -11   3  -2 -1.0224 1.16896   1
 -11   3  -2 0.64422 1.73623   3
  11  -3   2 1.80235 1.86729   2
  11  -3   2 -1.1718 0.85641   6
  11   2  -2 -0.9241 1.59249   2
  11   2  -2 -0.9941 0.81725   6
 -11  -2   2 -2.1154 2.59606   3
 -11  -2   2 1.24069 1.04070   6
  10   2  -2 -0.6640 1.36975   5
  10   2  -2 0.57673 1.78640   2
  10   2  -2 -1.0555 0.69228   6
 -10  -2   2 1.19620 1.06170   6
 -10  -2   2 -2.5972 2.64887   3
   9   2  -2 1.13433 1.39351   5
   9   2  -2 0.59029 0.84567   6
   9   2  -2 0.51960 1.45212   2
  -9  -2   2 -2.3193 2.23282   3
  -9  -2   2 0.13885 1.08470   6
   8   2  -2 11.0686 2.43823   5
   8   2  -2 10.0355 1.57914   6
   8   2  -2 10.7518 2.56561   2
  -8  -2   2 12.6749 3.89567   3
  -8  -2   2 11.4586 1.76583   6
   7   2  -2 252.623 10.0092   2
   7   2  -2 250.800 9.36219   5
   7   2  -2 243.319 7.60393   6
  -7  -2   2 251.503 7.58932   6
  -7  -2   2 244.610 13.2396   3
  -7  -2   2 259.655 8.26683   1
   6   2  -2 182.489 5.85067   6
   6   2  -2 175.574 7.10254   5
  -6  -2   2 195.877 11.0134   3
  -6  -2   2 185.927 5.95409   6
  -6  -2   2 193.236 6.19150   1
   5   2  -2 12.1662 1.31656   6
   5   2  -2 16.6713 2.14016   5
  -5  -2   2 14.6149 1.51627   6
  -5  -2   2 14.4434 3.30185   3
  -5  -2   2 13.2972 1.18318   1
   4   2  -2 9.35723 0.97424   6
   4   2  -2 10.4839 1.53078   5
  -4  -2   2 10.7283 1.16042   6
  -4  -2   2 9.89318 0.90966   1
  -4  -2   2 10.5700 2.46750   4
   3   2  -2 335.787 9.34938   5
   3   2  -2 320.989 8.34129   6
  -3  -2   2 379.139 8.79247   1
  -3  -2   2 362.702 8.45469   6
  -3  -2   2 339.540 12.6982   4
   2   2  -2 32.4425 1.03258   6
   2   2  -2 29.3959 1.61337   5
  -2  -2   2 33.2194 2.63903   3
  -2  -2   2 32.8900 2.34913   4
  -2  -2   2 33.9635 1.22950   6
  -2  -2   2 33.0453 1.15545   1
   1   2  -2 7.25706 0.96021   2
  -1  -2   2 5.93842 1.13630   4
  -1  -2   2 5.88677 1.18202   3
   0   2  -2 6846.16 220.193   3
   0   2  -2 6800.92 158.173   2
   0  -2   2 6546.38 219.394   3
   0  -2   2 6631.37 207.734   4
  -1   2  -2 49.0909 2.57433   3
  -1   2  -2 46.2310 2.01186   2
  -1   2  -2 46.9781 1.88484   1
  -2   2  -2 9626.14 316.190   3
  -2   2  -2 9893.27 228.008   2
  -2   2  -2 9532.18 225.757   1
   2  -2   2 9621.84 227.695   2
  -3   2  -2 85.7941 4.08923   3
   3  -2   2 84.9229 3.50949   2
  -4   2  -2 228.736 7.32082   1
   4  -2   2 248.562 6.03990   6
   4  -2   2 231.474 7.62963   2
  -5   2  -2 74.0812 3.62555   1
  -5   2  -2 79.4309 4.51844   3
   5  -2   2 79.0879 2.87806   6
   5  -2   2 74.2441 3.86430   2
  -6   2  -2 70.5664 4.61030   3
  -6   2  -2 78.7516 3.93606   1
   6  -2   2 68.1785 3.96676   2
   6  -2   2 69.4242 2.94856   6
  -7   2  -2 8.62829 2.06878   3
  -7   2  -2 7.21574 1.58603   1
   7  -2   2 2.74845 1.31958   2
   7  -2   2 7.09367 1.29066   6
  -8   2  -2 13.9687 2.27995   1
  -8   2  -2 16.2023 3.09358   3
   8  -2   2 14.3380 2.60594   2
   8  -2   2 17.8057 2.08081   6
  -9   2  -2 0.50850 1.03471   1
  -9   2  -2 -0.7909 1.43472   3
   9  -2   2 -0.2746 1.05792   2
   9  -2   2 0.59409 0.82527   6
 -10   2  -2 2.11366 1.38883   1
 -10   2  -2 3.22560 2.12749   3
  10  -2   2 4.69849 2.08208   2
  10  -2   2 3.20644 1.25653   6
 -11   2  -2 4.66990 2.04078   1
 -11   2  -2 9.22275 3.24830   3
  11  -2   2 11.6683 3.19215   2
  11  -2   2 6.54597 1.82166   6
  11   1  -2 0.07110 0.99047   6
  11   1  -2 1.12871 1.83842   2
 -11  -1   2 -2.8770 2.06027   3
 -11  -1   2 1.74523 0.84566   6
  10   1  -2 0.39578 1.44706   2
  10   1  -2 -0.5408 0.70378   6
 -10  -1   2 -0.6384 2.17876   3
 -10  -1   2 0.35082 0.88747   6
   9   1  -2 8.66803 1.62704   6
   9   1  -2 7.93730 2.46929   2
   9   1  -2 5.85789 2.13283   5
  -9  -1   2 6.53448 3.28887   3
  -9  -1   2 8.16500 1.42486   6
   8   1  -2 23.0834 3.22207   5
   8   1  -2 34.9950 4.20802   2
   8   1  -2 24.3737 2.46238   6
  -8  -1   2 23.3573 4.52613   3
  -8  -1   2 22.6135 2.11868   6
  -8  -1   2 27.2027 2.91069   1
   7   1  -2 49.5705 3.85053   2
   7   1  -2 40.8810 2.63963   6
   7   1  -2 48.8573 3.80401   5
  -7  -1   2 44.1862 5.31667   3
  -7  -1   2 42.6511 2.68661   6
  -7  -1   2 40.4709 2.85299   1
   6   1  -2 137.354 5.90809   5
   6   1  -2 147.143 6.40523   2
  -6  -1   2 141.341 8.50606   3
  -6  -1   2 141.562 5.22267   1
   5   1  -2 256.791 8.22175   5
   5   1  -2 254.146 8.69139   2
  -5  -1   2 250.257 6.93022   6
  -5  -1   2 252.658 7.50501   1
  -5  -1   2 253.989 11.7180   3
   4   1  -2 61.6430 3.25667   2
   4   1  -2 65.5443 3.14617   5
  -4  -1   2 66.4907 2.57670   1
  -4  -1   2 65.8628 2.52529   6
  -4  -1   2 61.3615 4.64130   3
   3   1  -2 308.815 8.83345   2
   3   1  -2 282.682 8.14172   5
  -3  -1   2 288.044 10.9661   4
  -3  -1   2 300.689 7.65840   1
  -3  -1   2 298.529 7.34168   6
   2   1  -2 0.65212 0.39305   5
   2   1  -2 -0.1746 0.30463   2
   2   1  -2 0.46975 0.23125   6
  -2  -1   2 0.79044 0.46482   6
  -2  -1   2 -0.4534 1.18357   3
  -2  -1   2 1.33291 1.21420   4
   1   1  -2 561.539 13.0177   5
  -1  -1   2 565.913 19.0560   3
  -1  -1   2 562.051 17.9060   4
   0  -1   2 560.765 18.8100   3
  -1   1  -2 39.4235 1.42525   1
  -1   1  -2 40.2386 1.69481   3
   1  -1   2 31.7163 1.62715   2
  -2   1  -2 3521.46 115.713   3
   2  -1   2 3521.63 82.2612   2
  -3   1  -2 557.815 19.2873   3
  -3   1  -2 552.010 14.1869   1
  -3   1  -2 574.985 12.3266   6
   3  -1   2 553.490 14.7731   2
   3  -1   2 561.134 12.8539   6
  -4   1  -2 299.921 8.89447   1
  -4   1  -2 320.864 7.29054   6
   4  -1   2 309.763 9.48362   2
   4  -1   2 324.837 8.02400   6
  -5   1  -2 21.8707 2.51304   3
  -5   1  -2 22.0403 1.05020   6
  -5   1  -2 20.2813 1.70471   1
   5  -1   2 21.0839 1.42697   6
   5  -1   2 23.6310 2.08608   2
  -6   1  -2 0.19990 0.64890   1
  -6   1  -2 0.87043 0.44855   6
  -6   1  -2 1.03049 1.24834   3
   6  -1   2 1.18812 0.62903   6
   6  -1   2 0.76483 0.87727   2
  -7   1  -2 2.99778 1.14961   1
  -7   1  -2 6.21215 0.77373   6
  -7   1  -2 5.11505 1.84861   3
   7  -1   2 6.80725 1.80151   2
   7  -1   2 4.86899 1.09887   6
  -8   1  -2 0.35031 0.40474   6
  -8   1  -2 0.14583 1.39895   3
  -8   1  -2 -0.6731 0.71429   1
   8  -1   2 -0.6527 0.63876   6
   8  -1   2 0.65562 1.08962   2
  -9   1  -2 1.30798 1.72282   3
  -9   1  -2 2.74952 1.33574   1
   9  -1   2 5.94936 2.03556   2
   9  -1   2 2.96886 1.11841   6
 -10   1  -2 2.84737 1.68815   1
 -10   1  -2 2.66072 2.34356   3
  10  -1   2 2.50597 1.17335   6
  10  -1   2 2.62519 1.68884   2
 -11   1  -2 -1.5409 1.91193   3
 -11   1  -2 0.30864 1.42520   1
  11  -1   2 1.78901 1.93554   2
  11  -1   2 -0.0672 0.95120   6
  11   0  -2 5.26152 1.50975   6
  11   0  -2 3.62358 2.01029   2
 -11   0   2 5.33533 2.89273   3
  10   0  -2 1.11459 1.48037   2
  10   0  -2 3.48090 1.19489   6
 -10   0   2 3.51966 0.92510   6
 -10   0   2 4.00257 2.55278   3
   9   0  -2 -0.2112 1.14314   2
   9   0  -2 1.31294 1.42904   5
   9   0  -2 0.02170 0.70452   6
  -9   0   2 -0.1354 1.79597   3
  -9   0   2 1.55373 1.20881   1
  -9   0   2 1.55747 0.76880   6
   8   0  -2 -0.2153 1.09595   2
   8   0  -2 -0.9243 0.93792   5
   8   0  -2 0.03559 0.64229   6
  -8   0   2 -0.3296 0.70733   6
  -8   0   2 -1.1556 1.49464   3
  -8   0   2 -0.3921 0.78647   1
   7   0  -2 55.7329 3.82985   5
   7   0  -2 54.7301 3.11778   6
   7   0  -2 62.9780 4.19696   2
  -7   0   2 67.6870 5.57113   3
  -7   0   2 57.6322 2.73040   6
  -7   0   2 62.5905 3.60162   1
   6   0  -2 114.656 5.48939   2
   6   0  -2 121.576 5.30254   5
   6   0  -2 116.840 4.39576   6
  -6   0   2 110.317 3.85886   6
  -6   0   2 115.973 4.70196   1
  -6   0   2 121.770 7.24838   3
   5   0  -2 211.147 7.02790   5
   5   0  -2 200.653 7.36404   2
   5   0  -2 207.947 6.21405   6
  -5   0   2 203.233 6.57682   1
  -5   0   2 207.468 5.73705   6
  -5   0   2 214.996 9.81899   3
   4   0  -2 1.28101 0.48619   6
   4   0  -2 1.89551 0.77358   5
   4   0  -2 0.87900 0.61438   2
  -4   0   2 1.69705 0.58054   1
  -4   0   2 4.10453 1.58468   3
   3   0  -2 607.816 15.4136   5
   3   0  -2 634.311 16.2759   2
   3   0  -2 634.028 14.7324   6
  -3   0   2 626.428 15.5362   1
  -3   0   2 645.846 14.4745   6
   2   0  -2 695.348 16.5866   5
   2   0  -2 705.600 16.0328   6
   2   0  -2 694.117 17.4518   2
  -2   0   2 714.277 15.8803   6
  -2   0   2 727.538 16.9426   1
  -2   0   2 704.986 24.1059   3
   1   0  -2 169.356 4.53005   5
  -1   0   2 177.687 6.39136   3
   0   0  -2 30.3483 1.09418   5
   0   0   2 32.2271 1.27881   3
  -2   0  -2 703.491 17.1677   1
  -2   0  -2 703.778 22.8546   4
  -2   0  -2 717.245 15.8568   6
  -2   0  -2 724.182 23.9601   3
   2   0   2 710.101 17.7775   2
   2   0   2 720.813 16.0634   6
  -3   0  -2 216.521 5.35927   6
  -4   0  -2 1.03010 0.54225   6
  -4   0  -2 1.98751 0.66594   1
  -4   0  -2 1.32390 1.28602   3
   4   0   2 1.07302 0.45801   6
   4   0   2 0.04834 0.30521   2
  -5   0  -2 209.559 6.77297   1
  -5   0  -2 206.470 5.64983   6
  -5   0  -2 216.990 9.74559   3
   5   0   2 212.183 6.24298   6
  -6   0  -2 117.947 3.81029   6
  -6   0  -2 119.499 4.88247   1
  -6   0  -2 118.771 7.07638   3
   6   0   2 114.019 4.34693   6
  -7   0  -2 63.4803 2.66930   6
  -7   0  -2 64.3427 3.59532   1
  -7   0  -2 65.5305 5.58910   3
   7   0   2 66.1832 4.11993   5
   7   0   2 49.6933 3.96980   2
   7   0   2 63.4887 3.23467   6
  -8   0  -2 -1.4257 0.57022   6
  -8   0  -2 0.83959 1.86173   3
  -8   0  -2 -0.0423 0.86649   1
   8   0   2 -0.5517 1.16134   5
   8   0   2 -0.4240 0.61477   6
   8   0   2 -0.0573 1.06836   2
  -9   0  -2 -1.3417 1.96417   3
  -9   0  -2 0.49892 0.59097   6
  -9   0  -2 -0.5800 0.89749   1
   9   0   2 0.38243 1.23048   2
   9   0   2 0.63748 0.83366   6
 -10   0  -2 1.36239 2.33114   3
 -10   0  -2 2.86322 1.60719   1
  10   0   2 2.22574 1.17563   6
  10   0   2 3.17039 1.82614   2
 -11   0  -2 4.31477 2.03576   1
 -11   0  -2 5.48705 2.97016   3
  11   0   2 3.25809 1.42393   6
  11   0   2 7.90088 2.78132   2
  11  -1  -2 -0.1520 1.58503   2
  11  -1  -2 0.70321 1.11221   6
 -11   1   2 -0.5142 2.15386   3
  10  -1  -2 2.48978 1.72180   2
  10  -1  -2 3.68703 1.28438   6
 -10   1   2 1.58034 1.34776   1
 -10   1   2 3.46781 2.37071   3
   9  -1  -2 1.62182 1.02642   6
   9  -1  -2 0.03947 1.11511   2
  -9   1   2 3.73369 0.76661   6
  -9   1   2 3.75048 1.47425   1
  -9   1   2 2.48597 2.18466   3
   8  -1  -2 2.29882 1.30134   5
   8  -1  -2 -1.2174 0.95932   2
   8  -1  -2 0.40878 0.73759   6
  -8   1   2 0.59871 1.57358   3
  -8   1   2 -1.0086 0.44649   6
  -8   1   2 -0.1993 0.99186   1
   7  -1  -2 2.32729 1.25374   2
   7  -1  -2 5.91789 1.23323   6
   7  -1  -2 3.04314 1.27483   5
  -7   1   2 4.77670 0.86448   6
  -7   1   2 4.01703 1.28425   1
  -7   1   2 4.62936 1.94121   3
   6  -1  -2 2.13851 1.07208   2
   6  -1  -2 1.12300 0.83748   5
   6  -1  -2 1.19195 0.67789   6
  -6   1   2 1.80036 1.43708   3
  -6   1   2 0.66906 0.53628   6
  -6   1   2 1.91560 0.79551   1
   5  -1  -2 21.4600 2.34427   2
   5  -1  -2 23.3285 1.57523   6
   5  -1  -2 22.5882 1.93522   5
  -5   1   2 22.5482 1.82036   1
  -5   1   2 23.3344 2.59997   3
  -5   1   2 21.3363 1.23774   6
   4  -1  -2 295.386 9.05316   2
   4  -1  -2 311.328 8.00615   6
   4  -1  -2 303.324 8.68233   5
  -4   1   2 316.092 12.1296   3
  -4   1   2 301.359 8.78858   1
  -4   1   2 306.197 7.40507   6
   3  -1  -2 555.539 13.1857   6
   3  -1  -2 543.968 13.8550   5
   3  -1  -2 572.882 14.5515   2
  -3   1   2 556.313 14.2873   1
  -3   1   2 581.491 12.7795   6
   2  -1  -2 3387.09 78.0589   5
   2  -1  -2 3621.47 77.5359   6
   2  -1  -2 3628.92 82.3543   2
  -2   1   2 3432.06 81.8556   1
  -2   1   2 3653.69 77.8405   6
   1  -1  -2 39.6622 1.50475   5
   1  -1  -2 39.7888 1.59916   1
  -1   1   2 37.7761 2.08156   3
  -1   1   2 35.6910 1.55936   1
  -1   1   2 39.8103 1.16728   6
   0  -1  -2 548.005 13.1676   5
   0   1   2 580.951 19.4361   3
  -1  -1  -2 568.484 18.2064   4
  -1  -1  -2 560.002 13.6452   1
  -1  -1  -2 569.850 19.1461   3
  -1  -1  -2 575.521 12.6917   6
  -2  -1  -2 0.84090 0.41538   1
  -2  -1  -2 -1.1847 0.70903   3
  -2  -1  -2 -0.1355 0.90442   4
  -2  -1  -2 1.01346 0.35062   6
   2   1   2 1.04821 0.32145   6
   2   1   2 0.13759 0.34458   2
  -3  -1  -2 296.695 11.4234   3
  -3  -1  -2 300.805 8.04834   1
  -3  -1  -2 293.567 7.24604   6
   3   1   2 299.379 7.59663   6
  -4  -1  -2 66.5755 2.77524   1
  -4  -1  -2 62.4912 4.19694   4
  -4  -1  -2 65.3393 4.50657   3
   4   1   2 66.5009 3.32133   2
   4   1   2 62.5535 2.57098   6
  -5  -1  -2 256.990 11.6977   3
  -5  -1  -2 268.580 7.90855   1
  -5  -1  -2 260.734 6.94808   6
   5   1   2 253.840 8.78100   2
   5   1   2 254.330 7.33780   6
  -6  -1  -2 142.073 5.42552   1
  -6  -1  -2 147.340 8.51876   3
  -6  -1  -2 145.420 4.73910   6
   6   1   2 143.282 5.07051   6
  -7  -1  -2 47.4357 2.65656   6
  -7  -1  -2 49.8876 5.52862   3
  -7  -1  -2 47.4795 3.09977   1
   7   1   2 42.6093 2.74923   6
   7   1   2 48.1615 3.74840   5
   7   1   2 44.2761 3.74601   2
  -8  -1  -2 25.8211 2.81957   1
  -8  -1  -2 24.1306 2.04132   6
  -8  -1  -2 24.1696 4.50606   3
   8   1   2 31.8672 3.97164   2
   8   1   2 25.4683 3.29683   5
   8   1   2 18.4433 2.17140   6
  -9  -1  -2 5.71809 1.64063   1
  -9  -1  -2 7.69964 1.32396   6
  -9  -1  -2 5.06112 3.11261   3
   9   1   2 5.98134 1.99177   2
   9   1   2 7.97533 1.57059   6
 -10  -1  -2 -0.4182 1.05934   1
 -10  -1  -2 0.41709 0.78515   6
 -10  -1  -2 -1.1149 2.33812   3
  10   1   2 0.17288 0.84014   6
  10   1   2 0.38201 1.55395   2
 -11  -1  -2 -0.9371 2.65316   3
  11   1   2 -1.0151 0.81175   6
  11   1   2 -0.4451 1.47846   2
  11  -2  -2 7.66547 2.50856   2
  11  -2  -2 6.40773 1.65853   6
 -11   2   2 7.45620 3.04794   3
 -11   2   2 6.35495 2.20302   1
  10  -2  -2 3.83498 2.02873   2
  10  -2  -2 2.43659 1.28191   6
 -10   2   2 6.07406 1.89297   1
 -10   2   2 5.96400 2.65439   3
   9  -2  -2 -0.9387 0.92566   2
   9  -2  -2 0.66432 0.76535   6
  -9   2   2 -1.0647 1.26987   3
  -9   2   2 0.22502 1.02966   1
   8  -2  -2 12.0739 2.32372   2
   8  -2  -2 16.8106 2.02368   6
  -8   2   2 15.4349 0.93928   6
  -8   2   2 12.3523 2.97617   3
  -8   2   2 12.1151 2.19493   1
   7  -2  -2 6.63701 1.21838   6
   7  -2  -2 4.93877 1.45703   2
   7  -2  -2 3.97889 1.33243   5
  -7   2   2 6.24276 1.94355   3
  -7   2   2 7.97329 0.79988   6
  -7   2   2 7.38881 1.66421   1
   6  -2  -2 69.8964 3.73751   5
   6  -2  -2 73.0826 3.99177   2
   6  -2  -2 75.3594 3.26391   6
  -6   2   2 77.7073 3.95364   1
  -6   2   2 71.2926 4.94358   3
  -6   2   2 75.1835 2.32116   6
   5  -2  -2 69.6332 3.56751   2
   5  -2  -2 78.6414 3.05861   6
   5  -2  -2 79.7244 3.64782   5
  -5   2   2 78.0709 2.28246   6
  -5   2   2 76.2459 3.66800   1
  -5   2   2 77.5316 4.78811   3
   4  -2  -2 237.251 7.37896   2
   4  -2  -2 241.920 6.44320   6
   4  -2  -2 228.370 7.04843   5
  -4   2   2 237.041 9.91894   3
  -4   2   2 249.991 7.59938   1
   3  -2  -2 85.2464 3.16680   2
   3  -2  -2 87.5566 2.67225   6
   3  -2  -2 85.5187 3.16954   5
  -3   2   2 85.2322 3.08170   5
  -3   2   2 85.4793 2.15531   6
  -3   2   2 81.2785 3.39069   1
   2  -2  -2 9887.53 218.672   5
  -2   2   2 9847.66 219.974   5
  -2   2   2 9999.99 232.457   1
   1  -2  -2 47.4891 1.75054   5
   1  -2  -2 41.4317 1.97571   1
  -1   2   2 47.1635 1.67941   5
  -1   2   2 43.9498 2.04239   1
  -1   2   2 47.8698 2.87606   3
   0  -2  -2 6524.38 152.999   1
   0  -2  -2 6548.61 145.067   5
   0   2   2 6368.15 144.146   5
   0   2   2 6739.93 215.122   3
  -1  -2  -2 6.77419 0.50122   6
  -1  -2  -2 8.46992 1.37949   4
  -1  -2  -2 8.50599 1.33718   3
  -1  -2  -2 7.91555 0.82698   1
   1   2   2 7.98539 0.83988   2
   1   2   2 6.69589 1.21400   3
   1   2   2 7.75990 0.50473   6
  -2  -2  -2 33.2922 1.54941   1
  -2  -2  -2 31.8527 1.27213   6
  -2  -2  -2 30.5565 2.21802   4
  -2  -2  -2 33.0765 2.35259   3
   2   2   2 33.4658 1.82190   2
   2   2   2 34.2772 1.39414   6
  -3  -2  -2 366.422 12.8509   4
  -3  -2  -2 361.249 8.50672   6
  -3  -2  -2 311.796 13.2466   3
  -3  -2  -2 347.011 9.24168   1
   3   2   2 350.182 8.75626   6
   3   2   2 366.959 10.1566   2
  -4  -2  -2 7.88405 2.04972   3
  -4  -2  -2 13.1370 2.42983   4
  -4  -2  -2 9.28267 1.19439   1
  -4  -2  -2 11.5799 1.13986   6
   4   2   2 12.2593 1.75145   2
   4   2   2 10.9178 1.17327   6
  -5  -2  -2 13.3682 2.94764   3
  -5  -2  -2 14.6972 1.61671   1
  -5  -2  -2 15.3649 1.51405   6
  -5  -2  -2 16.9183 3.26782   4
  -5  -2  -2 17.6820 1.61644   6
   5   2   2 14.4488 1.49615   6
   5   2   2 15.5886 2.12414   2
  -6  -2  -2 197.615 6.69930   1
  -6  -2  -2 194.942 10.5140   3
  -6  -2  -2 191.530 9.82808   4
   6   2   2 195.765 7.36486   5
   6   2   2 184.348 7.67487   2
  -7  -2  -2 259.805 7.67713   6
  -7  -2  -2 265.746 13.7981   3
  -7  -2  -2 256.495 8.60828   1
   7   2   2 269.744 10.1329   2
   7   2   2 244.323 9.27584   5
   7   2   2 245.253 7.90310   6
  -8  -2  -2 10.3701 1.66297   6
  -8  -2  -2 5.74398 3.43223   3
  -8  -2  -2 12.7385 2.01596   1
   8   2   2 13.0676 1.89876   6
   8   2   2 8.72972 2.30354   2
   8   2   2 10.0353 2.28318   5
  -9  -2  -2 0.16267 2.87585   3
  -9  -2  -2 0.60859 1.18855   6
  -9  -2  -2 -0.6124 0.91993   1
   9   2   2 0.43394 1.24325   2
   9   2   2 0.24071 0.78982   6
   9   2   2 1.72638 1.57225   5
 -10  -2  -2 0.22025 1.24404   1
 -10  -2  -2 0.63992 1.00151   6
 -10  -2  -2 0.14697 3.11719   3
  10   2   2 1.45671 0.98694   6
  10   2   2 0.42593 1.67330   2
 -11  -2  -2 -3.8859 2.38126   3
 -11  -2  -2 -0.8877 0.79438   6
  11   2   2 -0.6372 1.56567   2
  11   2   2 0.16518 0.96967   6
  11  -3  -2 2.16072 1.94821   2
  11  -3  -2 1.27865 1.19005   6
 -11   3   2 2.68743 2.45826   3
 -11   3   2 1.71177 1.61301   1
  10  -3  -2 1.59774 1.08933   6
  10  -3  -2 0.75096 1.65526   2
 -10   3   2 1.54145 1.93772   3
 -10   3   2 0.50880 1.42672   1
   9  -3  -2 1.02783 0.87419   6
   9  -3  -2 -1.2967 1.25213   2
  -9   3   2 2.43209 1.77747   3
  -9   3   2 2.86792 1.58489   1
   8  -3  -2 24.3886 3.14095   2
   8  -3  -2 25.1156 2.49695   6
  -8   3   2 20.6287 2.84819   1
  -8   3   2 22.4765 3.86535   3
   7  -3  -2 30.2395 2.11799   6
   7  -3  -2 28.2958 3.09986   2
  -7   3   2 29.4482 2.70394   1
  -7   3   2 31.7211 3.49249   3
   6  -3  -2 8.40687 1.62508   2
   6  -3  -2 12.6320 1.89420   5
   6  -3  -2 9.39731 1.21640   6
  -6   3   2 11.0736 2.34417   3
  -6   3   2 10.4391 1.77077   1
   5  -3  -2 6.87556 1.29132   5
   5  -3  -2 9.74107 1.53921   2
   5  -3  -2 10.6740 1.16952   6
  -5   3   2 7.74560 1.49790   1
  -5   3   2 11.7843 2.19188   3
   4  -3  -2 10.4447 1.35994   5
   4  -3  -2 10.5966 0.89009   6
   4  -3  -2 10.4876 1.39652   2
  -4   3   2 11.0706 1.62191   1
  -4   3   2 11.5601 2.06385   3
   3  -3  -2 23.7968 1.44703   2
   3  -3  -2 23.8029 1.49237   5
  -3   3   2 25.1966 1.86665   1
  -2   3   2 1222.23 27.8001   5
  -2   3   2 1255.13 30.2427   1
   1  -3  -2 396.983 10.8093   1
  -1   3   2 389.405 15.1978   3
  -1   3   2 423.824 9.54768   5
   0  -3  -2 2.51499 0.89282   4
   0  -3  -2 1.98768 0.46636   5
   0  -3  -2 2.13872 0.61520   1
   0   3   2 1.44175 0.37453   5
   0   3   2 1.99193 0.87510   3
  -1  -3  -2 886.835 21.2227   1
  -1  -3  -2 857.434 30.2170   3
   1   3   2 847.092 30.2648   3
   1   3   2 899.404 21.2087   2
  -2  -3  -2 517.020 13.3086   1
  -2  -3  -2 533.164 12.2144   6
   2   3   2 527.700 13.8567   2
   2   3   2 539.180 12.1276   6
  -3  -3  -2 2.06062 0.60530   1
  -3  -3  -2 3.14644 1.38125   4
  -3  -3  -2 2.80305 0.55300   6
  -3  -3  -2 1.89364 1.12991   3
   3   3   2 2.69511 0.53349   6
   3   3   2 2.68205 0.79496   2
  -4  -3  -2 35.8310 3.53846   3
  -4  -3  -2 40.5056 1.88820   6
  -4  -3  -2 39.4587 2.12747   1
  -4  -3  -2 37.6680 3.48743   4
   4   3   2 40.0535 2.67515   2
   4   3   2 42.1293 1.94182   6
  -5  -3  -2 17.6460 3.45900   3
  -5  -3  -2 21.3098 1.69757   6
  -5  -3  -2 28.9746 4.29067   4
  -5  -3  -2 17.6090 1.86403   1
   5   3   2 21.0689 1.49536   6
   5   3   2 22.0623 2.63834   2
  -6  -3  -2 12.9012 1.75345   6
  -6  -3  -2 14.7846 3.93194   4
  -6  -3  -2 10.9030 3.61504   3
  -6  -3  -2 14.5101 1.86685   1
  -6  -3  -2 13.5421 1.74357   6
   6   3   2 11.9400 2.08696   5
   6   3   2 15.2006 1.66305   6
   6   3   2 14.3457 2.37023   2
  -7  -3  -2 151.683 9.50595   4
  -7  -3  -2 146.110 5.87343   1
  -7  -3  -2 140.364 5.30532   6
  -7  -3  -2 149.905 10.2841   3
   7   3   2 149.406 7.29727   2
   7   3   2 146.563 5.34051   6
   7   3   2 141.684 6.68731   5
  -8  -3  -2 -0.0694 0.87035   1
  -8  -3  -2 -0.8482 3.17441   3
  -8  -3  -2 1.22190 1.28057   6
   8   3   2 1.43128 1.36511   2
   8   3   2 1.57347 0.90284   6
   8   3   2 0.16330 1.19961   5
  -9  -3  -2 1.85561 1.44842   6
  -9  -3  -2 -1.8939 3.55192   3
  -9  -3  -2 2.81469 1.22754   1
   9   3   2 0.92221 1.55696   5
   9   3   2 2.69964 1.13182   6
   9   3   2 2.41105 1.57712   2
 -10  -3  -2 -0.8787 1.22023   6
 -10  -3  -2 -2.2842 3.10917   3
  10   3   2 0.59298 1.68000   5
  10   3   2 0.49038 0.88520   6
  10   3   2 -0.0652 1.70889   2
  11  -4  -2 -1.1320 1.30136   2
  11  -4  -2 1.21691 1.17985   6
 -11   4   2 0.57987 1.61057   1
 -11   4   2 0.76205 2.15616   3
  10  -4  -2 -0.8779 1.12722   2
  10  -4  -2 1.01229 0.99181   6
 -10   4   2 1.40251 1.81504   3
 -10   4   2 0.88187 1.44762   1
   9  -4  -2 31.1052 2.53864   6
   9  -4  -2 25.9101 3.45289   2
  -9   4   2 29.6878 3.86070   1
  -9   4   2 31.7442 4.97274   3
   8  -4  -2 21.6863 2.98603   2
   8  -4  -2 24.7950 2.11416   6
  -8   4   2 18.1958 2.84342   1
  -8   4   2 22.6359 4.09032   3
   7  -4  -2 0.03131 0.53936   6
   7  -4  -2 0.46116 0.87673   2
  -7   4   2 0.18613 0.90870   1
  -7   4   2 0.11276 1.10761   3
   6  -4  -2 15.3937 1.98004   5
   6  -4  -2 12.1771 1.82233   2
   6  -4  -2 13.8740 1.46740   6
  -6   4   2 13.2107 2.66981   3
  -6   4   2 13.9107 2.16370   1
   5  -4  -2 85.5379 3.78150   5
   5  -4  -2 87.2805 3.87842   2
   5  -4  -2 83.6973 2.98566   6
  -5   4   2 89.5420 5.78415   3
  -5   4   2 77.2367 4.24673   1
   4  -4  -2 1.98189 0.74117   5
   4  -4  -2 0.31829 0.56278   2
  -4   4   2 1.15083 1.00579   3
  -4   4   2 0.38815 0.63241   1
   3  -4  -2 2.33978 0.60165   2
  -3   4   2 0.60884 0.68385   1
  -3   4   2 1.01186 0.87122   3
   0  -4  -2 97.5426 3.75262   1
   0   4   2 99.5051 2.98724   5
   0   4   2 98.6519 5.65633   3
   0   4   2 103.535 3.39974   2
  -1  -4  -2 15.4785 1.29113   1
  -1  -4  -2 17.4316 2.55080   3
   1   4   2 15.3944 2.37087   3
   1   4   2 15.2218 1.20172   2
  -2  -4  -2 0.60539 0.93831   3
  -2  -4  -2 1.18887 0.50009   1
  -2  -4  -2 1.20276 0.91655   4
  -2  -4  -2 1.44499 0.38955   6
   2   4   2 0.13304 0.36039   2
  -3  -4  -2 150.063 7.48175   3
  -3  -4  -2 150.357 4.85917   1
  -3  -4  -2 149.202 7.14347   4
  -3  -4  -2 148.114 4.27355   6
   3   4   2 152.420 5.58081   2
   3   4   2 147.672 3.88497   6
  -4  -4  -2 1.77373 0.80824   1
  -4  -4  -2 2.38411 1.64010   3
  -4  -4  -2 2.45836 1.87239   4
  -4  -4  -2 2.01554 0.73390   6
   4   4   2 1.73897 0.85965   2
   4   4   2 2.95968 0.56851   6
  -5  -4  -2 36.2584 2.23341   6
  -5  -4  -2 37.6706 4.58919   3
  -5  -4  -2 42.5947 4.46129   4
  -5  -4  -2 38.9500 2.47007   1
   5   4   2 35.7732 2.92169   2
   5   4   2 39.4484 2.87723   5
   5   4   2 38.9153 1.93086   6
  -6  -4  -2 56.4925 3.06227   6
  -6  -4  -2 60.3944 3.04029   6
  -6  -4  -2 58.2168 3.25688   1
  -6  -4  -2 59.5159 5.93795   4
  -6  -4  -2 57.6032 6.19411   3
   6   4   2 56.7294 2.65222   6
   6   4   2 51.0872 3.86946   2
   6   4   2 60.0563 3.90889   5
  -7  -4  -2 19.1177 2.22236   6
  -7  -4  -2 20.3220 4.99379   4
  -7  -4  -2 20.9759 4.94869   3
  -7  -4  -2 24.0292 2.69734   1
   7   4   2 19.0770 3.01802   2
   7   4   2 16.0284 1.72476   6
   7   4   2 22.8069 3.15989   5
  -8  -4  -2 -1.1479 1.19494   6
  -8  -4  -2 1.33049 3.94484   3
  -8  -4  -2 0.95545 1.00675   1
   8   4   2 -0.5047 0.56642   6
   8   4   2 1.44756 1.33371   2
   8   4   2 2.74605 1.63501   5
  -9  -4  -2 7.78685 1.84065   6
  -9  -4  -2 0.61695 4.55769   3
   9   4   2 11.5961 2.94833   2
   9   4   2 10.9938 2.70735   5
   9   4   2 10.7600 1.60520   6
 -10  -4  -2 -0.1573 4.34236   3
 -10  -4  -2 4.82438 1.72022   6
  10   4   2 5.59974 1.37770   6
  10   4   2 5.00755 2.33340   2
  10   4   2 4.36145 2.02894   5
  11  -5  -2 1.20353 1.94739   2
  11  -5  -2 0.89339 1.14632   6
 -11   5   2 -0.5451 1.49372   1
 -11   5   2 1.87360 2.47818   3
  10  -5  -2 2.32642 1.18319   6
  10  -5  -2 2.94210 1.62390   2
 -10   5   2 2.18374 1.72673   1
 -10   5   2 0.10039 1.86553   3
   9  -5  -2 7.89019 2.20397   2
   9  -5  -2 7.03388 1.54736   6
  -9   5   2 10.5401 2.47297   1
  -9   5   2 8.54586 3.02595   3
   8  -5  -2 33.3205 2.42524   6
   8  -5  -2 33.9331 3.12919   2
  -8   5   2 35.5618 4.46826   3
  -8   5   2 34.1501 4.00080   1
   7  -5  -2 0.53510 0.83568   2
   7  -5  -2 -0.2842 0.48217   6
  -7   5   2 -0.1458 1.08289   3
  -7   5   2 -1.5562 1.00770   1
   6  -5  -2 0.96478 0.54273   6
   6  -5  -2 2.44586 0.99564   2
  -6   5   2 3.47615 1.41692   1
  -6   5   2 2.02878 1.40468   3
   5  -5  -2 84.6580 3.70295   5
   5  -5  -2 88.8014 2.93798   6
   5  -5  -2 82.8736 3.74574   2
  -5   5   2 80.4160 4.49027   1
  -5   5   2 88.7329 6.17481   3
   4  -5  -2 127.631 4.48744   2
  -4   5   2 122.663 5.49733   1
  -4   5   2 126.790 7.44512   3
   2  -5  -2 66.2759 2.39774   2
   2  -5  -2 62.5426 3.34986   1
  -2   5   2 65.7475 3.43024   1
  -2   5   2 59.9749 4.67699   3
  -2   5   2 66.7570 2.28986   2
   1  -5  -2 425.528 12.1719   1
  -1   5   2 432.837 9.66633   5
  -1   5   2 438.452 12.3420   1
   0  -5  -2 382.898 11.1093   1
   0  -5  -2 379.700 16.1372   3
   0   5   2 411.690 16.5651   3
   0   5   2 403.947 9.51746   5
   0   5   2 410.632 10.4028   2
  -1  -5  -2 5.60695 1.05754   1
  -1  -5  -2 3.72338 0.82746   4
  -1  -5  -2 3.47764 1.39859   3
   1   5   2 3.88826 1.43572   3
   1   5   2 6.46406 0.90513   5
   1   5   2 3.68153 0.82428   2
  -2  -5  -2 24.1114 1.62121   1
  -2  -5  -2 18.5262 2.87803   3
  -2  -5  -2 22.4255 1.18510   6
  -2  -5  -2 26.9044 2.70542   4
   2   5   2 22.9998 1.82832   2
  -3  -5  -2 77.7230 3.23895   1
  -3  -5  -2 79.2233 2.76168   6
  -3  -5  -2 77.1766 5.26565   3
  -3  -5  -2 79.7157 5.05953   4
   3   5   2 82.7649 3.92527   2
   3   5   2 77.5681 3.53714   5
  -4  -5  -2 54.4181 2.74796   1
  -4  -5  -2 51.5418 4.69172   3
  -4  -5  -2 47.7286 2.24454   6
   4   5   2 54.8806 3.16189   5
   4   5   2 48.5945 3.29795   2
  -5  -5  -2 27.9175 4.52551   3
  -5  -5  -2 29.0065 2.00628   6
  -5  -5  -2 32.8791 2.37476   1
  -5  -5  -2 36.8968 4.99090   4
   5   5   2 29.5135 1.34496   6
   5   5   2 27.1350 2.81711   5
   5   5   2 32.1603 2.96001   2
  -6  -5  -2 47.8025 5.80776   3
  -6  -5  -2 52.6892 3.14556   1
  -6  -5  -2 48.8625 5.38984   4
  -6  -5  -2 47.5564 2.85279   6
   6   5   2 46.8150 3.77507   2
   6   5   2 49.6210 3.64045   5
   6   5   2 50.0207 2.10100   6
  -7  -5  -2 -1.5433 3.05576   4
  -7  -5  -2 0.25183 1.22037   6
  -7  -5  -2 0.64050 1.27815   6
  -7  -5  -2 -0.8346 0.82500   1
  -7  -5  -2 -0.8920 3.06163   3
   7   5   2 0.05694 0.49822   6
   7   5   2 -0.2835 1.02461   2
   7   5   2 0.11011 1.11352   5
  -8  -5  -2 -2.8624 3.36665   4
  -8  -5  -2 -1.8575 1.24920   6
  -8  -5  -2 0.36683 3.83684   3
   8   5   2 0.58701 1.33479   2
   8   5   2 0.01633 0.53888   6
   8   5   2 -0.8116 1.13512   5
  -9  -5  -2 3.43875 1.76849   6
  -9  -5  -2 -2.5051 4.60593   3
   9   5   2 2.27789 1.89492   5
   9   5   2 2.76220 1.80613   2
 -10  -5  -2 5.43695 5.79278   3
 -10  -5  -2 10.2899 2.27316   6
  10   5   2 11.5529 3.09197   5
  10   5   2 9.77725 3.05227   2
  11  -6  -2 0.04304 1.59771   2
  11  -6  -2 -0.2095 0.99851   6
 -11   6   2 1.46984 2.31831   3
 -11   6   2 -0.3732 1.68429   1
  10  -6  -2 0.16961 1.32415   2
  10  -6  -2 -0.3740 0.82529   6
 -10   6   2 0.03133 1.82166   3
 -10   6   2 -0.7654 1.40184   1
   9  -6  -2 5.18306 1.84639   2
  -9   6   2 3.68226 1.87081   1
  -9   6   2 3.64569 2.62881   3
   8  -6  -2 3.08223 1.41991   2
  -8   6   2 4.10825 1.75978   1
  -8   6   2 2.78008 2.07656   3
   7  -6  -2 6.02237 1.49721   2
  -7   6   2 2.02389 1.85389   3
  -7   6   2 3.01961 1.61138   1
   6  -6  -2 23.3879 2.05680   2
  -6   6   2 19.2336 3.72624   3
  -6   6   2 22.6495 3.11899   1
   5  -6  -2 7.39898 1.30358   2
  -5   6   2 3.82136 1.86423   3
  -5   6   2 4.38147 1.39526   1
   4  -6  -2 -0.5171 0.38225   1
   4  -6  -2 0.02576 0.47988   2
  -4   6   2 0.46734 1.12143   3
  -4   6   2 -0.0175 0.47489   1
   3  -6  -2 -0.3719 0.39194   2
   3  -6  -2 0.09888 0.65138   1
  -3   6   2 -0.5535 0.82476   3
  -3   6   2 0.15454 0.62501   1
   2  -6  -2 258.626 7.00058   2
   2  -6  -2 228.826 8.21337   1
  -2   6   2 236.366 11.8429   3
  -2   6   2 251.945 6.71485   2
  -2   6   2 248.079 8.48987   1
   1  -6  -2 5.52740 1.27022   1
  -1   6   2 4.40853 1.62455   3
  -1   6   2 5.72394 1.29819   1
  -1   6   2 5.30725 0.83868   2
   0  -6  -2 36.9904 3.35282   3
   0   6   2 48.5347 1.54693   5
   0   6   2 37.1198 3.83518   3
  -1  -6  -2 18.6932 1.00004   4
  -1  -6  -2 25.8653 3.11597   3
  -1  -6  -2 23.7407 1.90093   1
   1   6   2 28.6854 1.49462   5
   1   6   2 24.4697 1.39863   5
   1   6   2 23.8398 3.04172   3
  -2  -6  -2 8.15572 2.15031   3
  -2  -6  -2 7.12313 1.20273   1
  -2  -6  -2 6.69367 0.81472   6
   2   6   2 5.66651 1.00454   5
   2   6   2 9.34746 1.54008   2
  -3  -6  -2 88.8449 6.14428   3
  -3  -6  -2 93.3364 3.80019   1
  -3  -6  -2 92.2234 3.14820   6
   3   6   2 89.7247 4.30933   2
  -4  -6  -2 83.2501 3.70340   1
  -4  -6  -2 85.0652 6.41416   3
  -4  -6  -2 84.9376 3.25195   6
   4   6   2 94.8077 4.79167   2
   4   6   2 87.1983 4.17915   5
  -5  -6  -2 40.9823 4.71664   4
  -5  -6  -2 48.5629 5.39442   3
  -5  -6  -2 48.8409 2.90467   1
  -5  -6  -2 44.7803 2.48089   6
   5   6   2 44.0636 3.22740   5
   5   6   2 47.8170 3.69677   2
  -6  -6  -2 11.8561 1.89743   1
  -6  -6  -2 13.0958 3.69680   3
  -6  -6  -2 14.4990 4.01742   4
  -6  -6  -2 10.9664 1.75861   6
   6   6   2 11.5047 2.26475   5
   6   6   2 9.05010 2.20926   2
  -7  -6  -2 -3.7671 2.91075   3
  -7  -6  -2 1.31765 1.20850   6
  -7  -6  -2 -0.3039 3.34573   4
  -7  -6  -2 0.82919 1.26727   6
   7   6   2 -0.0132 1.11291   5
   7   6   2 1.93528 1.38365   2
  -8  -6  -2 0.34269 1.47305   6
  -8  -6  -2 0.77793 3.54075   3
  -8  -6  -2 -2.4664 3.98713   4
   8   6   2 -0.5436 1.17558   5
   8   6   2 0.23046 1.41897   2
  -9  -6  -2 5.31826 1.91791   6
  -9  -6  -2 2.56995 4.70225   3
   9   6   2 4.09153 2.04827   5
   9   6   2 8.80912 2.94754   2
  11  -7  -2 3.13254 1.81284   2
 -11   7   2 3.42813 2.23757   1
 -11   7   2 2.77012 2.89083   3
  10  -7  -2 -1.4709 1.18284   2
 -10   7   2 -0.0171 1.76437   1
 -10   7   2 -1.2147 1.96858   3
   9  -7  -2 7.54073 2.04997   2
  -9   7   2 7.91882 3.37690   3
  -9   7   2 8.86808 2.59853   1
   8  -7  -2 0.57334 1.10070   2
  -8   7   2 0.66873 1.74959   3
  -8   7   2 -0.3902 1.05735   1
   7  -7  -2 50.0769 3.43112   2
  -7   7   2 59.5383 4.70537   1
  -7   7   2 50.6609 5.73487   3
   6  -7  -2 33.8794 2.49819   2
  -6   7   2 28.2062 3.67552   1
  -6   7   2 30.8007 4.95257   3
   5  -7  -2 0.45314 0.64593   1
   5  -7  -2 1.30523 0.78408   2
  -5   7   2 0.91614 1.41599   3
  -5   7   2 -0.0626 0.59924   1
   4  -7  -2 6.58822 1.16921   2
  -4   7   2 5.82501 2.28304   3
   3  -7  -2 11.1011 1.95070   1
   3  -7  -2 10.1554 1.28090   2
  -3   7   2 8.05292 1.75509   1
  -3   7   2 10.3597 2.67831   3
   2  -7  -2 151.461 6.39194   1
   2  -7  -2 168.413 5.28701   2
  -2   7   2 166.022 9.65814   3
  -2   7   2 163.991 4.95493   2
  -2   7   2 154.076 6.54034   1
   1  -7  -2 4.18786 1.22922   1
   1  -7  -2 4.56990 2.03719   4
  -1   7   2 4.92824 1.93173   3
  -1   7   2 3.85947 1.27031   1
  -1   7   2 4.20448 0.84652   2
   0  -7  -2 98.8394 4.44930   1
   0  -7  -2 97.0464 6.35390   4
   0   7   2 99.0339 3.85181   2
  -1  -7  -2 7.80787 1.43648   1
   1   7   2 4.14999 1.72448   3
   1   7   2 7.40576 1.29286   2
   1   7   2 6.79498 0.85033   5
  -2  -7  -2 9.60585 1.48987   1
  -2  -7  -2 8.72929 2.69007   3
  -2  -7  -2 9.55247 1.01407   6
   2   7   2 11.5068 1.33864   5
   2   7   2 10.1657 1.61434   2
   2   7   2 9.91787 1.28061   5
  -3  -7  -2 118.069 4.64933   1
  -3  -7  -2 113.097 3.84172   6
  -3  -7  -2 123.136 7.82916   3
   3   7   2 123.968 5.45490   2
  -4  -7  -2 56.7123 5.24158   4
  -4  -7  -2 60.8080 3.20050   1
  -4  -7  -2 62.0316 2.77390   6
  -4  -7  -2 63.2273 5.67092   3
   4   7   2 64.8462 3.56826   5
   4   7   2 64.1577 4.06759   2
  -5  -7  -2 67.2892 3.21389   6
  -5  -7  -2 76.3942 6.14796   4
  -5  -7  -2 78.8018 6.85325   3
  -5  -7  -2 72.8670 3.67816   1
   5   7   2 73.0719 4.67405   2
   5   7   2 78.8957 4.27535   5
  -6  -7  -2 3.55382 3.05165   4
  -6  -7  -2 4.70078 2.79330   3
  -6  -7  -2 4.33033 1.41229   6
  -6  -7  -2 6.14318 1.62794   1
   6   7   2 6.76048 1.67465   5
   6   7   2 6.76667 1.94073   2
  -7  -7  -2 -0.4686 1.21102   6
  -7  -7  -2 1.42685 3.21476   4
  -7  -7  -2 2.64055 3.10311   3
   7   7   2 0.79578 1.08801   5
   7   7   2 0.52715 1.38807   2
  -8  -7  -2 7.87317 4.81429   3
  -8  -7  -2 -0.0066 4.04498   4
  -8  -7  -2 4.84315 1.80887   6
  -8  -7  -2 0.61199 1.64216   6
   8   7   2 4.69437 2.24931   2
   8   7   2 3.52671 1.65832   5
  -9  -7  -2 6.28477 2.27480   6
  -9  -7  -2 -4.1517 5.04126   3
  -9  -7  -2 2.72287 5.31844   4
   9   7   2 5.05258 2.11710   5
   9   7   2 7.28095 2.67128   2
 -11   8   2 1.52342 2.81030   3
 -11   8   2 1.00095 1.84841   1
 -10   8   2 0.58033 1.76428   1
 -10   8   2 0.38412 2.52283   3
  -9   8   2 -0.6521 1.72770   3
  -9   8   2 -0.1117 1.29621   1
  -8   8   2 -0.3850 1.87786   3
  -8   8   2 -1.6358 1.34138   1
   7  -8  -2 14.8040 2.25792   2
  -7   8   2 16.3188 3.22117   1
  -7   8   2 12.3256 3.70181   3
   6  -8  -2 2.60250 1.18066   2
   6  -8  -2 0.74179 1.44776   1
  -6   8   2 1.95020 1.48391   1
  -6   8   2 0.76985 1.61272   3
   5  -8  -2 12.4275 2.38653   1
   5  -8  -2 10.9770 1.58864   2
  -5   8   2 7.73889 2.71377   3
  -5   8   2 11.5984 2.36883   1
   4  -8  -2 17.4846 1.60676   2
   4  -8  -2 14.7401 2.48056   1
  -4   8   2 16.0646 3.62171   3
  -4   8   2 18.5177 2.94131   1
   3  -8  -2 0.39054 0.62118   2
   3  -8  -2 -1.0925 0.68669   1
  -3   8   2 0.12996 0.47506   2
  -3   8   2 -0.4257 0.74585   1
  -3   8   2 -0.3771 1.13454   3
   2  -8  -2 0.33579 0.81510   1
   2  -8  -2 1.62567 0.76962   2
  -2   8   2 2.19366 0.68466   2
  -2   8   2 0.40321 0.87965   1
  -2   8   2 1.59481 1.45523   3
   1  -8  -2 0.23268 0.73711   1
   1  -8  -2 1.08491 1.01246   4
  -1   8   2 -0.0318 0.73136   3
  -1   8   2 0.05435 0.49613   2
   0  -8  -2 1.27196 0.83980   1
   0   8   2 2.23242 0.83140   2
   0   8   2 0.39895 0.73226   3
  -1  -8  -2 25.8861 2.28977   1
   1   8   2 22.6052 0.99051   5
   1   8   2 22.6414 0.99553   5
   1   8   2 22.2431 2.05018   2
  -2  -8  -2 90.4617 6.95438   3
  -2  -8  -2 84.8618 6.24491   4
  -2  -8  -2 84.7746 4.04021   1
   2   8   2 84.9088 4.37835   2
   2   8   2 87.3345 3.33894   5
   2   8   2 88.9239 3.30703   5
  -3  -8  -2 30.0038 4.98256   3
  -3  -8  -2 32.0541 2.39312   1
  -3  -8  -2 37.1675 5.10767   4
   3   8   2 33.2242 3.43953   2
   3   8   2 30.0314 2.20493   5
  -4  -8  -2 -0.5018 0.61552   6
  -4  -8  -2 1.53440 1.81193   3
  -4  -8  -2 4.15432 2.32818   4
  -4  -8  -2 1.05850 0.97940   1
   4   8   2 0.08814 0.89682   2
   4   8   2 1.66709 0.90950   5
  -5  -8  -2 24.8467 4.74151   4
  -5  -8  -2 23.7912 2.04113   6
  -5  -8  -2 25.7772 4.60281   3
  -5  -8  -2 26.0960 2.36269   1
   5   8   2 24.2595 3.35393   2
   5   8   2 24.0617 2.76729   5
  -6  -8  -2 0.89373 1.07255   6
  -6  -8  -2 0.50257 2.43499   3
  -6  -8  -2 0.99379 2.85347   4
   6   8   2 -0.9239 1.19750   2
   6   8   2 1.37008 1.04886   5
  -7  -8  -2 9.63397 1.93286   6
  -7  -8  -2 15.0279 5.03406   3
  -7  -8  -2 12.6573 4.24190   4
   7   8   2 11.1257 2.36267   5
   7   8   2 11.1195 2.77002   2
  -8  -8  -2 0.52349 3.94481   3
  -8  -8  -2 3.17543 1.75281   6
  -8  -8  -2 -0.3838 4.47272   4
  -8  -8  -2 -0.1605 1.66401   6
   8   8   2 0.49881 1.83251   2
   8   8   2 1.90686 1.60240   5
 -10   9   2 -0.2682 1.65229   1
 -10   9   2 3.11486 3.06424   3
  -9   9   2 0.40222 1.73990   1
  -9   9   2 -0.4188 2.28878   3
   8  -9  -2 7.30449 2.49162   1
  -8   9   2 5.06827 2.22077   1
  -8   9   2 6.16827 2.99659   3
   7  -9  -2 0.11895 1.41438   1
  -7   9   2 2.16234 2.33269   3
  -7   9   2 1.72904 1.57232   1
   6  -9  -2 1.46710 1.38607   1
  -6   9   2 1.00706 1.42909   1
  -6   9   2 3.99288 2.55117   3
   5  -9  -2 1.92483 1.49670   1
  -5   9   2 0.04407 1.37508   3
  -5   9   2 -0.6824 1.06693   1
   4  -9  -2 40.2942 3.59099   1
  -4   9   2 39.8728 5.05254   3
  -4   9   2 34.3859 4.02000   1
   3  -9  -2 8.72794 2.00599   1
  -3   9   2 11.6441 3.30036   3
  -3   9   2 5.01020 1.67560   1
   2  -9  -2 1.75140 1.07965   1
  -2   9   2 0.48644 0.96743   1
  -2   9   2 4.06875 2.21905   3
   1  -9  -2 -0.5133 1.74433   3
   1  -9  -2 -0.7801 0.88722   1
   1  -9  -2 2.26961 2.13248   4
  -1   9   2 -0.2060 1.25716   3
   0  -9  -2 -0.5483 1.33884   3
   0  -9  -2 0.32478 1.59922   4
   0  -9  -2 -0.5640 0.75564   1
   0   9   2 -0.1033 0.68661   2
   0   9   2 -0.3921 1.17554   3
  -1  -9  -2 209.854 12.1572   3
  -1  -9  -2 209.053 7.84985   1
  -1  -9  -2 214.507 11.4834   4
   1   9   2 219.904 12.4783   3
   1   9   2 216.955 7.67859   2
  -2  -9  -2 77.7903 3.98147   1
  -2  -9  -2 80.6329 7.10896   3
  -2  -9  -2 68.2021 5.84441   4
   2   9   2 66.5329 4.07690   2
   2   9   2 67.7885 2.46780   5
   2   9   2 65.5915 2.44965   5
  -3  -9  -2 50.5248 3.09448   1
  -3  -9  -2 59.6631 6.05899   3
  -3  -9  -2 52.7579 5.00025   4
   3   9   2 53.2329 2.69115   5
   3   9   2 54.0749 3.84949   2
  -4  -9  -2 1.40510 1.86344   4
  -4  -9  -2 2.07960 1.91702   3
  -4  -9  -2 -0.2463 0.84756   1
   4   9   2 0.91072 1.13276   2
   4   9   2 0.11728 0.65564   5
  -5  -9  -2 23.1383 2.26517   6
  -5  -9  -2 19.8873 4.22461   4
  -5  -9  -2 25.1738 4.77728   3
   5   9   2 21.5489 3.35867   2
   5   9   2 21.2443 2.52155   5
  -6  -9  -2 20.0751 4.74716   3
  -6  -9  -2 13.1884 1.99048   6
  -6  -9  -2 17.6506 4.62665   4
   6   9   2 15.0282 2.98477   2
   6   9   2 13.5369 2.25045   5
  -7  -9  -2 2.58325 1.67605   6
  -7  -9  -2 3.70308 3.80538   4
  -7  -9  -2 6.22316 4.12326   3
   7   9   2 3.97041 2.04446   2
   7   9   2 4.00181 1.52014   5
  10 -10  -2 2.76579 2.31716   1
 -10  10   2 4.99134 3.58538   3
 -10  10   2 6.54556 2.71518   1
   9 -10  -2 1.13274 2.00225   1
  -9  10   2 1.73160 1.86009   1
  -9  10   2 0.56817 2.70189   3
   8 -10  -2 4.06798 2.19562   1
  -8  10   2 3.78646 1.98604   1
  -8  10   2 4.12524 3.18312   3
   7 -10  -2 2.85565 2.01458   1
  -7  10   2 -0.6206 1.61452   1
  -7  10   2 1.36764 2.32487   3
   6 -10  -2 0.37100 1.31907   1
  -6  10   2 2.32774 2.24492   3
  -6  10   2 4.47502 2.19693   1
   5 -10  -2 10.7268 2.65650   1
  -5  10   2 9.17720 2.42451   1
  -5  10   2 7.01510 3.23701   3
   4 -10  -2 17.9805 3.05215   1
  -4  10   2 20.9351 4.81410   3
  -4  10   2 20.7066 3.31060   1
   3 -10  -2 2.60952 1.45910   1
  -3  10   2 3.71110 1.62728   1
  -3  10   2 0.52211 1.61531   3
   2 -10  -2 0.31769 1.85352   4
   2 -10  -2 -0.2423 0.92336   1
   2 -10  -2 -1.2933 1.64058   3
  -2  10   2 -0.4076 1.33746   3
   1 -10  -2 5.31198 3.34355   3
   1 -10  -2 6.71509 1.90624   1
   1 -10  -2 4.12690 2.75995   4
  -1  10   2 6.05348 2.79347   3
   0 -10  -2 2.36814 2.85977   3
   0 -10  -2 1.97463 1.38930   1
   0 -10  -2 1.21153 2.19527   4
   0  10   2 0.22490 1.99561   3
  -1 -10  -2 88.8848 4.77565   1
  -1 -10  -2 86.9532 7.80850   3
  -1 -10  -2 80.4802 6.91435   4
   1  10   2 90.0951 7.80809   3
  -2 -10  -2 11.0880 3.16436   4
  -2 -10  -2 18.8460 4.58334   3
  -2 -10  -2 9.56627 1.90859   1
  -3 -10  -2 4.44969 2.26542   4
  -3 -10  -2 7.98962 3.06803   3
  -3 -10  -2 5.05809 1.35297   1
   3  10   2 4.40815 1.65071   2
   3  10   2 3.33593 0.74560   5
  -4 -10  -2 0.72085 1.78797   4
  -4 -10  -2 6.76105 2.49825   3
   4  10   2 0.56533 0.69321   5
   4  10   2 -0.1546 1.13516   2
  -5 -10  -2 6.56378 2.92651   3
  -5 -10  -2 7.65173 3.09229   4
   5  10   2 0.88158 1.46584   2
   5  10   2 1.46944 0.99771   5
  -6 -10  -2 -4.3657 2.33958   4
  -6 -10  -2 3.11984 2.53837   3
  -6 -10  -2 -0.4666 1.19380   6
   6  10   2 0.86826 1.02380   5
   6  10   2 -0.8941 1.22034   2
   9 -11  -2 -1.2575 1.84625   1
  -9  11   2 -0.4753 1.90018   1
  -9  11   2 2.16000 3.04618   3
   8 -11  -2 -0.1469 1.59362   1
  -8  11   2 -1.2837 2.37382   3
  -8  11   2 0.29158 1.63458   1
   7 -11  -2 -1.0677 1.33885   1
  -7  11   2 -1.0534 1.44715   1
  -7  11   2 1.72772 2.54853   3
   6 -11  -2 -0.9429 1.55765   1
  -6  11   2 1.29535 1.42449   1
  -6  11   2 2.03316 2.42817   3
   5 -11  -2 6.43915 2.32006   1
  -5  11   2 5.63350 2.98595   3
  -5  11   2 0.19768 1.58941   1
   4 -11  -2 1.67863 1.37191   1
  -4  11   2 1.52075 1.65264   1
  -4  11   2 2.18650 2.21346   3
   3 -11  -2 0.58878 1.16241   1
  -3  11   2 -1.0591 1.29154   3
  -3  11   2 -0.0318 1.32289   1
   2 -11  -2 -0.3693 1.92847   4
   2 -11  -2 0.83121 2.70103   3
   2 -11  -2 -0.7913 0.83581   1
  -2  11   2 -0.5544 1.54825   3
   1 -11  -2 10.0759 4.03022   4
   1 -11  -2 3.51372 1.58360   1
   1 -11  -2 6.82568 3.84937   3
  -1  11   2 6.03132 2.92001   3
   0 -11  -2 6.91115 1.94309   1
   0 -11  -2 9.71522 4.03102   3
   0 -11  -2 7.50993 3.47482   4
   0  11   2 7.26976 3.15687   3
  -1 -11  -2 4.60743 3.36059   3
  -1 -11  -2 5.37607 2.82479   4
  -1 -11  -2 2.36196 1.43029   1
   1  11   2 4.90332 2.47671   3
  -2 -11  -2 14.9224 3.89902   4
  -2 -11  -2 13.2798 2.24063   1
  -2 -11  -2 19.7197 5.26277   3
  -3 -11  -2 1.57290 1.62308   4
  -3 -11  -2 13.5448 3.31154   3
  -4 -11  -2 5.15484 2.22895   4
  -5 -11  -2 9.19181 2.89797   3
  -5 -11  -2 5.06805 3.23010   4
   5  11   2 3.15917 1.08917   5
  -6 -11  -2 5.05859 3.79845   4
  -6 -11  -2 5.18400 3.07719   3
   9 -12  -2 0.81380 2.08947   1
  -9  12   2 -1.2071 1.94995   1
  -9  12   2 -0.6043 2.93201   3
   8 -12  -2 3.03920 2.35069   1
  -8  12   2 1.00540 2.15273   1
  -8  12   2 -1.5174 2.19029   3
   7 -12  -2 6.17298 2.54738   1
  -7  12   2 1.39911 2.72590   3
  -7  12   2 3.50754 2.31712   1
   6 -12  -2 0.67460 1.66343   1
  -6  12   2 2.26192 2.49671   3
  -6  12   2 0.03993 1.66301   1
   5 -12  -2 -1.0430 1.04538   1
  -5  12   2 0.73534 1.45627   1
  -5  12   2 -0.5704 2.31033   3
   4 -12  -2 -1.5932 1.29497   1
  -4  12   2 0.81482 1.45936   1
  -4  12   2 0.24123 2.31281   3
   3 -12  -2 17.4605 6.02027   3
   3 -12  -2 16.6165 5.25288   4
   3 -12  -2 5.62060 2.14431   1
   2 -12  -2 7.34839 2.21624   1
   2 -12  -2 3.77527 4.38322   3
   2 -12  -2 6.72678 3.65051   4
  -2  12   2 7.98206 3.44895   3
   1 -12  -2 15.6879 5.78884   3
   1 -12  -2 9.59114 3.99863   4
   1 -12  -2 4.76580 1.89130   1
  -1  12   2 8.84589 3.52215   3
   0 -12  -2 25.9075 6.11994   4
   0 -12  -2 16.2287 2.81667   1
   0 -12  -2 41.2086 8.29369   3
   0  12   2 17.6304 4.66187   3
  -1 -12  -2 46.4016 8.48740   3
  -1 -12  -2 32.8751 6.36239   4
  -1 -12  -2 26.4230 3.28156   1
   1  12   2 15.4651 4.15738   3
  -2 -12  -2 49.0727 5.74025   3
  -2 -12  -2 39.6496 6.88441   4
  -3 -12  -2 29.7750 5.37369   4
   8 -13  -2 2.99176 2.24826   1
  -8  13   2 0.55686 1.96556   1
  -8  13   2 -2.7560 2.61533   3
   7 -13  -2 2.65843 2.03298   1
  -7  13   2 4.24030 3.35077   3
  -7  13   2 -0.0624 2.00429   1
   6 -13  -2 4.84807 2.33488   1
  -6  13   2 2.16711 3.13751   3
  -6  13   2 5.01229 2.35014   1
   5 -13  -2 5.59514 2.37257   1
  -5  13   2 7.30677 2.60728   1
  -5  13   2 3.28039 2.96936   3
   4 -13  -2 0.15677 1.33626   1
   4 -13  -2 7.02672 4.21780   3
   4 -13  -2 4.81263 3.71351   4
  -4  13   2 1.58578 2.66171   3
  -4  13   2 -1.4022 1.51073   1
   3 -13  -2 9.90607 4.66782   4
   3 -13  -2 9.95240 5.48762   3
   3 -13  -2 7.35403 2.40679   1
  -3  13   2 3.91104 2.98545   3
   2 -13  -2 18.5427 6.62668   3
   2 -13  -2 23.8122 6.71399   4
   2 -13  -2 15.1445 3.13825   1
  -2  13   2 20.6924 5.49267   3
   1 -13  -2 5.14725 3.90457   4
   1 -13  -2 14.7637 5.67456   3
   1 -13  -2 1.69301 1.46297   1
  -1  13   2 2.07492 2.72372   3
   0 -13  -2 -0.2710 1.25874   1
   0 -13  -2 4.97928 3.70864   4
   0 -13  -2 13.7227 4.15945   3
   0  13   2 -1.7541 1.73146   3
  -1 -13  -2 9.34111 2.16996   1
  -1 -13  -2 27.7196 6.50188   3
  -1 -13  -2 17.8369 5.59982   4
  -2 -13  -2 51.6154 5.10260   3
   6 -14  -2 1.32205 1.93619   1
  -6  14   2 -0.3419 2.80888   3
  -6  14   2 0.00849 1.72099   1
   5 -14  -2 22.1609 6.04820   3
   5 -14  -2 3.57062 5.40637   4
   5 -14  -2 1.30602 1.75382   1
  -5  14   2 1.42605 1.98833   1
  -5  14   2 0.11667 2.85024   3
   4 -14  -2 18.0783 6.89571   4
   4 -14  -2 17.0074 6.51747   3
   4 -14  -2 10.5147 2.88943   1
  -4  14   2 10.4547 4.23920   3
   3 -14  -2 11.3440 2.97245   1
   3 -14  -2 21.2778 7.17642   4
   3 -14  -2 20.6158 6.77258   3
  -3  14   2 15.3229 5.14915   3
   2 -14  -2 12.8539 5.83782   3
   2 -14  -2 1.50713 1.52462   1
   2 -14  -2 10.7931 5.43872   4
  -2  14   2 6.66939 3.54733   3
   1 -14  -2 2.71755 1.66289   1
   1 -14  -2 3.33869 4.11009   4
  -1  14   2 2.38701 2.96092   3
   0 -14  -2 0.95723 1.44120   1
   0 -14  -2 20.7435 4.99205   3
   0 -14  -2 7.95645 4.46285   4
   0  14   2 1.87446 2.70159   3
   4 -15  -2 17.9971 5.36970   3
   4 -15  -2 3.00601 2.01003   1
   4 -15  -2 5.38515 5.17164   4
  -4  15   2 0.86770 2.58345   3
   3 -15  -2 8.37769 6.16807   4
   3 -15  -2 31.1043 5.71948   3
   3 -15  -2 1.15218 1.78051   1
  -3  15   2 -0.9890 2.34720   3
   2 -15  -2 0.39169 1.55536   1
   2 -15  -2 9.15345 5.71476   4
  -2  15   2 -1.2525 2.32286   3
   2 -15   3 19.3499 5.75568   4
   3 -15   3 18.6244 5.80658   4
   0 -14   3 10.7061 4.44461   4
   0 -14   3 36.2133 4.31359   3
  -1  14  -3 6.89227 3.61109   3
   1 -14   3 6.55291 4.26401   4
   1 -14   3 23.0979 4.71111   3
  -2  14  -3 0.68369 2.50278   3
   2 -14   3 5.85993 4.67983   4
  -3  14  -3 7.32074 3.57120   3
  -3  14  -3 4.82244 2.18599   1
   3 -14   3 8.55237 5.64035   4
   3 -14   3 0.89477 1.47877   1
   3 -14   3 22.2376 5.41328   3
  -4  14  -3 -1.0517 1.44744   1
  -4  14  -3 -0.3778 2.23379   3
   4 -14   3 2.07981 3.90301   4
   4 -14   3 0.29401 1.61439   1
  -5  14  -3 0.63181 1.93631   1
  -5  14  -3 0.60738 2.90393   3
   5 -14   3 3.28366 1.93913   1
   5 -14   3 -3.9438 4.23081   4
  -3 -13   3 40.0087 4.55969   3
  -1 -13   3 15.0287 4.18384   4
   0 -13   3 9.01482 3.81247   4
   0 -13   3 19.5363 3.19004   3
  -1  13  -3 6.52058 3.49429   3
   1 -13   3 38.9393 7.41434   3
   1 -13   3 20.1839 5.49586   4
  -2  13  -3 0.27286 2.28094   3
   2 -13   3 -0.4871 2.59946   4
   2 -13   3 0.14987 1.27303   1
   2 -13   3 4.92795 3.55145   3
  -3  13  -3 3.28972 2.71363   3
  -3  13  -3 4.51451 1.95746   1
   3 -13   3 3.63946 1.83174   1
   3 -13   3 8.66490 4.34435   3
   3 -13   3 5.87598 4.46255   4
  -4  13  -3 2.80265 2.83864   3
  -4  13  -3 2.58844 2.06527   1
   4 -13   3 12.0208 4.69058   3
   4 -13   3 7.01442 4.87383   4
   4 -13   3 2.30079 1.62461   1
  -5  13  -3 2.34793 1.74022   1
  -5  13  -3 1.12885 2.36029   3
   5 -13   3 10.8546 4.48771   3
   5 -13   3 -2.2644 1.33561   1
  -6  13  -3 0.97794 2.35307   3
  -6  13  -3 -2.2953 1.34075   1
   6 -13   3 0.46446 1.74342   1
  -7  13  -3 1.39771 2.19655   1
  -7  13  -3 6.76074 3.75975   3
   7 -13   3 7.41599 2.77969   1
  -8  13  -3 4.15219 3.41579   3
  -8  13  -3 0.29259 1.86215   1
   8 -13   3 1.51268 2.04503   1
   4  12  -3 22.3848 3.84513   2
  -4 -12   3 21.1500 4.60551   3
  -4 -12   3 22.4936 4.61968   4
   3  12  -3 4.39425 2.23600   2
  -3 -12   3 16.2361 3.75178   4
  -2 -12   3 4.99428 2.09665   4
   1  12  -3 13.4514 2.88592   2
  -1 -12   3 17.8819 4.71990   4
  -1 -12   3 28.7627 5.58399   3
   0 -12   3 43.8866 7.43274   4
   0 -12   3 41.1639 7.14191   3
  -1  12  -3 19.4427 4.57557   3
   1 -12   3 29.8109 6.54462   4
   1 -12   3 19.8646 3.02876   1
   1 -12   3 28.4793 6.18401   3
  -2  12  -3 9.79368 2.46521   1
  -2  12  -3 12.3597 3.93225   3
   2 -12   3 8.76617 2.14585   1
   2 -12   3 17.0386 5.57099   3
   2 -12   3 13.2261 4.71964   4
  -3  12  -3 13.9892 4.02545   3
  -3  12  -3 12.5930 2.75718   1
   3 -12   3 9.34475 4.48388   3
   3 -12   3 10.4850 2.45380   1
   3 -12   3 18.4815 5.12385   4
  -4  12  -3 0.95593 2.12026   3
  -4  12  -3 3.11322 1.71040   1
   4 -12   3 7.44587 3.75429   4
   4 -12   3 10.2199 4.26498   3
   4 -12   3 1.90847 1.70934   1
  -5  12  -3 3.83932 2.95474   3
  -5  12  -3 -0.8150 1.43223   1
   5 -12   3 0.53751 1.33561   1
  -6  12  -3 16.2240 3.52247   1
  -6  12  -3 12.6861 4.35307   3
   6 -12   3 13.4514 3.14521   1
  -7  12  -3 5.51763 2.41334   1
  -7  12  -3 2.21161 2.76971   3
   7 -12   3 4.22396 2.23325   1
  -8  12  -3 -0.7010 2.58398   3
  -8  12  -3 3.05933 2.38645   1
   8 -12   3 4.03894 2.38135   1
  -9  12  -3 -1.5305 1.72982   1
   5  11  -3 0.25204 1.64081   2
  -5 -11   3 0.94106 3.00016   4
  -5 -11   3 4.97998 2.99778   3
   4  11  -3 30.3873 4.35656   2
  -4 -11   3 33.3221 5.59439   3
  -4 -11   3 43.6063 5.20163   4
   3  11  -3 0.13462 1.33028   2
  -3 -11   3 2.04744 1.73699   4
  -3 -11   3 14.7017 3.52318   3
   2  11  -3 1.42556 1.56490   2
  -2 -11   3 14.6930 3.44117   3
  -2 -11   3 4.42556 2.11223   4
   1  11  -3 33.8969 4.02981   2
  -1 -11   3 37.5075 6.44661   3
  -1 -11   3 37.5069 5.91042   4
   0  11  -3 27.1999 5.06577   3
   0  11  -3 24.5060 3.36054   2
   0 -11   3 31.7685 6.11944   3
   0 -11   3 31.1630 5.50050   4
   0 -11   3 20.0051 2.78885   1
  -1  11  -3 -0.8163 1.39908   3
  -1  11  -3 1.49561 1.26540   2
   1 -11   3 -1.2056 0.83989   1
   1 -11   3 -0.3349 1.89728   3
   1 -11   3 -0.9112 1.80950   4
  -2  11  -3 1.44935 1.22232   2
  -2  11  -3 1.57528 1.32858   1
  -2  11  -3 0.60018 1.65145   3
   2 -11   3 3.91096 2.92680   4
   2 -11   3 2.30404 2.81311   3
   2 -11   3 1.00504 1.28724   1
  -3  11  -3 11.6904 3.61028   3
  -3  11  -3 8.70128 1.96216   2
  -3  11  -3 8.66763 2.32515   1
   3 -11   3 11.1067 3.78164   4
   3 -11   3 9.29832 2.33241   2
   3 -11   3 13.1144 2.60740   1
   3 -11   3 11.7425 4.42430   3
  -4  11  -3 16.0709 4.29431   3
  -4  11  -3 12.7709 2.35853   2
  -4  11  -3 15.0480 3.10405   1
   4 -11   3 12.8421 2.65918   1
   4 -11   3 20.8252 5.41105   3
   4 -11   3 17.0239 2.94211   2
  -5  11  -3 8.61346 2.42110   1
  -5  11  -3 12.5306 3.81447   3
   5 -11   3 9.20795 2.44519   1
   5 -11   3 12.3973 2.57406   2
  -6  11  -3 -0.2474 2.04541   3
  -6  11  -3 3.44946 2.26080   1
   6 -11   3 3.01681 1.80165   1
  -7  11  -3 1.89206 2.45409   3
  -7  11  -3 1.00464 1.81392   1
  -8  11  -3 1.84136 2.78232   3
  -8  11  -3 1.26681 1.86821   1
  -9  11  -3 -0.3213 2.65912   3
  -9  11  -3 -1.2958 1.75871   1
   6  10  -3 3.34524 1.97564   2
   6  10  -3 1.27985 0.93306   5
  -6 -10   3 5.17090 3.72267   4
  -6 -10   3 1.59770 3.23942   3
   5  10  -3 19.5331 1.31335   5
   5  10  -3 17.7334 3.34860   2
  -5 -10   3 19.0935 4.56794   3
  -5 -10   3 21.8974 4.78244   4
   4  10  -3 2.48702 1.81007   2
  -4 -10   3 3.19271 2.47089   3
  -4 -10   3 4.51445 2.48094   4
   3  10  -3 1.38049 1.52310   2
  -3 -10   3 4.14096 2.02747   4
  -3 -10   3 9.55893 3.52292   3
   2  10  -3 8.24394 2.19198   2
  -2 -10   3 22.8054 4.67887   3
  -2 -10   3 12.5202 3.01304   4
   1  10  -3 0.57506 1.21200   2
  -1 -10   3 1.19431 1.90378   4
  -1 -10   3 0.76895 1.95340   3
   0  10  -3 176.221 7.61836   2
   0  10  -3 176.980 10.9338   3
   0 -10   3 185.063 11.2042   3
   0 -10   3 168.138 6.92117   1
   0 -10   3 186.706 10.4735   4
  -1  10  -3 3.78235 2.39033   3
  -1  10  -3 3.74632 1.44507   1
  -1  10  -3 5.11679 1.55428   2
   1 -10   3 6.73643 2.81141   4
   1 -10   3 2.21492 1.27487   1
   1 -10   3 3.26655 2.47893   3
  -2  10  -3 5.68332 2.55212   3
  -2  10  -3 5.61158 1.75708   1
  -2  10  -3 4.90754 1.52287   2
   2 -10   3 6.95267 2.81722   4
   2 -10   3 5.77463 1.73055   1
   2 -10   3 5.52361 2.79152   3
  -3  10  -3 -0.7242 1.02371   1
  -3  10  -3 -1.1314 0.87511   2
  -3  10  -3 1.49804 1.69610   3
   3 -10   3 0.23579 0.85745   1
   3 -10   3 -1.5441 1.57995   3
   3 -10   3 -0.1824 1.07025   2
  -4  10  -3 47.6943 5.54179   3
  -4  10  -3 32.9842 3.96883   1
  -4  10  -3 44.6855 3.26531   2
   4 -10   3 38.9254 3.52574   2
   4 -10   3 41.3962 3.76616   1
  -5  10  -3 10.3892 3.25112   3
  -5  10  -3 12.7418 2.29126   2
  -5  10  -3 6.31584 2.18810   1
   5 -10   3 11.0814 2.31146   2
  -6  10  -3 58.6429 4.92882   1
  -6  10  -3 46.2519 5.79007   3
   6 -10   3 51.9895 4.25130   2
  -7  10  -3 8.86177 3.48345   3
  -7  10  -3 13.4638 3.17235   1
   7 -10   3 9.75348 2.40659   2
  -8  10  -3 0.71247 1.53811   1
  -8  10  -3 1.33756 2.35267   3
   8 -10   3 1.04324 1.56351   2
  -9  10  -3 0.44910 1.84931   1
  -9  10  -3 0.63176 2.42364   3
   9 -10   3 0.02032 1.54948   2
 -10  10  -3 1.63476 1.84393   1
   7   9  -3 3.75629 2.17563   2
   7   9  -3 5.12768 1.65997   5
  -7  -9   3 2.27905 3.59625   3
  -7  -9   3 5.61618 4.84468   4
  -7  -9   3 1.09822 1.65594   6
  -7  -9   3 7.09292 1.95977   6
   6   9  -3 -0.8414 1.31771   2
   6   9  -3 -0.3014 0.84793   5
  -6  -9   3 1.16407 2.83992   4
  -6  -9   3 -2.5585 2.77250   3
   5   9  -3 30.8521 4.25776   2
   5   9  -3 30.4894 2.26134   5
  -5  -9   3 33.7504 5.53188   4
  -5  -9   3 30.6766 5.48354   3
   4   9  -3 -0.8926 1.12978   2
   4   9  -3 1.03912 0.50991   5
  -4  -9   3 2.48886 2.30658   4
  -4  -9   3 1.46388 2.18088   3
   3   9  -3 7.82299 2.07218   2
  -3  -9   3 12.4886 3.18318   4
  -3  -9   3 9.41805 3.05424   3
   2   9  -3 106.540 5.92501   2
  -2  -9   3 117.905 8.11304   3
  -2  -9   3 117.346 7.45913   4
   1   9  -3 589.661 17.9290   2
  -1  -9   3 612.105 16.4789   1
  -1  -9   3 590.629 23.3290   4
  -1  -9   3 622.606 25.0310   3
   0   9  -3 7.14165 2.41062   3
   0   9  -3 8.40289 1.85020   2
   0  -9   3 8.09002 1.61218   1
   0  -9   3 5.17071 2.53899   4
   0  -9   3 7.02663 2.54702   3
  -1   9  -3 12.7294 2.09356   2
  -1   9  -3 11.5708 3.14454   3
  -1   9  -3 10.3202 1.89109   1
   1  -9   3 15.1818 3.54111   4
   1  -9   3 14.4256 2.11894   1
   1  -9   3 12.8398 3.33579   3
  -2   9  -3 0.69941 1.53263   3
  -2   9  -3 1.50367 1.00771   1
  -2   9  -3 3.11914 1.18078   2
   2  -9   3 1.53266 1.62807   3
   2  -9   3 1.00910 0.89105   1
   2  -9   3 -0.3876 1.05572   4
  -3   9  -3 32.5203 3.63360   1
  -3   9  -3 30.4078 2.61436   2
  -3   9  -3 30.5310 4.72050   3
   3  -9   3 27.4522 3.23643   1
   3  -9   3 34.6715 3.67800   2
  -4   9  -3 26.2025 4.60526   3
  -4   9  -3 22.7958 3.18568   1
  -4   9  -3 28.4522 3.00522   2
   4  -9   3 31.9122 3.57249   2
  -5   9  -3 33.5196 3.97559   1
  -5   9  -3 39.4331 3.08387   2
  -5   9  -3 30.2147 5.07647   3
   5  -9   3 34.5393 3.75905   2
  -6   9  -3 72.0440 5.20829   1
  -6   9  -3 71.3230 6.84618   3
   6  -9   3 79.0538 4.88680   2
  -7   9  -3 37.4933 4.63511   1
  -7   9  -3 57.1229 6.26061   3
   7  -9   3 47.1222 3.98107   2
  -8   9  -3 1.59825 2.30956   3
  -8   9  -3 4.10822 1.82609   1
   8  -9   3 7.23177 2.13325   2
  -9   9  -3 0.50129 2.31118   3
  -9   9  -3 -0.7549 1.32796   1
   9  -9   3 2.58395 1.85767   2
 -10   9  -3 1.38719 1.80069   1
 -10   9  -3 -1.2376 2.15533   3
  10  -9   3 1.50819 1.77656   2
   8   8  -3 9.26483 2.24817   5
   8   8  -3 8.17253 2.74002   2
  -8  -8   3 5.37686 4.92803   4
  -8  -8   3 -1.0639 5.00825   3
  -8  -8   3 11.2446 2.48765   6
   7   8  -3 0.35098 1.52790   2
   7   8  -3 0.83324 1.08646   5
  -7  -8   3 -0.6073 1.35724   6
  -7  -8   3 7.12386 4.76819   4
  -7  -8   3 3.25912 1.63630   6
  -7  -8   3 6.27150 4.35773   3
   6   8  -3 9.08939 2.64480   2
   6   8  -3 11.4956 2.00721   5
  -6  -8   3 9.55340 3.91489   3
  -6  -8   3 8.65943 1.82551   6
  -6  -8   3 10.1702 3.95682   4
   5   8  -3 4.87507 1.28612   5
   5   8  -3 4.11068 1.91242   2
  -5  -8   3 3.10249 2.61694   3
  -5  -8   3 5.40113 3.16212   4
   4   8  -3 27.8340 3.64082   2
   4   8  -3 30.1597 1.99855   5
  -4  -8   3 25.9104 4.47721   3
  -4  -8   3 35.9465 4.12750   4
   3   8  -3 99.0789 5.61740   2
   3   8  -3 103.417 3.02961   5
   3   8  -3 100.312 2.99607   5
  -3  -8   3 104.396 7.48322   3
  -3  -8   3 106.252 6.89935   4
   2   8  -3 14.4625 2.51035   2
  -2  -8   3 14.4312 3.29159   3
  -2  -8   3 13.4661 3.03779   4
  -2  -8   3 13.2317 1.54462   1
   1   8  -3 38.8679 3.07662   2
  -1  -8   3 35.7655 4.18688   3
  -1  -8   3 35.5362 3.85462   4
  -1  -8   3 34.9768 2.31176   1
   0   8  -3 23.0007 3.83263   3
   0   8  -3 28.1221 2.50730   2
   0   8  -3 26.1069 2.21908   1
   0  -8   3 25.0172 2.09477   1
   0  -8   3 24.9243 3.95657   3
   0  -8   3 25.1581 3.86017   4
  -1   8  -3 0.48369 0.80829   2
  -1   8  -3 2.29674 1.07970   1
  -1   8  -3 -0.2905 0.96312   3
   1  -8   3 0.15341 1.11014   3
   1  -8   3 1.11495 0.88282   1
   1  -8   3 1.42729 1.38722   4
  -2   8  -3 124.968 8.08416   3
  -2   8  -3 121.997 5.32424   2
  -2   8  -3 126.599 5.61606   1
   2  -8   3 127.196 5.58057   1
   2  -8   3 126.009 8.03615   3
   2  -8   3 117.896 7.39310   4
  -3   8  -3 18.1046 2.22630   2
  -3   8  -3 18.7930 2.63019   1
  -3   8  -3 17.8232 3.55733   3
   3  -8   3 16.9900 2.59013   2
  -4   8  -3 -0.2048 0.88010   1
  -4   8  -3 -0.0578 0.71835   2
  -4   8  -3 1.52699 1.37834   3
   4  -8   3 0.30733 0.96253   2
  -5   8  -3 23.8174 2.74486   2
  -5   8  -3 27.1845 3.46342   1
  -5   8  -3 21.3462 3.99970   3
   5  -8   3 22.2340 2.96471   2
  -6   8  -3 41.4501 4.63258   1
  -6   8  -3 43.0199 5.05385   3
   6  -8   3 38.0744 3.39533   2
  -7   8  -3 16.4592 3.08778   1
  -7   8  -3 17.6144 4.10851   3
   7  -8   3 21.2205 3.12074   2
  -8   8  -3 0.52010 1.93398   3
  -8   8  -3 1.87964 1.41238   1
   8  -8   3 -0.9844 1.08229   2
  -9   8  -3 1.83556 2.25561   3
  -9   8  -3 1.48290 1.53799   1
   9  -8   3 -0.9913 1.20633   2
 -10   8  -3 0.87093 1.43048   1
 -10   8  -3 -0.6339 2.17175   3
  10  -8   3 2.00255 1.70864   2
 -11   8  -3 1.08200 1.98636   1
  11  -8   3 2.05983 2.05352   2
   8   7  -3 4.42492 1.79705   5
   8   7  -3 7.12866 2.60654   2
  -8  -7   3 1.39655 4.66751   3
  -8  -7   3 -1.1801 4.01012   4
  -8  -7   3 6.30346 2.10404   6
   7   7  -3 1.01262 1.39958   2
   7   7  -3 0.43588 1.10141   5
  -7  -7   3 -2.2375 3.43684   3
  -7  -7   3 -0.2524 3.94176   4
  -7  -7   3 0.20198 1.43519   6
   6   7  -3 2.65916 1.19733   5
   6   7  -3 3.62825 1.79838   2
  -6  -7   3 0.98266 2.92975   3
  -6  -7   3 -0.0496 3.23935   4
  -6  -7   3 1.58687 1.23092   6
   5   7  -3 32.9097 3.96771   2
   5   7  -3 32.5406 2.53481   5
  -5  -7   3 31.3060 5.08607   3
  -5  -7   3 35.5997 5.28164   4
  -5  -7   3 28.2740 2.27226   6
   4   7  -3 0.72263 1.05149   2
   4   7  -3 3.24642 0.96337   5
  -4  -7   3 2.15068 2.54303   3
  -4  -7   3 4.30303 2.52186   4
   3   7  -3 1.20177 0.61299   5
   3   7  -3 0.83783 1.07186   2
  -3  -7   3 -0.0811 1.54304   4
  -3  -7   3 1.36976 1.78321   3
   2   7  -3 0.78029 0.82371   2
  -2  -7   3 -0.3067 0.39861   1
  -2  -7   3 0.09982 1.34327   3
  -2  -7   3 -0.8970 0.99406   4
   1   7  -3 -0.0638 0.64204   2
  -1  -7   3 -0.5896 0.87146   4
  -1  -7   3 -0.0725 0.44837   1
  -1  -7   3 -0.4420 0.99159   3
   0   7  -3 38.4349 2.73991   2
   0   7  -3 34.3039 3.70090   3
   0   7  -3 36.2647 2.42636   1
   0  -7   3 37.4142 2.39113   1
   0  -7   3 37.6348 3.56300   4
   0  -7   3 37.2836 3.81459   3
  -1   7  -3 0.70454 0.72574   2
  -1   7  -3 1.05243 0.83058   1
  -1   7  -3 0.09786 0.96806   3
   1  -7   3 2.70183 1.46121   4
   1  -7   3 -0.0460 0.60778   1
   1  -7   3 0.69201 0.99984   3
  -2   7  -3 3.83489 1.61353   3
  -2   7  -3 3.75696 1.15529   1
  -2   7  -3 5.89785 1.30113   2
   2  -7   3 5.65887 1.82257   3
  -3   7  -3 3.54913 1.16209   1
  -3   7  -3 1.54541 0.82775   2
  -3   7  -3 1.77093 1.30447   3
   3  -7   3 2.14434 1.08849   2
  -4   7  -3 33.1687 3.78851   3
  -4   7  -3 32.7030 2.53219   2
  -4   7  -3 29.5533 2.71885   1
   4  -7   3 35.6100 2.87206   2
  -5   7  -3 0.57128 1.08930   3
  -5   7  -3 -0.4905 0.94675   1
   5  -7   3 1.42776 0.97159   2
  -6   7  -3 1.26306 1.46019   1
  -6   7  -3 1.66415 1.62818   3
   6  -7   3 1.46853 1.29478   2
  -7   7  -3 30.3390 4.83642   3
  -7   7  -3 29.6416 3.85066   1
   7  -7   3 30.6589 3.66854   2
  -8   7  -3 6.62978 2.17666   1
  -8   7  -3 3.26674 2.07678   3
   8  -7   3 2.76873 1.50107   2
  -9   7  -3 14.0168 2.96026   1
  -9   7  -3 13.4829 3.92055   3
   9  -7   3 15.5494 3.04627   2
 -10   7  -3 4.09456 2.05826   1
 -10   7  -3 0.99807 2.22966   3
  10  -7   3 4.31935 1.69187   2
 -11   7  -3 -1.9593 1.52063   1
 -11   7  -3 1.09498 2.58842   3
  11  -7   3 1.66759 1.87023   2
   9   6  -3 9.60244 3.03793   2
   9   6  -3 9.76300 2.55320   5
  -9  -6   3 -0.3778 5.21535   3
  -9  -6   3 14.4192 2.72313   6
   8   6  -3 5.49984 1.87939   5
   8   6  -3 2.19022 1.79346   2
  -8  -6   3 -0.7163 3.96189   3
  -8  -6   3 5.21945 1.79761   6
   7   6  -3 1.00146 1.15385   5
   7   6  -3 -1.0766 1.38563   2
  -7  -6   3 1.68906 1.50575   6
  -7  -6   3 2.41023 3.97430   4
  -7  -6   3 3.46016 3.52528   3
   6   6  -3 6.50979 1.66618   5
   6   6  -3 4.28700 1.77430   2
  -6  -6   3 5.14676 1.46221   6
  -6  -6   3 4.93922 3.80737   4
  -6  -6   3 4.17596 3.43301   3
  -6  -6   3 2.56583 1.30963   6
   5   6  -3 -1.5739 0.61690   5
   5   6  -3 1.49569 1.23467   2
  -5  -6   3 0.44374 2.55027   3
  -5  -6   3 1.44266 2.84705   4
  -5  -6   3 -1.6979 0.89846   6
   4   6  -3 1.96949 0.77352   5
   4   6  -3 2.72075 1.40334   2
  -4  -6   3 2.66398 0.82290   6
  -4  -6   3 3.44855 2.68257   3
  -4  -6   3 2.33470 2.35464   4
   3   6  -3 18.4492 2.51942   2
   3   6  -3 21.1052 1.59312   5
  -3  -6   3 21.8149 1.31864   1
  -3  -6   3 19.0932 1.21035   6
  -3  -6   3 24.0693 3.56482   4
  -3  -6   3 20.6904 3.47681   3
   2   6  -3 31.0405 2.58877   2
   2   6  -3 27.7259 1.31117   5
  -2  -6   3 26.5205 2.87870   4
  -2  -6   3 27.3711 3.12374   3
  -2  -6   3 29.0121 1.53474   1
   1   6  -3 7.62553 1.56774   2
  -1  -6   3 4.55493 1.61140   3
  -1  -6   3 6.49139 0.96941   1
  -1  -6   3 5.99354 1.70430   4
   0   6  -3 217.575 10.3036   3
   0   6  -3 231.282 7.55780   2
   0  -6   3 205.735 9.48437   4
   0  -6   3 216.214 10.1837   3
   0  -6   3 216.185 6.79974   1
  -1   6  -3 505.861 19.8277   3
  -1   6  -3 504.033 13.8559   1
  -1   6  -3 511.385 14.1029   2
   1  -6   3 506.884 19.8110   3
   1  -6   3 489.918 18.6859   4
   1  -6   3 503.157 13.7965   1
  -2   6  -3 21.6966 3.26734   3
  -2   6  -3 23.3254 1.92323   2
  -2   6  -3 19.3575 2.19388   1
  -3   6  -3 4.62404 1.13459   2
  -3   6  -3 4.65657 1.61642   3
  -3   6  -3 3.89015 1.11686   1
   3  -6   3 2.16337 0.93024   2
  -4   6  -3 27.1262 3.16844   3
  -4   6  -3 25.7146 2.17093   2
  -4   6  -3 25.4921 2.80922   1
   4  -6   3 27.8836 2.97195   2
  -5   6  -3 100.893 6.71093   3
  -5   6  -3 101.866 5.18125   1
   5  -6   3 108.803 5.14413   2
  -6   6  -3 2.12854 1.04612   1
  -6   6  -3 8.60709 2.50407   3
   6  -6   3 6.21605 1.57961   2
  -7   6  -3 13.5106 3.28144   3
  -7   6  -3 15.4284 2.65677   1
   7  -6   3 18.1984 2.81149   2
  -8   6  -3 2.70831 1.48039   1
  -8   6  -3 2.28431 1.79674   3
   8  -6   3 3.34353 1.68585   2
  -9   6  -3 27.1849 3.87670   1
  -9   6  -3 19.5216 4.17617   3
   9  -6   3 22.5251 3.38848   2
 -10   6  -3 -1.5962 1.51913   3
 -10   6  -3 -0.8286 1.32623   1
  10  -6   3 2.57356 1.73493   2
 -11   6  -3 -0.0952 2.28931   3
 -11   6  -3 2.52768 1.72629   1
  11  -6   3 0.28315 1.70836   2
  10   5  -3 -0.5745 1.53888   5
 -10  -5   3 -7.4094 3.19955   3
 -10  -5   3 -0.4050 1.58096   6
   9   5  -3 1.12581 1.55930   5
   9   5  -3 2.90118 1.95769   2
  -9  -5   3 -0.2794 1.51799   6
  -9  -5   3 -3.6588 3.56147   3
   8   5  -3 0.91125 1.18501   5
   8   5  -3 1.57138 1.30102   2
  -8  -5   3 -0.3585 3.99198   3
  -8  -5   3 0.08882 1.37140   6
   7   5  -3 26.0748 3.85954   2
   7   5  -3 26.7834 3.36029   5
  -7  -5   3 27.9590 5.44033   4
  -7  -5   3 25.2504 2.72585   6
  -7  -5   3 20.2524 5.06075   3
   6   5  -3 64.5790 3.99470   5
   6   5  -3 62.1684 4.52810   2
  -6  -5   3 65.4947 3.35285   6
  -6  -5   3 53.2378 6.22436   4
  -6  -5   3 58.3034 3.20298   6
  -6  -5   3 58.4051 6.52401   3
   5   5  -3 0.15033 0.73985   5
   5   5  -3 -0.0200 0.91554   2
  -5  -5   3 -0.4498 0.95321   6
  -5  -5   3 -0.5445 2.87018   3
  -5  -5   3 0.18890 2.54811   4
   4   5  -3 52.7528 3.67071   2
  -4  -5   3 64.4349 2.55564   6
  -4  -5   3 50.3594 4.79057   4
  -4  -5   3 60.8740 5.33128   3
  -4  -5   3 58.3921 2.29287   1
   3   5  -3 166.863 6.70659   2
   3   5  -3 161.151 5.32686   5
  -3  -5   3 159.877 7.79933   4
  -3  -5   3 167.235 4.54671   6
  -3  -5   3 179.766 8.98220   3
  -3  -5   3 172.328 4.70123   1
   2   5  -3 24.6515 2.20398   2
   2   5  -3 25.7602 1.40695   5
  -2  -5   3 24.3006 2.70120   3
  -2  -5   3 20.7268 2.32694   4
  -2  -5   3 25.2560 1.23143   1
   1   5  -3 428.029 12.3395   2
  -1  -5   3 437.422 10.9518   1
  -1  -5   3 410.811 15.5001   4
  -1  -5   3 421.100 16.5153   3
   0   5  -3 133.272 4.48479   1
   0   5  -3 132.627 6.80528   3
   0   5  -3 128.169 4.96257   2
   0  -5   3 131.446 6.32046   4
   0  -5   3 125.709 4.37841   1
   0  -5   3 128.347 6.65991   3
  -1   5  -3 476.373 13.1050   2
   1  -5   3 479.146 18.2575   3
   1  -5   3 472.231 17.2630   4
  -2   5  -3 199.009 6.63174   2
  -2   5  -3 198.278 6.64098   1
  -3   5  -3 34.9822 2.26050   2
  -3   5  -3 35.8681 2.42095   1
  -3   5  -3 35.3640 3.17396   3
   3  -5   3 31.2185 2.41792   2
  -4   5  -3 68.8451 3.43157   2
  -4   5  -3 61.9118 3.59224   1
  -4   5  -3 64.2623 4.64444   3
   4  -5   3 67.6407 3.67430   2
  -5   5  -3 45.1229 3.94701   3
  -5   5  -3 38.9262 3.04780   1
   5  -5   3 38.3130 2.95315   2
  -6   5  -3 9.66909 2.38218   3
   6  -5   3 6.85578 1.75367   2
  -7   5  -3 1.54795 1.37367   3
  -7   5  -3 1.59175 1.24841   1
   7  -5   3 3.17131 1.34783   2
  -8   5  -3 20.5928 3.82781   3
  -8   5  -3 14.2708 2.70802   1
   8  -5   3 17.5745 2.79145   2
  -9   5  -3 7.07914 2.56114   3
  -9   5  -3 5.49558 1.86896   1
   9  -5   3 5.21350 2.07616   2
 -10   5  -3 0.91059 1.78108   3
 -10   5  -3 2.34186 1.56464   1
  10  -5   3 1.15323 1.52592   2
 -11   5  -3 1.78893 1.78680   1
 -11   5  -3 -1.6966 1.69012   3
  11  -5   3 -0.6007 1.62971   2
  11  -5   3 0.94463 1.12965   6
  10   4  -3 -1.5616 1.38620   2
  10   4  -3 1.33562 1.82349   5
 -10  -4   3 -4.6992 3.49892   3
 -10  -4   3 1.09451 1.44691   6
   9   4  -3 1.27643 1.57082   2
   9   4  -3 2.10291 1.56618   5
  -9  -4   3 4.46097 1.67594   6
  -9  -4   3 1.70473 3.77644   3
   8   4  -3 -0.3979 1.05006   5
   8   4  -3 0.77768 1.29833   2
   8   4  -3 0.23809 0.50554   6
  -8  -4   3 0.95758 1.30699   6
  -8  -4   3 -1.8699 3.16730   3
   7   4  -3 2.99861 1.72637   2
   7   4  -3 4.52209 0.80954   6
   7   4  -3 2.58226 1.25334   5
  -7  -4   3 4.02138 1.46914   6
  -7  -4   3 1.81182 3.35590   3
   6   4  -3 195.894 8.40193   2
   6   4  -3 198.925 7.64902   5
   6   4  -3 197.489 5.13266   6
  -6  -4   3 184.155 11.3778   3
  -6  -4   3 194.390 6.37522   6
  -6  -4   3 195.972 10.5754   4
   5   4  -3 0.50449 0.93352   2
   5   4  -3 0.61934 0.80596   5
   5   4  -3 0.21206 0.17045   6
  -5  -4   3 0.25109 0.64110   3
  -5  -4   3 0.90051 0.94849   6
  -5  -4   3 1.14542 0.95995   6
  -5  -4   3 0.10694 0.46949   1
  -5  -4   3 1.38271 2.48962   4
   4   4  -3 1.09934 0.71105   5
   4   4  -3 0.52569 0.74979   2
  -4  -4   3 -0.0177 0.67869   6
  -4  -4   3 1.63680 0.53284   1
  -4  -4   3 2.50461 2.21034   4
  -4  -4   3 2.24812 2.07240   3
   3   4  -3 303.070 8.70254   5
   3   4  -3 329.115 10.2100   2
  -3  -4   3 324.683 7.88998   1
  -3  -4   3 310.520 7.70401   6
  -3  -4   3 294.899 12.0635   4
  -3  -4   3 317.911 13.2467   3
   2   4  -3 134.378 5.26855   2
   2   4  -3 129.109 4.09771   5
  -2  -4   3 133.218 3.61971   1
  -2  -4   3 130.207 6.62666   3
  -2  -4   3 135.742 6.16490   4
   1   4  -3 17.1701 0.76171   5
   1   4  -3 19.1478 1.68504   2
  -1  -4   3 17.8374 1.96113   3
  -1  -4   3 16.9822 0.99979   1
  -1  -4   3 16.7204 1.77932   4
   0   4  -3 494.599 18.1382   3
   0   4  -3 501.737 12.5339   1
   0  -4   3 495.767 12.4918   1
   0  -4   3 490.341 17.0675   4
   0  -4   3 474.650 17.9631   3
  -1   4  -3 846.004 29.0331   3
  -1   4  -3 832.298 20.5330   1
   1  -4   3 805.211 28.8100   3
  -3   4  -3 -0.2154 0.55847   3
  -3   4  -3 0.79944 0.58182   1
  -3   4  -3 1.89887 0.78847   2
   3  -4   3 0.93777 0.82345   2
  -4   4  -3 1165.91 29.7916   1
  -4   4  -3 1204.96 40.8278   3
   4  -4   3 1174.57 30.0989   2
  -5   4  -3 119.386 6.55975   3
   5  -4   3 120.095 5.36089   2
  -6   4  -3 0.63126 0.93441   3
  -6   4  -3 1.09100 0.79229   1
   6  -4   3 0.36869 0.78005   2
   6  -4   3 1.40915 0.54344   6
  -7   4  -3 4.92049 1.44274   1
  -7   4  -3 4.03066 1.63404   3
   7  -4   3 4.83854 1.51847   2
   7  -4   3 4.29868 1.00683   6
  -8   4  -3 5.53393 2.14423   3
  -8   4  -3 9.30873 2.19242   1
   8  -4   3 4.75806 1.14485   6
   8  -4   3 4.83716 1.63031   2
  -9   4  -3 6.35181 2.46393   3
  -9   4  -3 7.54306 2.25544   1
   9  -4   3 4.80760 1.33303   6
   9  -4   3 5.85131 2.04736   2
 -10   4  -3 1.29925 1.46546   1
 -10   4  -3 0.47984 1.61531   3
  10  -4   3 1.50976 1.50770   2
  10  -4   3 -0.3956 0.88407   6
 -11   4  -3 2.12725 2.22426   3
 -11   4  -3 3.98479 2.06788   1
  11  -4   3 -2.1439 1.29259   2
  11  -4   3 0.47554 1.07361   6
  10   3  -3 1.25708 1.68051   2
  10   3  -3 1.90321 0.97176   6
  10   3  -3 1.26551 1.64002   5
 -10  -3   3 5.47715 1.55788   6
 -10  -3   3 -1.1513 2.86778   3
   9   3  -3 24.2465 2.00126   6
   9   3  -3 23.9990 3.90260   2
   9   3  -3 22.4496 3.46544   5
  -9  -3   3 22.1441 2.49498   6
  -9  -3   3 18.5843 4.98486   3
   8   3  -3 5.43010 1.08540   6
   8   3  -3 6.73013 2.24435   2
   8   3  -3 6.69708 2.04631   5
  -8  -3   3 6.87527 4.12631   3
  -8  -3   3 3.69951 1.52675   6
   7   3  -3 178.055 8.24839   2
   7   3  -3 177.897 7.54500   5
   7   3  -3 181.034 5.66011   6
  -7  -3   3 181.848 11.3304   3
  -7  -3   3 166.277 6.07295   6
   6   3  -3 0.79138 0.44906   6
   6   3  -3 -0.0271 1.04300   2
   6   3  -3 0.12484 0.83273   5
  -6  -3   3 1.14721 0.71550   1
  -6  -3   3 2.11814 1.27526   6
  -6  -3   3 4.09481 3.14381   3
   5   3  -3 77.5401 2.73258   6
   5   3  -3 78.4329 3.94666   5
  -5  -3   3 79.2483 5.81254   4
  -5  -3   3 76.5556 2.94727   1
  -5  -3   3 78.6331 3.25155   6
   4   3  -3 47.3070 1.69383   6
   4   3  -3 48.6306 2.76929   5
   4   3  -3 46.4709 3.03227   2
  -4  -3   3 42.5971 2.08014   6
  -4  -3   3 44.7134 2.10538   6
  -4  -3   3 48.0841 4.18327   4
  -4  -3   3 44.3437 4.37462   3
  -4  -3   3 45.3592 1.86504   1
   3   3  -3 343.446 9.55772   5
   3   3  -3 345.138 10.6354   2
  -3  -3   3 370.754 8.61597   6
  -3  -3   3 363.318 8.66196   1
  -3  -3   3 338.937 13.0283   4
  -3  -3   3 338.545 14.0391   3
   2   3  -3 1376.25 34.1594   2
  -2  -3   3 1396.79 46.7064   3
  -2  -3   3 1382.51 43.9668   4
  -1  -3   3 1.85119 0.73482   4
  -1  -3   3 1.48501 0.82927   3
   0   3  -3 204.623 8.29543   3
   0   3  -3 207.077 6.39579   2
   0   3  -3 218.433 5.71338   1
   0  -3   3 204.246 8.26184   3
   0  -3   3 208.713 7.82043   4
  -1   3  -3 168.029 5.05983   1
  -1   3  -3 162.346 6.98361   3
  -1   3  -3 176.035 5.49061   2
  -2   3  -3 1002.55 24.4088   1
  -2   3  -3 999.821 24.6939   2
  -2   3  -3 986.240 33.6921   3
   2  -3   3 999.795 25.1869   2
  -3   3  -3 256.386 9.90399   3
  -3   3  -3 232.524 7.47215   2
  -3   3  -3 248.675 7.56044   1
   3  -3   3 251.772 7.89526   2
  -5   3  -3 466.092 17.6584   3
  -5   3  -3 449.390 13.4030   1
   5  -3   3 459.882 13.8331   2
   5  -3   3 492.871 11.2514   6
  -6   3  -3 12.3777 2.26462   3
  -6   3  -3 10.8468 1.83858   1
   6  -3   3 10.6640 1.23582   6
   6  -3   3 13.2981 2.13984   2
  -7   3  -3 5.31888 1.48638   1
  -7   3  -3 4.04102 1.55267   3
   7  -3   3 4.96413 1.57364   2
   7  -3   3 7.52028 1.19940   6
  -8   3  -3 29.0885 3.39073   1
  -8   3  -3 33.6281 3.61635   3
   8  -3   3 28.5840 3.44145   2
   8  -3   3 37.3136 2.49448   6
  -9   3  -3 3.64382 1.85144   3
  -9   3  -3 2.20620 1.39970   1
   9  -3   3 4.31975 1.33846   6
   9  -3   3 1.14651 1.27592   2
 -10   3  -3 3.79876 1.77440   1
 -10   3  -3 2.23277 1.87637   3
  10  -3   3 0.07999 1.48398   2
  10  -3   3 2.41086 1.27215   6
 -11   3  -3 5.32800 2.65515   3
 -11   3  -3 5.15425 1.98502   1
  11  -3   3 3.56993 1.43459   6
  11  -3   3 2.55009 1.95138   2
  11   2  -3 2.71099 2.17947   2
  11   2  -3 -0.6022 1.62383   5
  11   2  -3 1.58864 0.95809   6
 -11  -2   3 0.89008 2.87397   3
 -11  -2   3 1.65292 1.06814   6
  10   2  -3 10.2604 2.92480   2
  10   2  -3 12.2249 2.86687   5
  10   2  -3 7.34536 1.50827   6
 -10  -2   3 7.44697 1.54376   6
 -10  -2   3 12.4936 4.14296   3
   9   2  -3 7.94346 2.27042   5
   9   2  -3 9.00924 2.52743   2
   9   2  -3 8.90156 1.58240   6
  -9  -2   3 7.80132 1.58475   6
  -9  -2   3 8.01943 3.79606   3
   8   2  -3 11.6601 2.42844   5
   8   2  -3 10.5886 2.46890   2
   8   2  -3 11.2154 1.65179   6
  -8  -2   3 8.33158 1.60409   6
  -8  -2   3 5.48248 3.14372   3
   7   2  -3 12.9491 2.50719   2
   7   2  -3 14.2118 1.77207   6
   7   2  -3 14.2735 2.54243   5
  -7  -2   3 17.1266 2.04078   1
  -7  -2   3 16.2070 4.23473   3
  -7  -2   3 12.6613 1.88718   6
   6   2  -3 0.66159 0.69287   2
   6   2  -3 1.47961 1.13552   5
   6   2  -3 -0.0929 0.50758   6
  -6  -2   3 2.08718 0.76143   1
  -6  -2   3 0.57505 1.16786   6
   5   2  -3 97.5182 4.45075   5
   5   2  -3 100.789 4.92237   2
   5   2  -3 98.2960 3.51326   6
  -5  -2   3 101.074 3.66353   1
  -5  -2   3 99.6681 3.69399   6
   4   2  -3 122.096 4.68414   5
   4   2  -3 96.9093 4.74587   2
   4   2  -3 127.622 3.74493   6
  -4  -2   3 121.361 3.84649   6
  -4  -2   3 127.564 7.04688   3
  -4  -2   3 122.294 3.75871   1
  -4  -2   3 113.428 6.34737   4
   3   2  -3 707.340 17.6055   5
  -3  -2   3 726.719 16.4691   6
  -3  -2   3 709.574 25.6233   3
  -3  -2   3 698.056 24.0273   4
  -3  -2   3 724.304 16.4492   6
  -3  -2   3 741.348 17.0809   1
   2   2  -3 62.2672 2.50416   5
   2   2  -3 65.1433 1.62455   6
  -2  -2   3 63.0692 3.39911   4
  -2  -2   3 69.3503 2.03997   6
  -2  -2   3 59.8898 3.79488   3
   0   2  -3 922.760 23.6573   2
   0  -2   3 982.330 32.0898   3
   0  -2   3 1005.76 30.4384   4
  -1   2  -3 1258.97 30.1516   2
  -1   2  -3 1243.10 40.9733   3
  -1   2  -3 1246.06 29.4069   1
  -2   2  -3 2911.18 68.3562   2
  -2   2  -3 2913.12 67.5473   1
  -2   2  -3 2914.38 94.0903   3
   2  -2   3 2894.67 68.7507   2
  -3   2  -3 86.1525 4.00910   3
   3  -2   3 83.7073 3.67254   2
  -4   2  -3 16.3609 1.65412   3
  -4   2  -3 16.0031 1.47369   1
   4  -2   3 19.0773 1.02154   6
   4  -2   3 16.2076 1.94805   2
  -5   2  -3 13.2451 1.97204   3
  -5   2  -3 14.4652 1.84119   1
   5  -2   3 15.4414 1.14681   6
   5  -2   3 13.2947 1.90768   2
  -6   2  -3 2.26188 1.15714   3
  -6   2  -3 4.26475 1.16301   1
   6  -2   3 2.56876 0.70730   6
   6  -2   3 1.95530 1.10121   2
  -7   2  -3 9.00995 2.16141   3
  -7   2  -3 8.21487 1.75536   1
   7  -2   3 11.9216 2.23203   2
   7  -2   3 10.6506 1.46552   6
  -8   2  -3 -0.9102 0.95177   3
  -8   2  -3 0.15415 0.74811   1
   8  -2   3 -0.0158 1.03501   2
   8  -2   3 -0.7013 0.57880   6
  -9   2  -3 1.12758 1.67752   3
  -9   2  -3 0.93101 1.10175   1
   9  -2   3 0.94076 0.88718   6
   9  -2   3 4.03872 1.74316   2
 -10   2  -3 0.51242 1.55846   3
 -10   2  -3 1.02085 1.34968   1
  10  -2   3 0.76773 1.49529   2
  10  -2   3 1.82689 1.10945   6
 -11   2  -3 0.45630 1.39545   1
 -11   2  -3 -1.0569 1.41626   3
  11  -2   3 -0.8952 0.90865   6
  11  -2   3 -1.6933 1.38134   2
  11   1  -3 2.27144 1.26064   6
  11   1  -3 2.87049 2.28098   2
 -11  -1   3 2.15466 0.94784   6
 -11  -1   3 1.03630 2.91856   3
  10   1  -3 -0.2693 0.82891   6
  10   1  -3 0.29171 1.39530   5
  10   1  -3 0.51807 1.74256   2
 -10  -1   3 2.63745 1.01583   6
 -10  -1   3 1.40298 2.74409   3
   9   1  -3 2.02627 0.96116   6
   9   1  -3 3.37111 1.78294   5
   9   1  -3 4.54612 2.09977   2
  -9  -1   3 4.78454 1.22433   6
  -9  -1   3 4.41390 2.72786   3
   8   1  -3 15.9842 2.01273   6
   8   1  -3 12.5377 2.56478   2
   8   1  -3 17.4101 2.74850   5
  -8  -1   3 15.7593 3.89820   3
  -8  -1   3 13.6287 2.12055   1
  -8  -1   3 16.9243 1.82183   6
   7   1  -3 15.6318 1.87653   6
   7   1  -3 17.8496 2.87953   2
   7   1  -3 16.1302 2.47802   5
  -7  -1   3 16.4848 2.06498   1
  -7  -1   3 17.6889 3.84040   3
  -7  -1   3 15.0343 1.84929   6
   6   1  -3 25.4231 2.99408   2
   6   1  -3 19.2485 2.41599   5
  -6  -1   3 22.9119 1.81577   1
   5   1  -3 46.6041 3.11078   2
   5   1  -3 48.6222 2.31590   6
   5   1  -3 45.7050 2.87092   5
  -5  -1   3 44.3248 2.27551   6
  -5  -1   3 50.4485 2.42902   1
   4   1  -3 71.1369 3.31404   5
   4   1  -3 73.6222 3.63592   2
   4   1  -3 74.3601 2.73283   6
  -4  -1   3 74.6295 2.79172   1
  -4  -1   3 72.7380 2.72799   6
  -4  -1   3 62.4369 4.82586   3
   3   1  -3 239.308 6.26430   6
   3   1  -3 252.875 7.61226   2
   3   1  -3 232.857 7.02398   5
  -3  -1   3 244.329 6.43189   1
  -3  -1   3 244.575 6.23336   6
  -3  -1   3 237.478 10.2102   3
   2   1  -3 144.072 4.71012   2
   2   1  -3 133.766 4.27403   5
   2   1  -3 145.951 3.72717   6
  -2  -1   3 138.805 3.73886   6
  -2  -1   3 135.854 6.28202   3
  -2  -1   3 140.910 5.76526   4
   1   1  -3 9.78993 1.12509   2
   1   1  -3 10.6274 0.81377   5
  -1  -1   3 12.5796 1.68279   3
  -1  -1   3 12.1504 1.42803   4
   0   1  -3 4810.71 111.506   2
   0  -1   3 4813.27 156.228   3
  -1   1  -3 1024.27 31.3819   3
  -1   1  -3 1007.45 22.8655   1
  -1   1  -3 875.021 23.3620   2
  -2   1  -3 273.344 8.55449   3
  -2   1  -3 210.711 6.49359   1
  -3   1  -3 0.60776 0.43950   1
  -3   1  -3 1.83907 0.73363   3
   3  -1   3 0.00816 0.30340   2
   3  -1   3 1.50417 0.34869   6
  -4   1  -3 20.0428 1.59003   1
  -4   1  -3 18.7107 0.78786   6
   4  -1   3 20.3379 1.20748   6
   4  -1   3 19.8137 2.14433   2
  -5   1  -3 77.6683 3.53962   1
  -5   1  -3 78.3596 2.20241   6
  -5   1  -3 72.9419 4.37245   3
   5  -1   3 75.3169 2.95279   6
   5  -1   3 73.3226 3.88805   2
  -6   1  -3 18.4732 0.98630   6
  -6   1  -3 18.5545 2.12285   1
  -6   1  -3 21.0593 2.95191   3
   6  -1   3 20.1866 1.56784   6
   6  -1   3 10.5656 1.91616   2
  -7   1  -3 156.825 6.45005   1
  -7   1  -3 152.411 8.14807   3
  -7   1  -3 164.163 4.17470   6
   7  -1   3 154.895 7.05768   2
   7  -1   3 167.615 5.71135   6
  -8   1  -3 0.87285 1.06686   1
  -8   1  -3 1.43946 1.52873   3
   8  -1   3 -0.1576 0.96971   2
   8  -1   3 0.76444 0.75386   6
  -9   1  -3 0.61148 1.04977   1
  -9   1  -3 0.14932 1.68245   3
   9  -1   3 0.52099 0.75356   6
   9  -1   3 -0.9455 1.15516   2
 -10   1  -3 0.15903 1.17088   1
 -10   1  -3 -2.2541 1.45909   3
  10  -1   3 2.44239 1.65595   2
  10  -1   3 -0.5564 0.69093   6
 -11   1  -3 1.36355 2.18608   3
 -11   1  -3 -1.2536 1.06377   1
  11  -1   3 0.67848 1.00642   6
  11  -1   3 2.50772 1.94423   2
  11   0  -3 11.2562 2.03648   6
  11   0  -3 12.2239 3.04460   2
 -11   0   3 10.4943 1.42668   6
 -11   0   3 4.79081 2.94570   3
  10   0  -3 -0.3156 1.34478   2
  10   0  -3 0.86804 0.90114   6
 -10   0   3 1.32816 0.74522   6
 -10   0   3 -1.1447 1.70398   3
   9   0  -3 5.42975 1.87352   2
   9   0  -3 3.61482 1.20435   6
   9   0  -3 4.08658 1.75875   5
  -9   0   3 3.72169 1.48879   1
  -9   0   3 5.58689 2.75535   3
  -9   0   3 5.02961 1.05902   6
   8   0  -3 40.2112 2.71259   6
   8   0  -3 37.3832 3.92162   5
   8   0  -3 45.3531 3.85860   2
  -8   0   3 33.9554 4.42576   3
  -8   0   3 38.9320 2.23822   6
  -8   0   3 39.7065 3.11712   1
   7   0  -3 240.413 7.61837   6
   7   0  -3 234.019 8.69182   5
   7   0  -3 248.340 9.39365   2
  -7   0   3 234.868 8.19165   1
  -7   0   3 248.621 11.9101   3
  -7   0   3 234.439 6.83570   6
   6   0  -3 44.8060 3.25624   2
   6   0  -3 46.2681 3.14904   5
   6   0  -3 42.0207 2.41291   6
  -6   0   3 42.5986 4.10237   3
  -6   0   3 39.5763 2.59427   1
  -6   0   3 42.4007 2.18956   6
   5   0  -3 45.2549 2.81657   5
   5   0  -3 47.2071 2.34568   6
   5   0  -3 45.8990 2.99720   2
  -5   0   3 53.8646 4.13373   3
  -5   0   3 46.1938 2.51491   1
   4   0  -3 1.09683 0.63016   5
   4   0  -3 1.59702 0.51692   6
   4   0  -3 0.71755 0.57403   2
  -4   0   3 1.21440 0.59648   6
  -4   0   3 1.18068 0.53239   1
   3   0  -3 87.5397 2.87489   6
   3   0  -3 88.1899 3.42249   5
   3   0  -3 85.3286 3.47529   2
  -3   0   3 81.9626 4.60506   3
  -3   0   3 88.5467 3.04367   1
  -3   0   3 87.5948 2.73498   6
   2   0  -3 531.761 12.4962   6
   2   0  -3 543.902 13.7753   2
   2   0  -3 515.141 13.0716   5
  -2   0   3 559.035 12.3684   6
  -2   0   3 547.367 13.1909   1
  -2   0   3 542.579 18.8427   3
   1   0  -3 1144.50 27.3783   2
   1   0  -3 1149.64 25.9938   5
  -1   0   3 1189.37 25.2707   6
  -1   0   3 1119.23 37.6218   3
   0   0  -3 -1.3891 0.19919   5
   0   0  -3 -1.3370 0.11079   6
   0   0  -3 -1.4811 0.17156   1
   0   0   3 -1.2528 0.20832   3
  -1   0  -3 1098.61 26.8357   2
  -1   0  -3 1139.54 24.5761   6
  -1   0  -3 1147.60 36.6074   3
  -1   0  -3 1121.34 26.3567   1
   1   0   3 1125.44 27.0432   2
  -2   0  -3 479.184 13.0689   1
  -2   0  -3 537.976 17.3303   4
  -2   0  -3 547.342 18.0232   3
  -2   0  -3 531.897 11.9392   6
  -2   0  -3 542.393 11.9517   6
   2   0   3 524.770 13.7254   2
   2   0   3 552.668 12.1947   6
  -4   0  -3 1.98193 0.58923   6
  -4   0  -3 1.21410 0.55893   1
  -4   0  -3 0.16413 0.99340   3
   4   0   3 0.67926 0.60508   2
   4   0   3 1.93581 0.52842   6
  -5   0  -3 49.4576 2.64681   1
  -5   0  -3 43.6628 3.80201   3
  -5   0  -3 49.0030 2.03110   6
   5   0   3 39.2346 2.79016   2
   5   0   3 47.0116 2.26211   6
  -6   0  -3 41.6414 2.04383   6
  -6   0  -3 38.4662 2.59635   1
  -6   0  -3 42.0687 4.30524   3
   6   0   3 41.1062 2.34396   6
  -7   0  -3 236.669 6.54744   6
  -7   0  -3 257.739 11.7716   3
  -7   0  -3 235.331 8.36728   1
   7   0   3 237.741 7.62368   6
   7   0   3 244.518 9.39331   2
  -8   0  -3 41.9154 3.18588   1
  -8   0  -3 37.6429 4.67137   3
  -8   0  -3 40.3549 2.04283   6
   8   0   3 39.7605 4.36076   2
   8   0   3 41.5807 2.78776   6
  -9   0  -3 1.77287 1.34524   1
  -9   0  -3 2.53146 2.41059   3
  -9   0  -3 2.98946 0.79518   6
   9   0   3 3.71554 1.25708   6
   9   0   3 5.48215 1.89701   2
 -10   0  -3 0.67124 1.26653   1
 -10   0  -3 -0.3412 2.10542   3
  10   0   3 0.33462 0.80582   6
  10   0   3 0.13541 1.26555   2
 -11   0  -3 7.68116 2.36583   1
 -11   0  -3 9.51817 3.46745   3
  11   0   3 5.21624 2.26798   2
  11   0   3 11.6426 2.14265   6
  11  -1  -3 2.75183 2.19425   2
  11  -1  -3 1.64945 1.17303   6
 -11   1   3 0.25062 2.22527   3
  10  -1  -3 1.94261 1.00145   6
  10  -1  -3 -0.4321 1.31052   2
 -10   1   3 -1.3486 1.79482   3
 -10   1   3 0.55782 0.46968   6
   9  -1  -3 -0.6299 0.66392   6
   9  -1  -3 0.79411 1.40917   2
  -9   1   3 0.29411 1.58235   3
  -9   1   3 0.44879 0.52556   6
  -9   1   3 1.25649 1.03906   1
   8  -1  -3 -0.4975 0.92248   2
   8  -1  -3 0.99981 0.84556   6
   8  -1  -3 -0.2195 1.16219   5
  -8   1   3 0.88879 1.04312   1
  -8   1   3 0.10423 0.57239   6
  -8   1   3 0.13901 1.63179   3
   7  -1  -3 162.878 7.04043   2
   7  -1  -3 168.750 5.89162   6
   7  -1  -3 163.522 6.74048   5
  -7   1   3 151.768 4.73349   6
  -7   1   3 165.671 6.44916   1
  -7   1   3 158.584 8.68793   3
   6  -1  -3 23.7988 2.59867   5
   6  -1  -3 16.2739 2.17469   2
   6  -1  -3 17.7987 1.80368   6
  -6   1   3 20.9188 3.11447   3
  -6   1   3 20.6760 2.28378   1
  -6   1   3 18.2831 1.31549   6
   5  -1  -3 77.1508 3.64231   5
   5  -1  -3 68.1375 3.64259   2
   5  -1  -3 74.3998 3.08988   6
  -5   1   3 74.1878 4.72931   3
  -5   1   3 80.7421 3.54632   1
  -5   1   3 77.0929 2.59687   6
   4  -1  -3 20.4480 1.34289   6
   4  -1  -3 17.5620 1.83084   5
   4  -1  -3 18.3809 1.59504   2
  -4   1   3 18.9758 1.08407   6
  -4   1   3 17.8319 1.51870   1
   3  -1  -3 0.76426 0.51757   5
   3  -1  -3 1.08286 0.41240   6
  -3   1   3 1.21679 0.54410   1
  -3   1   3 0.81580 0.70485   3
   2  -1  -3 271.385 7.32391   2
   2  -1  -3 273.672 7.41968   1
   2  -1  -3 281.273 6.76160   6
   2  -1  -3 277.026 7.26486   5
  -2   1   3 277.863 10.1812   3
  -2   1   3 275.093 7.46008   1
  -2   1   3 259.927 6.43990   6
   1  -1  -3 1070.44 23.3580   6
   1  -1  -3 1027.70 23.9377   5
   1  -1  -3 1050.02 25.0156   1
  -1   1   3 1024.64 34.8573   3
  -1   1   3 1097.57 25.1040   1
   0  -1  -3 4849.78 107.177   6
   0  -1  -3 4826.02 108.384   5
   0  -1  -3 4927.61 113.083   1
   0   1   3 4900.30 159.026   3
  -1  -1  -3 10.2461 0.58033   6
  -1  -1  -3 9.85808 1.01078   3
  -1  -1  -3 7.83417 0.92752   4
   1   1   3 10.8679 0.66421   6
   1   1   3 9.34992 0.82070   2
   1   1   3 10.3556 1.04670   3
  -2  -1  -3 139.765 5.59834   4
  -2  -1  -3 144.661 5.85040   3
  -2  -1  -3 134.276 4.19040   1
  -2  -1  -3 145.038 3.70732   6
   2   1   3 141.983 4.58907   2
   2   1   3 145.328 3.94005   6
  -3  -1  -3 238.453 6.82902   1
  -3  -1  -3 240.909 9.57232   3
   3   1   3 244.128 6.39862   6
  -4  -1  -3 78.5168 2.63622   6
  -4  -1  -3 73.5599 4.67276   4
  -4  -1  -3 80.1025 4.84530   3
  -4  -1  -3 71.6131 3.10704   1
  -4  -1  -3 73.0513 2.59372   6
   4   1   3 78.5939 3.68588   2
   4   1   3 71.5217 2.83943   6
  -5  -1  -3 52.1793 2.72060   1
  -5  -1  -3 48.8429 2.28627   6
  -5  -1  -3 45.8809 4.10803   4
  -5  -1  -3 51.9094 4.67481   3
   5   1   3 46.5408 2.36826   6
   5   1   3 54.9667 3.31551   2
  -6  -1  -3 22.2326 1.87928   6
  -6  -1  -3 20.4676 1.88763   1
  -6  -1  -3 20.3058 3.74182   3
   6   1   3 24.5737 1.84018   6
   6   1   3 20.9218 2.65868   2
  -7  -1  -3 17.4136 2.26666   1
  -7  -1  -3 19.5997 4.07749   3
  -7  -1  -3 16.6955 1.82967   6
   7   1   3 16.5327 1.87715   6
   7   1   3 17.2716 2.74256   2
  -8  -1  -3 15.3037 1.74294   6
  -8  -1  -3 19.6483 2.65945   1
  -8  -1  -3 13.2198 3.47337   3
   8   1   3 12.7740 2.51875   5
   8   1   3 16.4822 2.89334   2
   8   1   3 16.7636 2.10418   6
  -9  -1  -3 1.89291 1.27963   1
  -9  -1  -3 3.39281 2.65389   3
  -9  -1  -3 2.95756 1.01739   6
   9   1   3 4.35218 1.87543   2
   9   1   3 2.93921 1.12569   6
 -10  -1  -3 -1.5501 0.96213   1
 -10  -1  -3 -2.9517 1.85635   3
 -10  -1  -3 0.86544 0.74484   6
  10   1   3 -0.2425 1.37909   2
  10   1   3 0.14662 0.80353   6
 -11  -1  -3 1.87747 3.05895   3
 -11  -1  -3 2.12602 1.75852   1
  11   1   3 1.41488 1.22260   6
  11   1   3 2.12491 1.82794   2
  11  -2  -3 0.99793 1.02883   6
  11  -2  -3 -0.1246 1.49086   2
 -11   2   3 -0.1414 2.07224   3
  10  -2  -3 2.74556 1.17002   6
  10  -2  -3 0.34935 1.51304   2
 -10   2   3 1.60823 1.88978   3
 -10   2   3 1.17440 1.41597   1
   9  -2  -3 -1.5659 1.06049   2
   9  -2  -3 1.33527 0.96866   6
  -9   2   3 0.59535 1.50219   3
  -9   2   3 0.68046 1.08208   1
   8  -2  -3 -0.0227 1.01506   2
   8  -2  -3 0.92847 0.80149   6
  -8   2   3 -1.1651 0.84453   1
  -8   2   3 -1.3034 1.18395   3
  -8   2   3 0.33484 0.38807   6
   7  -2  -3 11.5958 1.67529   6
   7  -2  -3 10.0277 1.95338   2
   7  -2  -3 8.42274 1.83839   5
  -7   2   3 13.7949 2.82995   3
  -7   2   3 13.3595 2.11402   1
  -7   2   3 10.9506 0.91515   6
   6  -2  -3 2.04618 1.00401   5
   6  -2  -3 4.30341 1.27668   2
   6  -2  -3 2.37433 0.71311   6
  -6   2   3 3.47910 0.58272   6
  -6   2   3 2.79492 1.39024   3
  -6   2   3 2.39442 0.97062   1
   5  -2  -3 14.4985 1.25093   6
   5  -2  -3 12.7726 1.67925   5
   5  -2  -3 12.7297 1.69860   2
  -5   2   3 14.9630 0.88974   6
  -5   2   3 14.0184 1.81866   1
  -5   2   3 15.1677 2.39017   3
   4  -2  -3 16.6434 1.21047   6
   4  -2  -3 18.5709 1.58166   5
   4  -2  -3 17.5573 1.52052   2
  -4   2   3 19.4695 0.91707   6
  -4   2   3 15.3250 1.73124   1
   3  -2  -3 86.4477 3.33490   5
   3  -2  -3 93.2765 3.27762   2
   3  -2  -3 85.7921 2.82807   6
  -3   2   3 91.8069 3.64568   1
  -3   2   3 86.9993 2.39481   6
   2  -2  -3 3004.51 65.5203   5
   2  -2  -3 3001.23 64.4383   6
   2  -2  -3 2914.24 68.8946   1
  -2   2   3 2975.69 64.5614   6
  -2   2   3 2904.57 96.3690   3
  -2   2   3 2923.07 68.9635   1
   1  -2  -3 1186.98 29.0950   1
   1  -2  -3 1279.14 27.6050   5
  -1   2   3 1243.90 26.5732   6
  -1   2   3 1214.71 40.7824   3
  -1   2   3 1162.00 29.1275   1
  -1   2   3 1210.95 27.4995   5
   0  -2  -3 999.307 22.9054   5
   0   2   3 1019.90 22.1265   6
   0   2   3 995.322 33.9593   3
  -1  -2  -3 216.195 5.25011   6
  -1  -2  -3 218.807 5.92608   1
  -1  -2  -3 203.690 8.40237   3
  -1  -2  -3 217.241 8.03872   4
   1   2   3 201.981 8.42243   3
   1   2   3 210.129 5.25153   6
   1   2   3 216.550 5.82813   2
  -2  -2  -3 64.2277 3.44688   4
  -2  -2  -3 64.3375 2.06746   6
  -2  -2  -3 64.3606 3.55502   3
  -2  -2  -3 61.9815 2.44842   1
   2   2   3 67.0799 2.76042   2
  -3  -2  -3 747.274 24.7826   4
  -3  -2  -3 725.033 18.3474   1
  -3  -2  -3 747.761 17.0087   6
   3   2   3 752.873 19.2493   2
  -4  -2  -3 119.869 4.35794   1
  -4  -2  -3 123.015 3.84836   6
  -4  -2  -3 120.664 6.47034   3
  -4  -2  -3 125.475 6.31925   4
   4   2   3 129.621 5.12017   2
  -5  -2  -3 92.3154 5.98253   4
  -5  -2  -3 92.3289 6.14995   3
  -5  -2  -3 96.9643 3.43564   6
  -5  -2  -3 102.957 4.10007   1
  -5  -2  -3 100.666 3.47544   6
   5   2   3 96.8738 4.72233   2
  -6  -2  -3 4.12944 3.08287   4
  -6  -2  -3 2.60347 1.10113   1
  -6  -2  -3 2.25793 2.92851   3
   6   2   3 0.33879 0.96716   2
  -7  -2  -3 19.7933 2.39966   1
  -7  -2  -3 15.6759 1.95665   6
  -7  -2  -3 15.8081 4.54192   3
   7   2   3 16.1515 2.68702   5
   7   2   3 15.8092 1.97473   6
   7   2   3 12.9304 2.50626   2
  -8  -2  -3 7.57461 1.56350   6
  -8  -2  -3 7.20147 3.77944   3
  -8  -2  -3 9.63758 1.91774   1
   8   2   3 9.04582 2.25884   5
   8   2   3 7.58874 1.45385   6
   8   2   3 5.95641 1.91002   2
  -9  -2  -3 7.78281 1.61366   6
  -9  -2  -3 10.5166 4.09841   3
  -9  -2  -3 8.32996 2.02156   1
   9   2   3 6.04196 2.27618   2
   9   2   3 2.59975 1.75974   5
   9   2   3 6.41669 1.42194   6
 -10  -2  -3 11.1362 1.66336   6
 -10  -2  -3 10.6026 2.38135   1
 -10  -2  -3 6.96627 3.93906   3
  10   2   3 6.14316 1.61600   6
  10   2   3 9.24914 2.67890   2
 -11  -2  -3 1.55383 0.94482   6
 -11  -2  -3 -3.2859 2.92909   3
  11   2   3 2.75535 1.83306   2
  11   2   3 1.08343 1.04688   6
  11  -3  -3 3.83063 1.44571   6
  11  -3  -3 1.51854 1.87908   2
 -11   3   3 2.52689 2.23173   3
 -11   3   3 1.41838 1.66427   1
  10  -3  -3 4.98234 2.09907   2
  10  -3  -3 0.76269 1.01014   6
 -10   3   3 4.01752 2.45967   3
 -10   3   3 0.78684 1.20943   1
   9  -3  -3 2.32209 1.01391   6
   9  -3  -3 5.32826 2.02670   2
  -9   3   3 2.07723 1.73074   3
  -9   3   3 5.10412 1.81062   1
   8  -3  -3 29.7300 2.35242   6
   8  -3  -3 33.9492 3.13577   2
  -8   3   3 32.5236 3.58810   1
  -8   3   3 33.4645 3.99610   3
   7  -3  -3 5.63538 1.52942   2
   7  -3  -3 4.27041 1.05153   6
  -7   3   3 6.84517 1.68022   1
  -7   3   3 7.76845 2.21138   3
   6  -3  -3 9.54280 1.72732   2
   6  -3  -3 9.84838 1.27177   6
   6  -3  -3 7.78638 1.53316   5
  -6   3   3 9.79316 2.24066   3
  -6   3   3 7.64140 1.53922   1
   5  -3  -3 484.362 11.9346   6
   5  -3  -3 464.637 13.2107   2
   5  -3  -3 465.807 12.7864   5
  -5   3   3 468.133 13.7223   1
  -5   3   3 471.380 18.5234   3
   4  -3  -3 1325.35 32.5190   2
   4  -3  -3 1369.59 31.3180   5
   4  -3  -3 1390.33 30.1705   6
  -4   3   3 1270.01 33.0625   1
  -4   3   3 1348.45 30.9995   5
  -4   3   3 1303.60 45.8390   3
   3  -3  -3 248.870 7.23034   5
   3  -3  -3 268.323 6.53043   6
   3  -3  -3 263.015 7.14488   2
  -3   3   3 268.294 7.12059   5
  -3   3   3 237.297 7.92748   1
   2  -3  -3 987.045 22.7518   5
  -2   3   3 1005.22 22.5920   5
  -2   3   3 962.404 34.0152   3
  -2   3   3 970.576 24.4718   1
   1  -3  -3 166.076 4.78455   5
  -1   3   3 165.526 7.63030   3
  -1   3   3 170.253 4.67629   5
   0  -3  -3 204.926 8.43856   4
   0  -3  -3 207.870 6.20938   1
   0   3   3 211.196 5.63529   5
   0   3   3 208.855 9.00186   3
  -1  -3  -3 2.22658 0.92697   3
  -1  -3  -3 2.56753 0.87543   4
  -1  -3  -3 1.52354 0.60289   1
  -1  -3  -3 2.28883 0.41622   6
   1   3   3 2.16614 0.54321   2
   1   3   3 1.54590 0.81957   3
   1   3   3 1.88672 0.31060   6
  -2  -3  -3 1354.66 32.8816   1
  -2  -3  -3 1383.92 44.2210   4
  -2  -3  -3 1399.43 30.6524   6
   2   3   3 1383.08 33.4211   2
  -3  -3  -3 340.518 12.8920   4
  -3  -3  -3 348.207 13.5770   3
  -3  -3  -3 333.396 9.34275   1
  -3  -3  -3 340.753 8.49061   6
   3   3   3 355.954 8.70085   6
   3   3   3 348.455 10.1255   2
  -4  -3  -3 47.7055 2.09742   6
  -4  -3  -3 48.4344 3.99715   3
  -4  -3  -3 46.9141 2.42989   1
  -4  -3  -3 45.1698 3.77981   4
   4   3   3 46.7939 2.16995   6
   4   3   3 47.1519 2.96143   2
  -5  -3  -3 71.6716 5.67832   3
  -5  -3  -3 76.5599 3.13102   6
  -5  -3  -3 76.3598 5.52107   4
  -5  -3  -3 80.3377 3.62272   1
   5   3   3 77.1782 3.16145   6
   5   3   3 77.9930 4.27055   2
  -6  -3  -3 1.36539 0.95616   1
  -6  -3  -3 -0.7082 2.80119   4
  -6  -3  -3 1.17759 3.06374   3
  -6  -3  -3 1.18399 1.14799   6
  -6  -3  -3 1.95876 1.20510   6
   6   3   3 1.54734 1.10943   2
   6   3   3 1.65364 0.69825   6
  -7  -3  -3 200.918 7.22011   1
  -7  -3  -3 178.975 6.17737   6
  -7  -3  -3 191.613 11.5747   3
  -7  -3  -3 183.945 10.4653   4
   7   3   3 185.846 8.27866   2
   7   3   3 187.258 7.82721   5
   7   3   3 182.303 6.31274   6
  -8  -3  -3 4.68464 1.58570   1
  -8  -3  -3 5.90119 3.76956   3
  -8  -3  -3 4.07859 1.56644   6
   8   3   3 4.13804 1.76844   5
   8   3   3 5.59258 1.34173   6
   8   3   3 2.74399 1.70722   2
  -9  -3  -3 16.8457 5.08832   3
  -9  -3  -3 22.5759 3.00551   1
  -9  -3  -3 22.1659 2.50820   6
   9   3   3 21.6157 2.44923   6
   9   3   3 20.8755 3.43281   5
   9   3   3 29.9518 4.21579   2
 -10  -3  -3 4.01072 1.53330   6
 -10  -3  -3 -3.6528 3.56134   3
  10   3   3 1.32548 1.76209   5
  10   3   3 3.96239 2.24948   2
  10   3   3 1.82559 1.05371   6
  11  -4  -3 -1.4829 0.89563   6
  11  -4  -3 1.05748 1.78457   2
 -11   4   3 1.65460 1.77052   1
 -11   4   3 4.53915 2.82116   3
  10  -4  -3 -0.6287 1.42388   2
  10  -4  -3 0.40062 0.96134   6
 -10   4   3 0.90824 1.51776   1
 -10   4   3 -0.3716 1.37391   3
   9  -4  -3 5.28998 1.30840   6
   9  -4  -3 2.89865 1.70771   2
  -9   4   3 4.88864 2.53810   3
  -9   4   3 7.25070 2.19442   1
   8  -4  -3 5.23586 1.62509   2
   8  -4  -3 5.70425 1.30240   6
  -8   4   3 5.34126 1.81569   1
  -8   4   3 5.33014 2.06346   3
   7  -4  -3 4.64363 1.02447   6
   7  -4  -3 2.85144 1.16293   2
  -7   4   3 3.76096 1.79284   3
  -7   4   3 3.04746 1.33377   1
   6  -4  -3 1.01822 0.75828   2
   6  -4  -3 -0.0205 0.38826   6
   6  -4  -3 0.75262 0.76527   5
  -6   4   3 0.93995 1.13977   3
  -6   4   3 0.69912 0.91941   1
   5  -4  -3 121.625 4.69535   2
   5  -4  -3 117.685 4.71789   5
   5  -4  -3 118.197 3.93545   6
  -5   4   3 112.873 5.26386   1
  -5   4   3 122.101 7.15571   3
   4  -4  -3 1214.31 29.1925   2
   4  -4  -3 1225.21 26.9157   6
   4  -4  -3 1192.33 28.2108   5
  -4   4   3 1160.51 30.3563   1
  -4   4   3 1177.09 42.0141   3
   3  -4  -3 0.04878 0.33006   2
   3  -4  -3 -0.0004 0.40100   5
   3  -4  -3 -0.1913 0.57315   1
  -3   4   3 0.76455 0.65745   1
  -3   4   3 0.05679 0.46242   3
  -3   4   3 0.02604 0.30017   5
  -2   4   3 203.211 9.79101   3
  -2   4   3 230.814 7.29182   1
   1  -4  -3 835.306 21.1454   1
  -1   4   3 816.440 29.7742   3
  -1   4   3 835.334 19.0847   5
   0  -4  -3 480.572 12.8338   1
   0   4   3 479.752 11.6405   5
   0   4   3 479.962 18.5234   3
  -1  -4  -3 18.3201 0.95362   6
  -1  -4  -3 14.3857 1.30500   1
  -1  -4  -3 19.7934 2.81279   3
  -1  -4  -3 17.4955 2.05653   4
   1   4   3 19.0531 1.33122   5
   1   4   3 19.5270 2.28674   3
   1   4   3 17.5405 1.23112   2
  -2  -4  -3 134.116 6.83030   3
  -2  -4  -3 130.270 4.46922   1
  -2  -4  -3 126.527 6.33678   4
  -2  -4  -3 133.384 3.80729   6
   2   4   3 134.455 3.26395   6
  -3  -4  -3 300.137 12.1513   4
  -3  -4  -3 303.955 12.7371   3
  -3  -4  -3 304.149 8.66276   1
  -3  -4  -3 298.874 7.75407   6
   3   4   3 323.484 7.60424   6
   3   4   3 306.812 9.37609   2
  -4  -4  -3 0.90939 1.44987   3
  -4  -4  -3 0.10535 0.55652   6
  -4  -4  -3 2.11247 0.88234   1
  -4  -4  -3 0.38420 1.56698   4
   4   4   3 0.80564 0.77290   2
   4   4   3 0.17411 0.32895   6
  -5  -4  -3 0.00401 0.87794   6
  -5  -4  -3 1.48391 0.91803   1
  -5  -4  -3 2.67689 2.68099   4
  -5  -4  -3 -0.0726 2.25271   3
   5   4   3 0.90465 0.91564   2
   5   4   3 -0.1764 0.33642   6
  -6  -4  -3 206.533 11.4406   3
  -6  -4  -3 192.742 6.18861   6
  -6  -4  -3 206.570 10.6764   4
  -6  -4  -3 201.262 7.02230   1
   6   4   3 194.314 7.69230   5
   6   4   3 199.563 8.23656   2
   6   4   3 183.291 6.02699   6
  -7  -4  -3 4.45476 3.37690   3
  -7  -4  -3 4.71724 3.96800   4
  -7  -4  -3 3.72607 1.37432   1
  -7  -4  -3 4.74247 1.46070   6
   7   4   3 5.65703 1.70186   5
   7   4   3 4.00082 1.62537   2
   7   4   3 5.28208 1.10845   6
  -8  -4  -3 0.41901 3.36084   3
  -8  -4  -3 0.71985 1.34300   6
  -8  -4  -3 -0.1407 0.95002   1
   8   4   3 -0.1453 0.60809   6
   8   4   3 0.03600 1.13096   5
   8   4   3 -0.2148 1.29572   2
  -9  -4  -3 0.21115 1.16597   1
  -9  -4  -3 -5.5093 3.60935   3
  -9  -4  -3 1.38480 1.46680   6
   9   4   3 0.88706 0.80439   6
   9   4   3 -0.3108 1.55274   2
   9   4   3 0.29346 1.52285   5
 -10  -4  -3 -0.3152 1.45608   6
 -10  -4  -3 -8.3897 3.86573   3
  10   4   3 -0.1489 1.74254   5
  10   4   3 0.70330 0.79137   6
  10   4   3 -1.1065 1.57632   2
  11  -5  -3 -0.0530 1.62884   2
  11  -5  -3 0.48108 1.24795   6
 -11   5   3 1.33580 2.53310   3
 -11   5   3 0.46158 1.39891   1
  10  -5  -3 -0.4527 1.40338   2
  10  -5  -3 0.99600 0.95834   6
 -10   5   3 0.08115 1.46986   1
 -10   5   3 0.52359 1.87446   3
   9  -5  -3 7.05141 1.48040   6
   9  -5  -3 3.78044 1.58844   2
  -9   5   3 4.18833 2.50565   3
  -9   5   3 8.49310 2.39368   1
   8  -5  -3 15.8436 1.89644   6
   8  -5  -3 16.3974 2.61875   2
  -8   5   3 12.1285 2.43224   1
  -8   5   3 13.2636 3.35040   3
   7  -5  -3 2.07520 0.81843   6
   7  -5  -3 3.36828 1.27890   2
  -7   5   3 1.34404 1.23533   1
  -7   5   3 2.57689 1.80666   3
   6  -5  -3 6.49741 1.02464   6
   6  -5  -3 6.87216 1.41002   2
  -6   5   3 6.14227 1.71274   1
  -6   5   3 6.15669 2.08948   3
   5  -5  -3 39.7970 2.39911   2
   5  -5  -3 39.6308 1.87068   6
   5  -5  -3 39.5683 2.58345   5
  -5   5   3 44.0293 4.25714   3
  -5   5   3 37.5938 3.05936   1
   4  -5  -3 67.5324 3.81844   1
   4  -5  -3 67.2183 2.82749   2
  -4   5   3 65.4813 3.80576   1
  -4   5   3 62.3435 5.01720   3
   3  -5  -3 36.1274 1.64698   2
   3  -5  -3 32.6159 2.46182   1
  -3   5   3 33.2086 3.43253   3
  -3   5   3 33.0724 2.55206   1
  -3   5   3 35.4734 1.59183   5
   2  -5  -3 195.001 6.82249   1
  -2   5   3 178.113 6.72093   1
  -2   5   3 197.299 5.05414   5
   1  -5  -3 473.157 13.4907   1
  -1   5   3 473.238 19.3067   3
  -1   5   3 489.405 13.7059   1
  -1   5   3 495.676 11.4788   5
   0  -5  -3 132.744 7.36789   3
   0  -5  -3 128.019 6.86427   4
   0  -5  -3 128.319 4.87483   1
   0   5   3 135.612 4.03699   2
   0   5   3 130.647 3.97785   5
   0   5   3 134.642 7.47828   3
  -1  -5  -3 419.760 17.2709   3
  -1  -5  -3 448.501 10.1689   6
  -1  -5  -3 418.345 11.7708   1
  -1  -5  -3 414.468 16.2518   4
   1   5   3 433.742 17.4702   3
   1   5   3 425.921 11.3355   2
   1   5   3 428.938 10.8909   5
  -2  -5  -3 25.0809 1.76048   1
  -2  -5  -3 26.9601 3.08741   3
  -2  -5  -3 23.0426 2.66862   4
  -2  -5  -3 23.4446 1.28936   6
   2   5   3 24.9679 1.83779   2
  -3  -5  -3 167.836 8.58778   3
  -3  -5  -3 166.616 5.58298   1
  -3  -5  -3 167.387 4.84044   6
  -3  -5  -3 168.530 8.22632   4
   3   5   3 166.225 6.12052   2
  -4  -5  -3 57.5797 2.43730   6
  -4  -5  -3 53.5728 2.79123   1
  -4  -5  -3 55.0780 4.74585   3
  -4  -5  -3 48.9016 4.32167   4
   4   5   3 55.5481 1.80435   6
   4   5   3 54.9418 3.40122   2
  -5  -5  -3 -2.8783 1.75118   3
  -5  -5  -3 1.67259 0.91409   6
  -5  -5  -3 0.60199 0.94786   1
  -5  -5  -3 0.06650 2.61463   4
   5   5   3 -0.1187 0.90104   2
   5   5   3 0.52309 0.37732   6
   5   5   3 0.74670 0.90845   5
  -6  -5  -3 64.0137 5.88082   4
  -6  -5  -3 60.5001 3.16767   6
  -6  -5  -3 61.2613 3.54713   1
  -6  -5  -3 65.2124 6.33444   3
   6   5   3 59.6046 4.02478   5
   6   5   3 57.8491 4.22835   2
   6   5   3 62.9636 2.56868   6
  -7  -5  -3 26.0110 2.50642   6
  -7  -5  -3 26.5387 5.13855   3
  -7  -5  -3 25.3202 5.16104   4
  -7  -5  -3 27.1896 2.61172   6
  -7  -5  -3 26.2491 2.80799   1
   7   5   3 28.4191 3.72245   2
   7   5   3 24.4768 1.67538   6
   7   5   3 21.9412 3.07991   5
  -8  -5  -3 -5.7028 3.36789   4
  -8  -5  -3 -6.1311 3.44811   3
  -8  -5  -3 1.21029 1.13865   1
  -8  -5  -3 -0.2429 1.34508   6
   8   5   3 -0.5126 1.13011   5
   8   5   3 -0.1433 0.56186   6
   8   5   3 1.08596 1.37788   2
  -9  -5  -3 -5.2428 4.48699   3
  -9  -5  -3 -0.0920 1.52473   6
   9   5   3 -1.2959 1.48490   5
   9   5   3 -0.4331 1.37618   2
 -10  -5  -3 1.28260 1.58381   6
  10   5   3 -1.2657 1.57877   5
  11  -6  -3 0.97221 1.69665   2
  11  -6  -3 1.90430 1.26520   6
 -11   6   3 2.95319 2.03724   1
 -11   6   3 1.81810 2.49007   3
  10  -6  -3 -0.0291 1.46742   2
  10  -6  -3 1.64521 1.08423   6
 -10   6   3 1.22603 2.01092   3
 -10   6   3 0.59427 1.51310   1
   9  -6  -3 21.5447 2.44330   6
   9  -6  -3 32.7385 3.77655   2
  -9   6   3 16.0209 4.07926   3
  -9   6   3 26.3843 3.90958   1
   8  -6  -3 2.65846 1.05153   6
   8  -6  -3 4.37925 1.57423   2
  -8   6   3 4.86352 2.50276   3
  -8   6   3 4.58538 1.90970   1
   7  -6  -3 19.3288 2.50188   2
  -7   6   3 19.9053 3.09667   1
  -7   6   3 14.3928 3.55105   3
   6  -6  -3 5.85517 1.30948   2
  -6   6   3 9.50042 2.70100   3
  -6   6   3 8.10975 2.17006   1
   5  -6  -3 96.6588 4.01088   2
   5  -6  -3 102.102 5.26504   1
  -5   6   3 102.823 7.22420   3
  -5   6   3 102.453 5.36909   1
   4  -6  -3 23.5009 1.58091   2
   4  -6  -3 25.5581 2.90855   1
  -4   6   3 22.7971 2.79430   1
  -4   6   3 25.6944 3.95940   3
   3  -6  -3 0.38583 0.60480   1
   3  -6  -3 3.73190 0.64675   2
  -3   6   3 0.86341 0.68216   1
  -3   6   3 1.94001 1.29816   3
   2  -6  -3 23.0440 2.10440   1
  -2   6   3 21.9274 2.47974   1
   1  -6  -3 494.295 14.5244   1
  -1   6   3 521.780 11.9540   5
  -1   6   3 532.656 21.2486   3
   0  -6  -3 231.905 11.3457   3
   0  -6  -3 220.539 10.4832   4
   0  -6  -3 219.688 7.46553   1
   0   6   3 231.021 6.51309   2
   0   6   3 226.911 6.04502   5
   0   6   3 226.900 11.4138   3
  -1  -6  -3 8.05392 2.15740   4
  -1  -6  -3 6.51012 1.24555   1
  -1  -6  -3 5.00339 1.91166   3
  -1  -6  -3 6.54035 0.75551   6
   1   6   3 6.02420 0.92923   5
   1   6   3 6.88384 2.03404   3
   1   6   3 7.43727 1.14735   2
  -2  -6  -3 26.9186 3.03983   4
  -2  -6  -3 29.0935 1.50608   6
  -2  -6  -3 30.4124 3.54961   3
  -2  -6  -3 26.5917 1.97448   1
   2   6   3 32.8392 2.17664   2
   2   6   3 26.9869 3.31576   3
  -3  -6  -3 21.7788 3.51734   3
  -3  -6  -3 20.5737 2.09060   1
  -3  -6  -3 18.8665 3.24625   4
  -3  -6  -3 19.7925 1.32732   6
   3   6   3 22.4154 2.45425   2
  -4  -6  -3 3.11166 0.85960   6
  -4  -6  -3 4.74471 1.25889   1
  -4  -6  -3 0.66315 1.61879   3
  -4  -6  -3 4.53781 2.22243   4
   4   6   3 3.69685 1.22404   5
   4   6   3 1.39782 0.99014   2
  -5  -6  -3 0.47124 0.99441   1
  -5  -6  -3 0.39568 2.32835   3
  -5  -6  -3 -2.4943 1.97051   4
  -5  -6  -3 -0.6395 0.76132   6
   5   6   3 0.89738 1.03545   2
   5   6   3 1.59121 1.09272   5
  -6  -6  -3 5.16121 3.16073   3
  -6  -6  -3 6.54172 1.57986   1
  -6  -6  -3 6.34530 1.52991   6
  -6  -6  -3 7.53556 3.27474   4
   6   6   3 7.28655 2.00769   2
   6   6   3 7.05157 1.80822   5
  -7  -6  -3 1.76583 1.27319   1
  -7  -6  -3 3.42680 3.26022   4
  -7  -6  -3 1.81476 3.00003   3
  -7  -6  -3 1.19194 1.18176   6
  -7  -6  -3 -0.5576 1.13665   6
   7   6   3 1.78977 1.35288   5
   7   6   3 2.03023 1.59802   2
  -8  -6  -3 3.93672 1.75409   6
  -8  -6  -3 -5.7813 3.69888   4
  -8  -6  -3 5.60382 4.02110   3
   8   6   3 1.52186 1.37904   5
   8   6   3 3.02709 1.90360   2
  -9  -6  -3 7.40492 2.19228   6
  -9  -6  -3 4.86063 5.16435   3
   9   6   3 11.3346 2.87952   5
   9   6   3 14.2014 3.42618   2
 -11   7   3 -0.5038 1.94570   3
 -11   7   3 1.42908 2.00526   1
 -10   7   3 1.97927 2.44221   3
 -10   7   3 2.44152 1.81854   1
   9  -7  -3 12.1874 2.44782   2
  -9   7   3 14.8698 4.13249   3
  -9   7   3 17.1900 3.44390   1
   8  -7  -3 4.47160 1.53327   2
  -8   7   3 4.09788 2.61798   3
  -8   7   3 4.19204 1.83207   1
   7  -7  -3 27.6912 2.53042   2
  -7   7   3 33.8364 5.57940   3
  -7   7   3 28.5876 3.81339   1
   6  -7  -3 -0.1757 0.78457   2
   6  -7  -3 2.29305 1.58820   1
  -6   7   3 0.69444 1.33465   1
  -6   7   3 1.78772 1.76791   3
   5  -7  -3 0.29552 0.60401   2
   5  -7  -3 -0.3812 0.69840   1
  -5   7   3 0.19009 0.69367   1
  -5   7   3 0.44930 1.36874   3
  -4   7   3 30.7341 4.72949   3
   3  -7  -3 3.27874 0.71214   2
   3  -7  -3 1.78657 1.02412   1
  -3   7   3 1.31990 1.52270   3
  -3   7   3 1.08220 0.97341   1
   2  -7  -3 6.42643 0.86954   2
   2  -7  -3 5.34640 1.41580   1
  -2   7   3 3.39603 1.67758   3
  -2   7   3 5.71313 0.75033   2
  -2   7   3 1.85542 1.13338   1
   1  -7  -3 0.14886 0.68039   1
  -1   7   3 1.62704 0.55465   2
  -1   7   3 -0.5784 0.48785   3
   0  -7  -3 38.4348 2.67878   1
   0  -7  -3 37.2371 3.26548   4
   0  -7  -3 40.0229 4.29315   3
   0   7   3 36.5304 1.51989   5
   0   7   3 40.8320 2.11345   2
   0   7   3 34.4960 1.49300   5
   0   7   3 35.2356 4.09810   3
  -1  -7  -3 0.12962 0.65550   1
  -1  -7  -3 -1.0988 0.85068   3
  -1  -7  -3 -0.4333 0.24585   6
   1   7   3 -0.5008 0.93258   3
   1   7   3 0.58182 0.44218   5
   1   7   3 -0.3066 0.35812   5
   1   7   3 0.19048 0.50927   2
  -2  -7  -3 0.64568 0.70227   1
  -2  -7  -3 -1.3981 1.16656   3
   2   7   3 -0.4547 0.83366   3
   2   7   3 -0.3034 0.62653   2
  -3  -7  -3 -0.9139 1.47386   3
  -3  -7  -3 1.55839 0.64039   6
  -3  -7  -3 0.57771 0.70320   1
  -3  -7  -3 -0.9751 1.25621   4
   3   7   3 0.88635 0.60912   5
   3   7   3 -0.0544 0.78630   2
  -4  -7  -3 1.33521 1.95750   3
  -4  -7  -3 3.02046 2.07150   4
  -4  -7  -3 3.17240 1.16482   1
  -4  -7  -3 2.48810 0.87431   6
   4   7   3 2.08414 0.99187   5
   4   7   3 1.37491 1.14829   2
  -5  -7  -3 34.6522 5.16028   3
  -5  -7  -3 41.1453 5.58520   4
  -5  -7  -3 35.9221 2.30037   6
  -5  -7  -3 35.8382 2.67480   1
   5   7   3 35.8197 3.27566   2
   5   7   3 28.2983 3.09416   5
  -6  -7  -3 3.95522 3.12665   4
  -6  -7  -3 4.96095 2.74370   3
  -6  -7  -3 2.95620 1.21020   6
  -6  -7  -3 1.33929 1.19964   1
   6   7   3 1.08701 1.37829   2
   6   7   3 3.37910 1.48299   5
  -7  -7  -3 0.86978 3.24375   3
  -7  -7  -3 1.11781 3.13587   4
  -7  -7  -3 -1.7643 1.12342   6
   7   7   3 0.42166 1.18204   5
   7   7   3 -0.1646 1.26748   2
  -8  -7  -3 6.18740 4.38522   4
  -8  -7  -3 5.86141 4.64589   3
  -8  -7  -3 4.16899 1.72017   6
  -8  -7  -3 2.25847 1.67776   6
   8   7   3 4.53677 2.14946   2
   8   7   3 1.22340 1.54126   5
 -11   8   3 2.76555 3.16236   3
 -11   8   3 1.99591 2.27388   1
 -10   8   3 -0.2890 2.25521   3
 -10   8   3 0.91392 2.05762   1
  -9   8   3 -0.2335 1.44794   1
  -9   8   3 0.30714 2.32824   3
  -8   8   3 -0.9492 1.60856   3
  -8   8   3 -0.1603 1.27169   1
   7  -8  -3 28.4987 4.06620   1
  -7   8   3 23.6930 5.15311   3
  -7   8   3 21.1133 3.58916   1
   6  -8  -3 46.3822 4.85945   1
  -6   8   3 44.3870 4.81345   1
  -6   8   3 32.7230 5.43845   3
   5  -8  -3 20.3198 3.02299   1
  -5   8   3 21.6180 3.26216   1
  -5   8   3 22.2763 4.54958   3
   4  -8  -3 0.14071 0.72383   1
  -4   8   3 0.81026 0.90447   1
  -4   8   3 -0.1025 1.23149   3
   3  -8  -3 17.5602 2.75232   1
  -3   8   3 8.94049 2.83091   3
  -3   8   3 15.3675 2.56453   1
   2  -8  -3 122.079 5.86254   1
  -2   8   3 132.873 6.17301   1
   1  -8  -3 0.22694 0.80016   1
  -1   8   3 0.04612 0.76534   3
   0  -8  -3 21.4209 2.45635   1
   0   8   3 9.23449 1.31458   2
  -1  -8  -3 28.2852 2.41959   1
  -1  -8  -3 39.0755 4.67397   3
   1   8   3 34.4775 1.66913   5
   1   8   3 27.6026 4.45281   3
   1   8   3 34.3757 1.69816   5
   1   8   3 33.2902 2.37685   2
  -2  -8  -3 15.2475 3.41090   4
  -2  -8  -3 14.4234 2.03116   1
  -2  -8  -3 13.6602 3.64069   3
   2   8   3 13.5671 1.58145   5
   2   8   3 15.5612 2.13568   2
  -3  -8  -3 112.766 7.79663   3
  -3  -8  -3 105.567 7.04528   4
  -3  -8  -3 104.528 3.77724   6
  -3  -8  -3 99.3192 4.45441   1
   3   8   3 98.5469 4.29701   5
   3   8   3 99.3364 5.02484   2
  -4  -8  -3 32.7149 2.07220   6
  -4  -8  -3 36.1472 4.43015   3
  -4  -8  -3 34.8718 2.57541   1
  -4  -8  -3 29.2812 4.47434   4
   4   8   3 28.7353 3.30374   2
   4   8   3 34.9664 2.65107   5
  -5  -8  -3 6.81716 2.87848   3
  -5  -8  -3 1.66905 0.93987   6
  -5  -8  -3 4.79694 2.46549   4
  -5  -8  -3 4.63040 1.45868   1
   5   8   3 5.69090 1.70752   2
   5   8   3 3.44825 1.30991   5
  -6  -8  -3 9.32478 1.67494   6
  -6  -8  -3 8.73935 3.60330   3
  -6  -8  -3 14.1450 3.98157   4
   6   8   3 13.6724 2.36770   5
   6   8   3 8.00689 2.20342   2
  -7  -8  -3 5.95984 3.50604   4
  -7  -8  -3 1.22848 2.80577   3
  -7  -8  -3 0.74332 1.42786   6
   7   8   3 0.39490 1.42950   2
   7   8   3 1.26202 1.38928   5
  -8  -8  -3 7.99841 5.45103   4
  -8  -8  -3 5.55532 1.97560   6
  -8  -8  -3 2.58545 4.07809   3
  -8  -8  -3 3.08785 1.75905   6
   8   8   3 7.29306 2.33043   5
   8   8   3 4.57139 2.25557   2
  10  -9  -3 -1.5299 1.64554   1
 -10   9   3 1.17700 2.74906   3
 -10   9   3 -1.9888 1.23988   1
   9  -9  -3 -0.1557 1.60224   1
  -9   9   3 1.35252 1.50002   1
  -9   9   3 -0.5752 1.98638   3
   8  -9  -3 3.94098 2.24506   1
  -8   9   3 1.77476 2.63348   3
  -8   9   3 2.31555 1.70986   1
   7  -9  -3 43.8295 5.05037   1
  -7   9   3 51.0693 4.63766   1
  -7   9   3 45.2151 7.17841   3
   6  -9  -3 74.4808 5.25802   1
  -6   9   3 69.7261 5.23203   1
  -6   9   3 69.6728 7.14137   3
   5  -9  -3 30.9128 3.88441   1
  -5   9   3 34.3201 5.75363   3
  -5   9   3 36.4695 4.26153   1
   4  -9  -3 26.2841 3.45701   1
  -4   9   3 26.2738 3.68989   1
  -4   9   3 23.6880 4.71601   3
   3  -9  -3 29.8455 3.57805   1
  -3   9   3 25.4079 3.42128   1
  -3   9   3 24.3422 4.62025   3
   2  -9  -3 0.28772 1.01960   1
  -2   9   3 1.85068 1.20020   1
  -2   9   3 0.12178 1.49584   3
   1  -9  -3 7.29905 2.81170   3
   1  -9  -3 12.2296 2.23371   1
   1  -9  -3 11.8716 3.42197   4
  -1   9   3 10.2333 3.09834   3
   0  -9  -3 10.3714 3.16388   4
   0  -9  -3 8.16601 1.77564   1
   0  -9  -3 9.56829 3.26161   3
   0   9   3 8.91878 3.03488   3
  -1  -9  -3 584.019 23.7914   4
  -1  -9  -3 608.702 25.4888   3
  -1  -9  -3 612.573 17.1352   1
   1   9   3 568.580 25.2752   3
  -2  -9  -3 109.973 7.80548   4
  -2  -9  -3 121.720 8.78042   3
  -2  -9  -3 119.724 5.25829   1
   2   9   3 116.344 4.00933   5
   2   9   3 111.190 5.29459   2
  -3  -9  -3 10.3794 2.96814   4
  -3  -9  -3 7.63967 1.52783   1
  -3  -9  -3 9.77901 3.14426   3
   3   9   3 11.1082 1.56554   5
   3   9   3 7.87299 1.88466   2
  -4  -9  -3 1.06881 0.79938   6
  -4  -9  -3 1.65507 1.01920   1
  -4  -9  -3 1.81135 1.93761   4
  -4  -9  -3 3.59667 1.83356   3
   4   9   3 1.10496 1.19779   2
   4   9   3 0.86711 0.78509   5
  -5  -9  -3 25.3121 2.14473   6
  -5  -9  -3 26.8947 4.70320   4
  -5  -9  -3 28.2284 3.02308   1
  -5  -9  -3 30.0156 5.27022   3
   5   9   3 30.6112 3.20231   5
   5   9   3 28.5056 3.75974   2
  -6  -9  -3 -1.5614 2.58366   4
  -6  -9  -3 -1.2968 0.94444   6
  -6  -9  -3 3.80231 2.57570   3
   6   9   3 0.63324 1.05733   5
   6   9   3 -0.3041 1.36055   2
  -7  -9  -3 2.79571 1.66638   6
  -7  -9  -3 8.00205 4.22733   4
  -7  -9  -3 9.72704 4.30993   3
   7   9   3 4.41895 2.16137   2
   7   9   3 3.94913 1.51186   5
  10 -10  -3 -0.4427 2.16230   1
 -10  10   3 0.25332 2.69336   3
 -10  10   3 0.91146 1.86997   1
   9 -10  -3 0.70875 1.77898   1
  -9  10   3 2.33322 3.14896   3
  -9  10   3 1.41772 1.80718   1
   8 -10  -3 0.74690 1.83778   1
  -8  10   3 -0.5513 2.21880   3
  -8  10   3 -1.0280 1.62353   1
   7 -10  -3 8.25498 2.75983   1
  -7  10   3 12.1721 4.07400   3
  -7  10   3 7.17021 2.60515   1
   6 -10  -3 54.3940 4.70737   1
  -6  10   3 45.5816 5.28065   1
  -6  10   3 44.0213 7.18411   3
   5 -10  -3 10.9149 2.62424   1
  -5  10   3 13.6873 3.06999   1
  -5  10   3 9.95484 3.45684   3
   4 -10  -3 35.9540 4.31395   1
  -4  10   3 37.6323 6.28283   3
  -4  10   3 45.2149 4.08677   1
   3 -10  -3 -0.3343 1.03567   1
  -3  10   3 -0.4189 1.00134   1
  -3  10   3 0.03457 1.65295   3
   2 -10  -3 3.65514 2.57030   3
   2 -10  -3 0.13498 2.18763   4
   2 -10  -3 4.03343 1.56782   1
  -2  10   3 2.51328 2.09513   3
   1 -10  -3 3.50688 2.80710   3
   1 -10  -3 4.14534 1.44418   1
   1 -10  -3 3.76797 2.55640   4
  -1  10   3 2.33279 2.13086   3
   0 -10  -3 184.839 11.9644   3
   0 -10  -3 180.423 10.9419   4
   0 -10  -3 173.982 7.52416   1
   0  10   3 181.691 11.7852   3
  -1 -10  -3 0.14426 1.86427   3
  -1 -10  -3 1.53170 1.82426   4
  -1 -10  -3 0.49470 1.07768   1
   1  10   3 0.68740 1.66504   3
  -2 -10  -3 14.4039 4.32056   3
  -2 -10  -3 11.1826 3.28718   4
  -2 -10  -3 11.8383 1.98263   1
  -3 -10  -3 1.35162 1.05231   1
  -3 -10  -3 5.11333 2.97343   3
  -3 -10  -3 5.10082 2.25910   4
   3  10   3 2.68575 0.80805   5
  -4 -10  -3 9.08312 3.03335   4
  -4 -10  -3 5.22214 1.44277   1
  -4 -10  -3 12.1496 2.92832   3
   4  10   3 3.22266 1.05418   5
  -5 -10  -3 27.9432 4.99406   3
  -5 -10  -3 29.8436 5.42086   4
   5  10   3 18.4776 2.32840   5
  -6 -10  -3 2.91647 1.45050   6
  -6 -10  -3 6.30675 3.12168   3
  -6 -10  -3 4.18148 3.57965   4
   6  10   3 2.90965 1.83879   2
   6  10   3 2.23531 1.28340   5
   9 -11  -3 2.14374 1.99580   1
  -9  11   3 0.15949 1.77457   1
  -9  11   3 3.47631 3.19431   3
   8 -11  -3 -0.1376 1.54803   1
  -8  11   3 1.11197 2.37595   3
  -8  11   3 -1.1683 1.35538   1
   7 -11  -3 -0.3609 1.32841   1
  -7  11   3 5.73595 2.29670   1
  -7  11   3 2.69258 2.92804   3
   6 -11  -3 1.90145 1.80185   1
  -6  11   3 2.96400 2.63151   3
  -6  11   3 1.29841 1.78544   1
   5 -11  -3 4.14285 1.91894   1
  -5  11   3 7.35189 2.49771   1
  -5  11   3 10.3025 3.81968   3
   4 -11  -3 16.1325 3.17025   1
  -4  11   3 17.0542 3.23708   1
  -4  11   3 15.8325 4.48886   3
   3 -11  -3 6.90987 2.08456   1
  -3  11   3 7.50789 2.27930   1
  -3  11   3 10.2023 3.57600   3
   2 -11  -3 0.44099 2.55159   3
   2 -11  -3 1.09755 1.18427   1
   2 -11  -3 0.15412 2.00521   4
  -2  11   3 2.79526 2.30357   3
   1 -11  -3 -2.1146 1.81764   4
   1 -11  -3 -1.0032 2.33783   3
   1 -11  -3 0.28561 1.16030   1
  -1  11   3 -0.8152 1.43266   3
   0 -11  -3 23.0018 3.11473   1
   0 -11  -3 26.1628 5.52587   4
   0 -11  -3 27.8973 6.61301   3
   0  11   3 24.5812 5.29212   3
  -1 -11  -3 21.9982 4.86673   4
  -1 -11  -3 33.6780 3.68186   1
  -1 -11  -3 48.1319 8.11317   3
   1  11   3 30.4912 5.53844   3
  -2 -11  -3 5.27848 2.44717   4
  -2 -11  -3 9.34069 4.03309   3
  -2 -11  -3 1.98327 1.14871   1
  -3 -11  -3 0.65656 0.84679   1
  -3 -11  -3 3.25630 2.00636   4
  -4 -11  -3 37.6271 5.73238   4
   4  11   3 26.7652 1.83350   5
  -5 -11  -3 10.4784 2.79931   3
  -5 -11  -3 4.41705 2.62836   4
   5  11   3 0.78242 0.89743   5
   9 -12  -3 -2.3695 1.59679   1
  -9  12   3 2.46538 3.15718   3
  -9  12   3 0.41344 1.71409   1
   8 -12  -3 1.28511 1.91527   1
  -8  12   3 -1.7810 2.75248   3
  -8  12   3 1.36420 1.67821   1
   7 -12  -3 7.43161 2.55562   1
  -7  12   3 4.36538 2.40298   1
  -7  12   3 3.25407 3.06611   3
   6 -12  -3 16.7835 3.60756   1
  -6  12   3 7.81978 2.55686   1
  -6  12   3 11.2484 4.32157   3
   5 -12  -3 -2.3973 1.35390   1
  -5  12   3 -0.4225 1.33277   1
  -5  12   3 -0.2955 2.05499   3
   4 -12  -3 6.01691 2.22532   1
  -4  12   3 2.34066 2.77008   3
  -4  12   3 2.95496 1.89010   1
   3 -12  -3 4.75059 4.49504   3
   3 -12  -3 9.60441 2.38782   1
   3 -12  -3 19.4706 5.63475   4
  -3  12   3 12.3343 4.15836   3
   2 -12  -3 13.7235 4.83089   4
   2 -12  -3 11.4542 2.69013   1
   2 -12  -3 13.1181 6.12078   3
  -2  12   3 7.85201 3.73298   3
   1 -12  -3 34.9939 8.24005   3
   1 -12  -3 18.6595 3.10200   1
   1 -12  -3 25.6616 5.85563   4
  -1  12   3 24.9241 5.39158   3
   0 -12  -3 24.0728 3.42843   1
   0 -12  -3 38.0133 7.28436   4
   0 -12  -3 41.3545 8.36465   3
   0  12   3 22.5725 5.13414   3
  -1 -12  -3 21.3911 6.14733   3
  -1 -12  -3 18.3970 4.69766   4
  -1 -12  -3 10.4372 2.17605   1
   1  12   3 4.96799 2.77461   3
  -2 -12  -3 17.1979 3.56562   3
  -2 -12  -3 1.44292 1.14415   1
  -2 -12  -3 4.01113 2.23103   4
  -4 -12  -3 24.3283 4.88360   4
   8 -13  -3 0.32815 1.74150   1
  -8  13   3 1.08148 3.37729   3
  -8  13   3 2.15652 2.40875   1
   7 -13  -3 8.46740 2.91573   1
  -7  13   3 4.96699 3.98434   3
  -7  13   3 5.94027 2.68088   1
   6 -13  -3 -0.7451 1.43310   1
  -6  13   3 2.09354 2.10387   1
  -6  13   3 0.54275 2.48530   3
   5 -13  -3 -2.7133 1.16382   1
  -5  13   3 0.50102 2.49312   3
  -5  13   3 0.64901 1.57559   1
   4 -13  -3 4.90275 3.98703   4
   4 -13  -3 4.90741 2.40245   1
   4 -13  -3 2.98709 4.67464   3
  -4  13   3 3.80932 3.01416   3
   3 -13  -3 1.71117 4.03136   3
   3 -13  -3 5.50377 3.99980   4
   3 -13  -3 3.13010 1.81660   1
  -3  13   3 5.35165 3.21744   3
   2 -13  -3 1.46821 4.20226   3
   2 -13  -3 0.33466 1.45172   1
   2 -13  -3 3.23601 3.66486   4
  -2  13   3 -0.5621 2.09440   3
   1 -13  -3 34.3837 7.72959   3
   1 -13  -3 9.09345 2.54651   1
   1 -13  -3 16.7829 5.34423   4
  -1  13   3 13.5114 4.71673   3
   0 -13  -3 1.27354 1.32380   1
   0 -13  -3 8.43025 4.20904   3
   0 -13  -3 2.81217 3.00334   4
   0  13   3 1.43326 2.44535   3
  -1 -13  -3 13.8626 4.33615   3
  -1 -13  -3 8.09232 4.01508   4
  -1 -13  -3 3.21000 1.49945   1
  -2 -13  -3 48.9308 5.10922   3
   6 -14  -3 -0.9100 1.59161   1
  -6  14   3 -1.8711 2.28027   3
  -6  14   3 -0.3794 1.96872   1
   5 -14  -3 6.72712 5.62022   4
   5 -14  -3 0.92876 1.89697   1
  -5  14   3 -1.2794 2.40187   3
  -5  14   3 2.00570 2.35363   1
   4 -14  -3 -0.1505 4.49524   4
   4 -14  -3 13.6680 6.23346   3
   4 -14  -3 0.31357 1.59569   1
  -4  14   3 1.07121 2.58317   3
   3 -14  -3 6.70207 4.88863   3
   3 -14  -3 7.35515 5.79606   4
   3 -14  -3 4.71933 2.17906   1
  -3  14   3 0.79109 2.59595   3
   2 -14  -3 -0.3520 1.43641   1
   2 -14  -3 15.1459 5.35210   3
   2 -14  -3 -0.3593 3.73584   4
  -2  14   3 0.88104 2.74625   3
   1 -14  -3 6.92854 4.44578   4
   1 -14  -3 22.9443 4.61898   3
   1 -14  -3 1.56932 1.54890   1
  -1  14   3 -1.3016 2.22057   3
   0 -14  -3 17.5866 4.39656   3
   0 -14  -3 3.99190 3.51078   4
   0 -14  -3 0.55098 1.43945   1
   0  14   3 -0.3542 2.16457   3
  -1 -14  -3 42.3832 5.24549   3
   3 -15  -3 2.74424 4.96835   4
   3 -15  -3 25.4068 6.33291   3
   3 -15  -3 0.09362 1.85912   1
  -3  15   3 1.02838 2.76781   3
   2 -15  -3 5.15285 4.99094   4
  -1 -14   4 55.5280 4.48946   3
   0 -14   4 15.5843 4.73997   4
   1 -14   4 13.4388 4.95579   4
   1 -14   4 52.4173 5.08503   3
  -2  14  -4 -0.6930 1.95581   3
   2 -14   4 16.6868 4.14499   3
   2 -14   4 6.18409 3.88449   4
  -4  14  -4 3.31403 3.07457   3
  -4  14  -4 4.35332 2.22401   1
   4 -14   4 11.4255 4.72697   4
   5 -14   4 6.05483 4.04272   4
  -1 -13   4 37.1246 4.08586   3
  -1 -13   4 9.89641 3.22219   4
   0 -13   4 21.4531 4.14712   3
   0 -13   4 7.60086 3.67609   4
  -1  13  -4 5.27958 2.85142   3
   1 -13   4 13.9179 4.73314   4
   1 -13   4 24.5202 5.53086   3
  -2  13  -4 10.5347 3.85376   3
   2 -13   4 10.5677 4.56147   4
   2 -13   4 19.7316 5.12520   3
  -3  13  -4 13.0445 4.27123   3
  -3  13  -4 9.80938 2.63551   1
   3 -13   4 12.0519 2.85976   1
   3 -13   4 36.5201 6.35779   3
   3 -13   4 22.5163 6.12115   4
  -4  13  -4 -0.3601 2.26744   3
  -4  13  -4 1.81220 1.82388   1
   4 -13   4 2.86316 3.34601   4
   4 -13   4 1.73182 1.61026   1
  -5  13  -4 2.43085 2.63907   3
  -5  13  -4 0.93408 1.61980   1
   5 -13   4 2.91732 3.43134   4
   5 -13   4 0.30065 1.67922   1
  -6  13  -4 -0.8831 2.24317   3
  -6  13  -4 -1.9060 1.50995   1
   6 -13   4 -0.1816 1.61613   1
  -7  13  -4 -0.5757 2.34431   3
  -7  13  -4 1.72492 2.36740   1
   7 -13   4 -0.9392 1.47680   1
   8 -13   4 0.04265 1.80410   1
   4  12  -4 1.63448 1.98916   2
  -4 -12   4 6.37835 2.55331   3
  -4 -12   4 6.31210 3.14458   4
   3  12  -4 0.96464 1.67880   2
  -3 -12   4 5.69131 2.54394   4
  -1 -12   4 26.0239 5.20752   4
  -1 -12   4 28.5166 5.00705   3
   0 -12   4 10.7488 3.62684   4
   0 -12   4 9.10101 3.36470   3
  -1  12  -4 0.10365 1.43690   2
  -1  12  -4 0.30561 1.72910   3
   1 -12   4 2.07072 2.48248   3
   1 -12   4 -0.7281 2.30310   4
  -2  12  -4 2.27206 1.47643   1
  -2  12  -4 0.42238 1.53868   2
  -2  12  -4 -0.6156 2.06562   3
   2 -12   4 1.21055 2.93399   3
   2 -12   4 -0.7604 0.99948   1
   2 -12   4 2.96131 2.63848   4
  -3  12  -4 36.9553 6.12232   3
  -3  12  -4 31.6119 4.23838   1
   3 -12   4 34.2254 4.28374   1
   3 -12   4 43.2895 7.73370   3
   3 -12   4 48.0243 7.58891   4
  -4  12  -4 4.32546 2.88575   3
  -4  12  -4 4.90275 2.02357   1
   4 -12   4 4.00001 3.22157   3
   4 -12   4 0.29158 2.53423   4
   4 -12   4 2.06532 1.49156   1
  -5  12  -4 0.15904 2.19031   3
  -5  12  -4 3.14189 2.11356   1
   5 -12   4 7.03737 3.69359   3
   5 -12   4 2.15625 1.80977   1
  -6  12  -4 24.0337 5.48927   3
  -6  12  -4 29.8153 4.48845   1
   6 -12   4 30.1137 4.61568   1
  -7  12  -4 18.8908 5.10485   3
  -7  12  -4 25.8351 4.44835   1
   7 -12   4 23.1655 4.16178   1
  -8  12  -4 -1.6581 1.60121   1
   5  11  -4 0.53201 1.78620   2
  -5 -11   4 -0.1649 2.77514   4
  -5 -11   4 4.99784 3.26942   3
   4  11  -4 -0.5144 1.54100   2
  -4 -11   4 1.50356 2.34425   4
   3  11  -4 0.56313 1.55318   2
  -3 -11   4 3.27831 1.91195   4
   2  11  -4 0.65903 1.41077   2
  -2 -11   4 13.0191 3.05389   3
  -2 -11   4 2.62488 1.82155   4
   1  11  -4 79.3455 5.46495   2
  -1 -11   4 94.8580 7.08857   4
  -1 -11   4 97.0319 7.89796   3
   0  11  -4 150.289 7.41639   2
   0 -11   4 153.238 10.4517   3
   0 -11   4 152.037 9.70117   4
  -1  11  -4 47.8442 3.83022   1
  -1  11  -4 41.0574 5.26078   3
  -1  11  -4 45.2879 3.77512   2
   1 -11   4 56.2087 6.25410   3
   1 -11   4 37.5058 3.34782   1
   1 -11   4 44.6905 5.48567   4
  -2  11  -4 67.1248 4.53196   1
  -2  11  -4 59.4266 4.22077   2
  -2  11  -4 59.5520 6.36350   3
   2 -11   4 52.7318 5.89771   4
   2 -11   4 64.0708 4.34007   1
   2 -11   4 65.8649 6.86608   3
  -3  11  -4 21.5583 3.02626   2
  -3  11  -4 20.9043 4.47255   3
  -3  11  -4 16.4069 2.88032   1
   3 -11   4 30.4881 5.92010   3
   3 -11   4 18.4162 4.65199   4
   3 -11   4 19.1188 3.13036   1
   3 -11   4 22.7658 3.53265   2
  -4  11  -4 4.74611 1.85763   1
  -4  11  -4 9.14640 3.15993   3
  -4  11  -4 7.68047 1.95261   2
   4 -11   4 6.04457 3.20245   3
   4 -11   4 4.80293 1.96097   2
   4 -11   4 6.13392 2.15333   1
  -5  11  -4 24.8425 5.07290   3
  -5  11  -4 24.1519 3.75787   1
  -5  11  -4 26.1502 3.32320   2
   5 -11   4 20.5634 3.34015   1
   5 -11   4 28.5213 3.96298   2
  -6  11  -4 100.784 6.89051   1
  -6  11  -4 105.948 9.11845   3
   6 -11   4 103.761 6.19637   2
  -7  11  -4 3.30399 1.97923   1
  -7  11  -4 3.92734 2.82273   3
   7 -11   4 2.84630 1.72731   2
  -8  11  -4 -0.1368 2.25733   3
  -8  11  -4 1.80071 1.78387   1
  -9  11  -4 3.20312 2.32024   1
   6  10  -4 -0.0172 0.71509   5
   6  10  -4 0.82311 1.84199   2
  -6 -10   4 2.69474 3.50505   3
  -6 -10   4 -1.0789 3.36162   4
   5  10  -4 4.08330 2.20068   2
  -5 -10   4 2.00910 2.74792   4
  -5 -10   4 7.55824 3.18010   3
   4  10  -4 4.54444 1.95401   2
  -4 -10   4 6.24092 2.85248   4
  -4 -10   4 7.25770 2.89713   3
   3  10  -4 -0.7566 1.11769   2
  -3 -10   4 5.08321 2.14552   4
  -3 -10   4 1.50861 1.82129   3
   2  10  -4 8.84106 2.29209   2
  -2 -10   4 21.2269 4.56533   3
  -2 -10   4 16.1664 3.38074   4
   1  10  -4 81.3729 5.21050   2
  -1 -10   4 79.1371 6.78581   3
  -1 -10   4 85.9244 6.43680   4
   0  10  -4 58.7856 5.79696   3
   0  10  -4 62.8995 4.35249   2
   0 -10   4 61.1141 5.55040   4
   0 -10   4 59.7987 3.70649   1
   0 -10   4 64.0441 6.14018   3
  -1  10  -4 19.6727 2.75631   1
  -1  10  -4 24.3928 3.20842   2
  -1  10  -4 29.1779 4.88687   3
   1 -10   4 26.2773 5.06653   3
   1 -10   4 27.1340 4.70926   4
   1 -10   4 19.8977 2.68865   1
  -2  10  -4 0.16469 0.96432   2
  -2  10  -4 -0.1130 0.96763   1
  -2  10  -4 0.67264 1.71398   3
   2 -10   4 1.55993 1.87552   4
   2 -10   4 0.56278 2.02429   3
   2 -10   4 2.16656 1.26755   1
  -3  10  -4 -0.8109 0.81005   1
  -3  10  -4 0.03320 1.51951   3
  -3  10  -4 -0.5923 0.79503   2
   3 -10   4 -0.4411 0.87798   1
   3 -10   4 1.98937 2.05609   3
   3 -10   4 -0.4705 1.25613   4
   3 -10   4 -0.2749 1.13876   2
  -4  10  -4 10.8254 2.36692   1
  -4  10  -4 11.1006 2.07057   2
  -4  10  -4 11.3066 3.26628   3
   4 -10   4 14.6960 2.64412   1
   4 -10   4 11.6400 2.55751   2
  -5  10  -4 0.89009 1.13936   2
  -5  10  -4 1.58360 1.51290   1
  -5  10  -4 0.74359 1.83163   3
   5 -10   4 0.10541 1.35959   2
  -6  10  -4 107.064 8.74409   3
  -6  10  -4 100.998 6.55111   1
   6 -10   4 109.760 6.27427   2
  -7  10  -4 50.0349 7.16894   3
  -7  10  -4 47.2814 5.56212   1
   7 -10   4 47.9046 4.25803   2
  -8  10  -4 2.26187 2.53373   3
  -8  10  -4 0.09408 1.52250   1
   8 -10   4 2.01906 1.78167   2
  -9  10  -4 1.03833 1.76959   1
   9 -10   4 1.28053 1.57349   2
 -10  10  -4 4.21317 2.40714   1
  10 -10   4 3.68260 2.03032   2
   7   9  -4 4.05124 1.50324   5
   7   9  -4 4.25241 2.14299   2
  -7  -9   4 3.81203 4.35860   3
  -7  -9   4 3.50421 1.88626   6
  -7  -9   4 5.23782 1.93966   6
  -7  -9   4 2.79380 4.77601   4
   6   9  -4 13.8123 1.99586   5
   6   9  -4 14.5157 3.40448   2
  -6  -9   4 13.2479 4.71924   3
  -6  -9   4 22.6090 4.89933   4
   5   9  -4 8.65130 2.41573   2
   5   9  -4 8.53165 1.38147   5
  -5  -9   4 11.6198 4.11668   3
  -5  -9   4 13.6070 3.81095   4
   4   9  -4 6.64844 2.18627   2
  -4  -9   4 8.45818 3.09122   3
  -4  -9   4 7.80304 3.08203   4
   3   9  -4 6.73442 2.05541   2
  -3  -9   4 13.3212 3.09823   4
  -3  -9   4 13.2634 3.52204   3
   2   9  -4 31.4649 3.70494   2
  -2  -9   4 36.7949 3.94782   4
  -2  -9   4 37.6833 4.53950   3
   1   9  -4 227.359 9.03078   2
  -1  -9   4 223.137 11.1612   4
  -1  -9   4 218.069 11.8297   3
   0   9  -4 -0.1179 0.99056   2
   0   9  -4 0.79544 1.43702   3
   0  -9   4 -0.2867 1.35396   3
   0  -9   4 -0.6562 1.15371   4
   0  -9   4 -1.1451 0.76699   1
  -1   9  -4 55.6269 5.41194   3
  -1   9  -4 55.7993 3.57517   1
  -1   9  -4 57.3675 3.76353   2
   1  -9   4 49.3740 5.22847   3
   1  -9   4 52.5150 4.92813   4
   1  -9   4 53.7501 3.45535   1
  -2   9  -4 1.49644 1.09916   1
  -2   9  -4 1.41631 1.09763   2
  -2   9  -4 -0.1575 1.06757   3
   2  -9   4 1.24425 1.01467   1
   2  -9   4 1.07280 1.58931   4
   2  -9   4 1.52146 1.62961   3
  -3   9  -4 4.45574 1.47210   1
  -3   9  -4 6.60753 1.54647   2
  -3   9  -4 4.07863 2.01953   3
   3  -9   4 6.95525 1.99114   2
   3  -9   4 5.28556 2.42445   3
   3  -9   4 1.60032 1.23655   1
  -4   9  -4 1.48391 1.22248   1
  -4   9  -4 2.17422 1.82962   3
  -4   9  -4 0.93194 1.06409   2
   4  -9   4 1.87462 1.34091   2
  -5   9  -4 6.75390 2.70282   3
  -5   9  -4 9.34105 1.99483   2
  -5   9  -4 8.35386 2.24990   1
   5  -9   4 11.8571 2.46093   2
  -6   9  -4 -0.6666 1.11298   1
  -6   9  -4 -0.1262 1.67332   3
   6  -9   4 -0.2164 1.19152   2
  -7   9  -4 -0.9868 1.24900   1
  -7   9  -4 0.21589 1.71897   3
   7  -9   4 0.69075 1.33649   2
  -8   9  -4 -0.7253 1.77183   3
  -8   9  -4 -0.2048 1.27232   1
   8  -9   4 0.17358 1.45560   2
  -9   9  -4 0.76259 1.52039   1
  -9   9  -4 0.26899 1.99177   3
   9  -9   4 1.56967 1.68858   2
 -10   9  -4 -0.5904 1.58484   1
  10  -9   4 0.23520 1.66911   2
   8   8  -4 6.77178 2.70054   2
   8   8  -4 6.74075 1.96384   5
  -8  -8   4 1.94064 1.98900   6
  -8  -8   4 0.26312 4.84153   3
  -8  -8   4 3.19034 5.44254   4
   7   8  -4 -0.4349 0.92085   5
   7   8  -4 -0.3181 1.50809   2
  -7  -8   4 2.03291 1.67542   6
  -7  -8   4 0.60045 3.54267   3
  -7  -8   4 -4.5770 3.18746   4
   6   8  -4 3.83653 1.35447   5
   6   8  -4 2.99873 1.97665   2
  -6  -8   4 4.52729 3.76879   3
  -6  -8   4 3.57081 1.42720   6
  -6  -8   4 0.93015 2.96444   4
   5   8  -4 2.72040 1.03498   5
   5   8  -4 2.76452 1.57750   2
  -5  -8   4 3.86412 3.15142   3
  -5  -8   4 3.87516 3.19096   4
   4   8  -4 10.9554 2.35417   2
   4   8  -4 7.91830 1.16944   5
  -4  -8   4 8.14208 3.06248   4
  -4  -8   4 9.20910 3.09096   3
   3   8  -4 0.29329 1.05341   2
  -3  -8   4 1.24814 1.75009   3
  -3  -8   4 0.73707 1.71192   4
   2   8  -4 68.3425 4.41896   2
  -2  -8   4 65.5808 5.66100   3
  -2  -8   4 70.2320 5.32056   4
   1   8  -4 103.647 5.42718   2
  -1  -8   4 111.410 7.29910   3
  -1  -8   4 111.663 4.29221   1
  -1  -8   4 101.050 6.54937   4
   0   8  -4 2.77962 0.99104   1
   0   8  -4 3.81460 1.35283   2
   0   8  -4 2.78463 1.55890   3
   0  -8   4 2.18553 1.62215   3
   0  -8   4 2.02849 0.88789   1
   0  -8   4 4.42208 1.84992   4
  -1   8  -4 45.8719 4.49436   3
  -1   8  -4 47.5725 3.07287   1
  -1   8  -4 44.5268 3.08786   2
   1  -8   4 42.8926 4.36920   3
   1  -8   4 44.8764 2.94151   1
   1  -8   4 48.7428 4.30820   4
  -2   8  -4 60.8512 3.74707   2
  -2   8  -4 66.8380 3.89054   1
  -2   8  -4 71.0105 5.68688   3
   2  -8   4 67.6404 5.30590   4
   2  -8   4 69.3943 5.66177   3
   2  -8   4 72.2422 3.96385   1
  -3   8  -4 37.8765 4.18562   3
  -3   8  -4 33.2610 2.91928   1
  -3   8  -4 38.3260 2.91340   2
   3  -8   4 38.7773 3.23994   2
  -4   8  -4 2.38956 1.66687   3
  -4   8  -4 2.84610 1.30677   1
  -4   8  -4 2.32393 1.08474   2
   4  -8   4 3.81497 1.56634   2
  -5   8  -4 148.018 6.31520   2
  -5   8  -4 129.756 6.63655   1
  -5   8  -4 135.771 8.78637   3
   5  -8   4 137.256 6.57129   2
  -6   8  -4 66.3743 6.02480   3
  -6   8  -4 58.7469 4.60817   1
   6  -8   4 58.2733 4.31491   2
  -7   8  -4 0.35126 1.44314   1
  -7   8  -4 0.40720 1.62169   3
   7  -8   4 0.27007 1.11697   2
  -8   8  -4 1.46852 1.57797   1
  -8   8  -4 1.70707 2.06737   3
   8  -8   4 -0.5091 1.27892   2
  -9   8  -4 1.51849 2.14141   3
  -9   8  -4 -1.4528 1.52485   1
   9  -8   4 0.24129 1.39612   2
 -10   8  -4 1.59082 2.06143   1
  10  -8   4 2.60321 1.84911   2
 -11   8  -4 1.56392 2.02332   1
  11  -8   4 2.19268 1.98185   2
   8   7  -4 1.30008 1.78615   2
   8   7  -4 -0.2894 1.21434   5
  -8  -7   4 0.12829 1.74307   6
  -8  -7   4 -0.6970 4.21868   3
   7   7  -4 9.05854 2.02345   5
   7   7  -4 6.31634 2.26081   2
  -7  -7   4 6.95338 4.21953   4
  -7  -7   4 3.39925 3.85369   3
  -7  -7   4 2.99740 1.69062   6
   6   7  -4 2.61453 1.65172   2
   6   7  -4 2.06089 1.09476   5
  -6  -7   4 2.69274 3.23904   3
  -6  -7   4 1.71120 1.32300   6
  -6  -7   4 1.87789 1.27107   6
  -6  -7   4 3.37585 3.61391   4
   5   7  -4 -0.2357 0.97631   2
   5   7  -4 0.46059 0.81524   5
  -5  -7   4 1.49570 1.06381   6
  -5  -7   4 3.20499 2.95505   4
  -5  -7   4 -1.9104 2.54110   3
   4   7  -4 9.37152 2.15360   2
   4   7  -4 10.6754 1.50132   5
  -4  -7   4 8.80340 3.14885   3
  -4  -7   4 9.63553 3.27915   4
   3   7  -4 0.49479 0.44045   5
   3   7  -4 -0.3779 0.96686   2
  -3  -7   4 -0.6089 1.57923   4
  -3  -7   4 0.01446 1.79454   3
   2   7  -4 57.9653 3.86890   2
  -2  -7   4 57.8556 4.83546   3
  -2  -7   4 59.2107 2.41848   1
  -2  -7   4 57.0062 4.39677   4
   1   7  -4 135.827 6.00530   2
  -1  -7   4 135.002 7.72191   3
  -1  -7   4 135.865 4.66761   1
  -1  -7   4 136.365 7.23776   4
   0   7  -4 58.2677 4.78814   3
   0   7  -4 58.7512 3.59949   2
   0   7  -4 62.9936 3.15473   1
   0  -7   4 64.3684 4.88121   3
   0  -7   4 65.6761 3.14796   1
   0  -7   4 61.2956 4.55248   4
  -1   7  -4 7.70152 2.10572   3
  -1   7  -4 9.10262 1.59750   2
  -1   7  -4 8.01795 1.47688   1
   1  -7   4 8.47576 1.38950   1
   1  -7   4 8.85091 2.31328   3
   1  -7   4 9.60673 2.28692   4
  -2   7  -4 26.1285 2.29805   1
  -2   7  -4 26.2209 3.24462   3
  -2   7  -4 27.5482 2.36224   2
   2  -7   4 28.0803 3.22461   3
  -3   7  -4 107.133 5.00430   1
  -3   7  -4 105.187 4.79233   2
  -3   7  -4 107.860 6.78205   3
   3  -7   4 88.0410 4.95564   2
  -4   7  -4 -0.5554 0.56190   2
  -4   7  -4 0.52624 0.78879   1
  -4   7  -4 0.47685 1.04732   3
   4  -7   4 -0.3393 0.78564   2
  -5   7  -4 144.622 6.75777   1
  -5   7  -4 150.022 6.32474   2
  -5   7  -4 151.213 8.82950   3
   5  -7   4 145.338 6.65925   2
  -6   7  -4 121.706 8.09277   3
  -6   7  -4 128.118 6.54547   1
   6  -7   4 113.177 5.95477   2
  -7   7  -4 0.34627 1.18626   1
  -7   7  -4 2.30012 1.79670   3
   7  -7   4 0.41462 1.08978   2
  -8   7  -4 -0.1184 1.34960   3
  -8   7  -4 0.28291 1.12364   1
   8  -7   4 0.74710 1.22205   2
  -9   7  -4 18.3062 4.27200   3
  -9   7  -4 22.3245 3.64485   1
   9  -7   4 20.3706 3.35456   2
 -10   7  -4 2.21707 2.35500   3
 -10   7  -4 3.38866 1.93154   1
  10  -7   4 1.96448 1.76826   2
 -11   7  -4 1.95800 1.97677   1
  11  -7   4 0.06584 1.61664   2
   9   6  -4 0.31822 1.85555   2
   9   6  -4 1.16661 1.82163   5
  -9  -6   4 -6.0758 3.80946   3
  -9  -6   4 1.02099 1.77837   6
   8   6  -4 0.22819 1.43745   5
   8   6  -4 3.03723 2.05583   2
  -8  -6   4 -1.1561 4.36675   3
  -8  -6   4 1.52782 1.61999   6
   7   6  -4 0.73798 1.41794   2
   7   6  -4 1.44343 1.26889   5
  -7  -6   4 -0.4988 3.35052   3
  -7  -6   4 -1.9132 1.32414   6
  -7  -6   4 -3.3345 3.26657   4
   6   6  -4 3.74469 1.90811   2
   6   6  -4 1.82955 1.11306   5
  -6  -6   4 3.15974 3.27818   3
  -6  -6   4 3.96673 1.51546   6
  -6  -6   4 3.51161 1.37276   6
  -6  -6   4 2.51417 3.50998   4
   5   6  -4 53.7650 4.24525   2
   5   6  -4 47.5320 3.10319   5
  -5  -6   4 48.2401 5.81408   3
  -5  -6   4 59.5692 2.90524   6
  -5  -6   4 53.0220 5.28532   4
   4   6  -4 17.3328 1.91716   5
   4   6  -4 16.5865 2.67225   2
  -4  -6   4 19.0608 3.71816   4
  -4  -6   4 18.8970 1.55055   6
  -4  -6   4 14.5819 3.49408   3
   3   6  -4 6.73051 1.02815   5
   3   6  -4 6.10114 1.54054   2
  -3  -6   4 6.69276 2.19362   4
  -3  -6   4 5.67468 2.34687   3
   2   6  -4 29.5266 2.61468   2
   2   6  -4 26.1711 1.18639   5
  -2  -6   4 30.1317 3.05239   4
  -2  -6   4 29.4218 3.23934   3
  -2  -6   4 30.7805 1.45574   1
   1   6  -4 35.7501 2.68267   2
  -1  -6   4 31.7894 3.18194   3
  -1  -6   4 34.8249 1.83799   1
  -1  -6   4 32.8355 2.97600   4
   0   6  -4 0.17577 0.51465   1
   0   6  -4 -0.8624 0.45130   2
   0   6  -4 -0.4282 0.78036   3
   0  -6   4 -0.1981 0.76470   3
   0  -6   4 -0.4100 0.68609   4
   0  -6   4 0.71561 0.57456   1
  -1   6  -4 63.4073 3.40672   2
  -1   6  -4 68.3241 4.78363   3
  -1   6  -4 65.2356 3.22119   1
   1  -6   4 63.5825 4.58262   3
   1  -6   4 63.6939 4.35106   4
  -2   6  -4 -0.6805 0.47351   2
  -2   6  -4 -0.3913 0.43858   1
  -2   6  -4 -0.4618 0.63759   3
   2  -6   4 -0.2503 0.78018   3
  -3   6  -4 40.1734 2.78240   1
  -3   6  -4 41.1688 2.68254   2
  -3   6  -4 42.1927 3.74304   3
   3  -6   4 35.1146 2.89210   2
  -4   6  -4 10.1230 1.78176   2
  -4   6  -4 8.70099 2.08961   3
  -4   6  -4 5.53318 1.36975   1
   4  -6   4 10.0208 2.00077   2
  -5   6  -4 26.2472 3.10091   1
  -5   6  -4 24.5297 3.74910   3
   5  -6   4 21.9718 2.86524   2
  -6   6  -4 130.670 8.01895   3
  -6   6  -4 123.279 6.21014   1
   6  -6   4 132.331 6.29951   2
  -7   6  -4 4.49621 1.63652   1
  -7   6  -4 5.14091 2.18388   3
   7  -6   4 5.06313 1.68487   2
  -8   6  -4 0.09994 1.03993   1
  -8   6  -4 2.37578 1.90186   3
   8  -6   4 1.84931 1.56088   2
  -9   6  -4 14.5561 2.96828   1
  -9   6  -4 17.5269 3.96822   3
   9  -6   4 16.7958 3.00672   2
 -10   6  -4 2.33696 1.86384   1
 -10   6  -4 0.46116 1.85761   3
  10  -6   4 2.01203 1.57767   2
 -11   6  -4 0.90202 1.83604   1
  11  -6   4 4.05997 2.17871   2
   9   5  -4 0.05675 1.48680   5
   9   5  -4 2.35013 1.95524   2
  -9  -5   4 2.31305 1.69704   6
  -9  -5   4 -1.8578 3.94159   3
   8   5  -4 2.76221 1.45315   5
   8   5  -4 2.75684 1.87909   2
  -8  -5   4 3.59758 1.72464   6
  -8  -5   4 1.07692 3.74124   3
   7   5  -4 9.77937 2.53170   2
   7   5  -4 14.2331 2.54873   5
  -7  -5   4 10.8413 4.44098   3
  -7  -5   4 5.17115 3.80500   4
  -7  -5   4 10.4201 2.01073   6
   6   5  -4 0.00218 1.00056   5
   6   5  -4 0.29830 1.19078   2
  -6  -5   4 -1.3636 2.85882   3
  -6  -5   4 0.95617 3.01113   4
  -6  -5   4 -0.4642 1.16312   6
   5   5  -4 1.53516 1.33196   2
   5   5  -4 0.14971 0.72473   5
  -5  -5   4 2.30254 2.82541   3
  -5  -5   4 -0.2266 0.96914   6
  -5  -5   4 2.06589 1.04906   6
  -5  -5   4 4.81159 3.30482   4
   4   5  -4 0.52514 0.95574   2
   4   5  -4 0.19949 0.41371   5
  -4  -5   4 0.34639 2.09555   3
  -4  -5   4 -0.5951 0.74076   6
  -4  -5   4 -0.3641 1.98344   4
   3   5  -4 71.5795 4.11157   2
   3   5  -4 69.6177 3.01643   5
  -3  -5   4 73.2992 5.35814   3
  -3  -5   4 70.4273 2.41905   6
  -3  -5   4 68.4820 2.21293   1
  -3  -5   4 66.7720 4.59321   4
   2   5  -4 195.150 5.46234   5
   2   5  -4 204.982 7.45728   2
  -2  -5   4 201.427 5.25335   1
  -2  -5   4 193.878 8.58139   4
  -2  -5   4 208.452 9.41901   3
   1   5  -4 2.78966 0.94045   2
  -1  -5   4 3.32456 1.29371   3
  -1  -5   4 3.59257 0.64094   1
  -1  -5   4 2.37602 1.01294   4
   0   5  -4 2.35586 0.70199   1
   0   5  -4 2.78243 0.96742   2
   0   5  -4 1.73999 1.00226   3
   0  -5   4 1.34241 0.89343   3
   0  -5   4 2.50085 0.67653   1
   0  -5   4 2.94401 1.12721   4
  -1   5  -4 7.83442 1.32608   2
  -1   5  -4 4.95286 0.95712   1
   1  -5   4 4.94466 1.40710   3
   1  -5   4 6.54753 1.54819   4
  -2   5  -4 229.594 7.48001   2
  -2   5  -4 216.688 7.16029   1
  -3   5  -4 17.7555 2.08079   2
  -3   5  -4 18.3838 2.14402   1
   3  -5   4 20.1812 2.50816   2
  -4   5  -4 78.2884 4.08938   1
  -4   5  -4 86.1123 5.32713   3
  -4   5  -4 81.6932 4.03324   2
   4  -5   4 81.0873 4.32070   2
  -5   5  -4 118.423 6.84862   3
  -5   5  -4 122.642 5.53524   1
   5  -5   4 113.619 5.46555   2
  -6   5  -4 13.5590 2.64431   3
   6  -5   4 12.4416 2.27319   2
  -7   5  -4 0.97752 1.27247   3
  -7   5  -4 0.85466 1.15883   1
   7  -5   4 1.99542 1.34969   2
  -8   5  -4 4.38300 1.97539   3
  -8   5  -4 3.81341 1.55639   1
   8  -5   4 1.96716 1.41600   2
  -9   5  -4 0.87083 1.63799   3
  -9   5  -4 1.60896 1.57328   1
   9  -5   4 1.23329 1.48384   2
 -10   5  -4 0.91202 1.90507   3
 -10   5  -4 1.02705 1.52777   1
  10  -5   4 2.32346 1.78295   2
 -11   5  -4 3.42791 2.11275   1
  11  -5   4 0.81240 1.23398   6
  11  -5   4 1.21901 1.78035   2
  10   4  -4 0.15402 1.84468   5
  10   4  -4 0.66135 1.70172   2
 -10  -4   4 -0.0705 1.36265   6
 -10  -4   4 -4.9057 3.18762   3
   9   4  -4 -1.1889 1.12488   5
   9   4  -4 0.99663 1.59532   2
  -9  -4   4 -0.9420 3.26362   3
  -9  -4   4 2.25762 1.48688   6
   8   4  -4 14.5672 2.62846   5
   8   4  -4 14.0273 2.98526   2
  -8  -4   4 14.5914 5.13643   3
  -8  -4   4 9.79511 2.00001   6
   7   4  -4 17.6665 2.71671   5
   7   4  -4 26.7759 3.90987   2
  -7  -4   4 18.2738 4.92117   3
  -7  -4   4 20.0983 2.34390   6
   6   4  -4 160.137 6.72641   5
   6   4  -4 166.943 7.68862   2
  -6  -4   4 169.577 9.82515   4
  -6  -4   4 165.277 5.75856   6
  -6  -4   4 154.872 10.3252   3
   5   4  -4 12.2266 2.25252   2
   5   4  -4 10.8148 1.78844   5
  -5  -4   4 10.5209 1.56106   6
  -5  -4   4 13.7804 3.57208   4
  -5  -4   4 10.6953 3.48412   3
   4   4  -4 19.6185 2.63978   2
   4   4  -4 17.1895 1.94018   5
  -4  -4   4 18.6812 1.49153   6
  -4  -4   4 15.3392 3.10479   4
  -4  -4   4 16.2376 0.97737   1
  -4  -4   4 16.9186 3.43167   3
   3   4  -4 77.7772 4.12222   2
   3   4  -4 78.1077 3.29665   5
  -3  -4   4 83.1695 2.34896   1
  -3  -4   4 83.6973 5.45301   3
  -3  -4   4 83.2320 2.66729   6
  -3  -4   4 76.5284 4.80599   4
   2   4  -4 26.2168 2.15388   2
   2   4  -4 27.1354 1.52868   5
  -2  -4   4 28.7219 2.86538   3
  -2  -4   4 27.4390 2.36331   4
   1   4  -4 720.755 16.2931   5
   1   4  -4 715.840 19.2179   2
  -1  -4   4 725.457 25.5885   3
  -1  -4   4 721.896 24.1035   4
  -1  -4   4 752.733 17.3914   1
   0   4  -4 280.933 8.57412   2
   0   4  -4 278.498 7.58614   1
   0   4  -4 293.159 11.2152   3
   0  -4   4 264.445 10.9406   3
   0  -4   4 279.686 10.4399   4
  -1   4  -4 237.954 6.80915   1
  -1   4  -4 207.241 7.17981   2
  -1   4  -4 248.081 9.65227   3
   1  -4   4 229.777 9.51400   3
  -2   4  -4 792.098 20.4877   2
  -2   4  -4 792.078 27.7033   3
  -3   4  -4 36.8806 2.36991   2
  -3   4  -4 36.5730 2.90439   3
  -3   4  -4 38.3249 2.36004   1
   3  -4   4 37.8354 2.68063   2
  -4   4  -4 401.159 11.6938   1
  -4   4  -4 390.674 11.6217   2
   4  -4   4 383.328 12.0296   2
  -5   4  -4 14.3033 2.35204   3
  -5   4  -4 15.6068 2.12745   1
   5  -4   4 13.6696 2.09710   2
  -6   4  -4 25.3579 2.88025   3
   6  -4   4 21.1696 2.78732   2
  -7   4  -4 2.31606 1.14972   1
  -7   4  -4 1.95747 1.31395   3
   7  -4   4 1.17440 0.71492   6
   7  -4   4 2.29805 1.22671   2
  -8   4  -4 35.0120 3.93185   3
  -8   4  -4 35.5997 3.89756   1
   8  -4   4 29.8796 3.71976   2
   8  -4   4 33.1768 2.36741   6
  -9   4  -4 1.06378 1.35242   1
  -9   4  -4 0.06481 1.33363   3
   9  -4   4 -0.2271 0.81137   6
   9  -4   4 0.46735 1.24598   2
 -10   4  -4 8.47775 2.44854   1
 -10   4  -4 8.44880 2.91322   3
  10  -4   4 8.48035 2.30671   2
  10  -4   4 7.34573 1.73213   6
 -11   4  -4 -0.9670 1.61743   1
  11  -4   4 2.12814 1.82044   2
  11  -4   4 -0.7694 1.04177   6
  10   3  -4 7.19659 2.31367   5
  10   3  -4 3.98830 2.16609   2
  10   3  -4 5.74053 1.29444   6
 -10  -3   4 3.18347 3.79389   3
 -10  -3   4 5.75806 1.61079   6
   9   3  -4 1.12096 0.73479   6
   9   3  -4 -0.1612 1.33078   2
   9   3  -4 1.90837 1.63216   5
  -9  -3   4 -1.0303 1.11978   6
  -9  -3   4 -0.2066 2.91647   3
   8   3  -4 3.22826 0.87089   6
   8   3  -4 3.57521 1.57454   5
   8   3  -4 4.36615 1.95904   2
  -8  -3   4 4.68690 3.47272   3
  -8  -3   4 4.67532 1.56968   6
   7   3  -4 1.69254 1.37685   5
   7   3  -4 3.67411 0.91645   6
   7   3  -4 2.14406 1.43509   2
  -7  -3   4 1.81829 1.35635   6
  -7  -3   4 0.75855 2.99709   3
   6   3  -4 68.1986 4.53288   2
   6   3  -4 61.7068 2.60798   6
   6   3  -4 65.6323 3.98658   5
  -6  -3   4 63.0121 3.37312   6
  -6  -3   4 61.8589 6.81405   3
   5   3  -4 7.33692 1.51002   5
   5   3  -4 6.15007 0.78713   6
  -5  -3   4 7.42400 0.97308   1
  -5  -3   4 0.43122 1.61934   3
  -5  -3   4 6.51208 1.32738   6
  -5  -3   4 9.92393 3.23645   4
   4   3  -4 59.9853 3.13901   5
   4   3  -4 60.7497 1.88971   6
  -4  -3   4 62.1665 2.19934   1
  -4  -3   4 59.1087 2.53495   6
  -4  -3   4 60.5046 5.07078   3
  -4  -3   4 62.3631 4.76327   4
   3   3  -4 135.624 4.77474   5
  -3  -3   4 143.942 4.02459   6
  -3  -3   4 140.895 6.61351   4
  -3  -3   4 142.225 7.32343   3
   2   3  -4 212.540 7.41504   2
  -2  -3   4 238.185 9.66782   3
  -2  -3   4 234.637 8.85350   4
   1   3  -4 -0.2427 0.18294   5
   1   3  -4 -0.0040 0.37236   2
  -1  -3   4 -0.7542 0.66599   3
  -1  -3   4 -0.3738 0.58823   4
   0   3  -4 1493.12 34.5526   1
   0  -3   4 1486.74 46.2506   4
   0  -3   4 1452.03 48.7518   3
  -1   3  -4 681.821 16.8571   1
  -1   3  -4 698.015 23.4666   3
   1  -3   4 669.873 23.3885   3
  -2   3  -4 411.047 11.7240   1
  -2   3  -4 470.447 16.0838   3
   2  -3   4 463.701 12.8661   2
  -3   3  -4 680.318 17.6360   1
  -3   3  -4 693.340 23.8158   3
  -3   3  -4 680.497 17.9807   2
   3  -3   4 680.101 18.4146   2
  -4   3  -4 223.781 9.10054   3
  -4   3  -4 213.580 7.14320   1
   4  -3   4 213.126 7.58414   2
  -5   3  -4 236.960 10.0474   3
   5  -3   4 228.261 8.40620   2
   5  -3   4 243.770 6.19020   6
  -6   3  -4 14.5973 2.37917   3
  -6   3  -4 16.2868 2.25124   1
   6  -3   4 14.1345 2.24200   2
   6  -3   4 16.2887 1.27826   6
  -7   3  -4 8.72142 2.08239   3
  -7   3  -4 9.75704 1.86575   1
   7  -3   4 10.8167 1.44507   6
   7  -3   4 7.21747 1.79131   2
  -8   3  -4 -0.1594 0.89374   1
  -8   3  -4 0.02298 1.15503   3
   8  -3   4 0.40850 0.70231   6
   8  -3   4 1.66740 1.27193   2
  -9   3  -4 6.70986 2.33588   3
  -9   3  -4 7.40741 2.04875   1
   9  -3   4 8.65367 2.39714   2
   9  -3   4 7.34243 1.58106   6
 -10   3  -4 1.72520 1.75757   3
 -10   3  -4 3.01402 1.75204   1
  10  -3   4 2.50644 1.28252   6
  10  -3   4 0.60836 1.45702   2
 -11   3  -4 1.22452 2.04991   3
 -11   3  -4 -0.3110 1.58724   1
  11  -3   4 0.80884 1.18965   6
  11  -3   4 -2.3602 1.40005   2
  11   2  -4 -0.0280 0.82602   6
  11   2  -4 1.40343 2.00356   5
  11   2  -4 0.43848 1.90958   2
 -11  -2   4 0.29143 3.21972   3
 -11  -2   4 0.07474 0.93707   6
  10   2  -4 2.81496 2.12169   2
  10   2  -4 3.37056 1.82419   5
  10   2  -4 3.63516 1.15999   6
 -10  -2   4 1.56032 1.08879   6
 -10  -2   4 -0.1824 2.95361   3
   9   2  -4 19.6440 3.58695   2
   9   2  -4 18.5882 2.12221   6
   9   2  -4 16.5126 3.00033   5
  -9  -2   4 20.4409 2.18062   6
  -9  -2   4 14.4869 4.44555   3
   8   2  -4 13.8004 2.77011   2
   8   2  -4 18.6651 2.04654   6
   8   2  -4 13.6726 2.56136   5
  -8  -2   4 18.2957 2.07875   6
  -8  -2   4 20.7869 4.50592   3
   7   2  -4 158.927 7.06279   5
   7   2  -4 162.549 7.65982   2
   7   2  -4 157.825 5.42034   6
  -7  -2   4 162.148 10.0668   3
  -7  -2   4 153.704 5.58270   6
   6   2  -4 52.0042 3.53509   5
   6   2  -4 56.8614 2.62058   6
   6   2  -4 55.3175 3.97457   2
  -6  -2   4 51.1997 2.92520   6
  -6  -2   4 57.0678 2.80218   1
   5   2  -4 1.40872 0.86337   5
   5   2  -4 2.41896 1.08516   2
   5   2  -4 2.65614 0.64188   6
  -5  -2   4 1.79684 2.27871   3
  -5  -2   4 2.34317 1.10509   6
  -5  -2   4 2.45512 0.66337   1
   4   2  -4 12.1424 0.94431   6
   4   2  -4 16.2432 1.93200   5
   4   2  -4 11.2184 1.74444   2
  -4  -2   4 11.1895 1.25798   6
  -4  -2   4 13.0667 2.94831   3
  -4  -2   4 11.7177 0.94240   1
   3   2  -4 1318.98 33.4323   2
   3   2  -4 1315.58 31.1683   5
  -3  -2   4 1335.76 45.7181   3
  -3  -2   4 1290.50 42.9972   4
  -3  -2   4 1379.83 29.9807   6
  -3  -2   4 1400.61 31.2276   1
   2   2  -4 121.487 4.01165   5
   2   2  -4 108.598 4.47825   2
  -2  -2   4 121.956 5.91492   3
  -2  -2   4 128.501 3.33949   6
  -2  -2   4 129.832 3.35981   6
  -2  -2   4 123.749 5.31080   4
  -1  -2   4 130.345 4.94301   4
  -1  -2   4 122.727 5.47463   3
   0   2  -4 8258.08 194.391   1
   0  -2   4 8583.75 258.552   4
   0  -2   4 8355.82 272.692   3
  -1   2  -4 2382.62 55.8071   1
  -1   2  -4 2432.58 77.7891   3
   1  -2   4 2409.59 77.7719   3
  -2   2  -4 37.8852 2.13497   3
  -2   2  -4 42.6268 1.95414   1
   2  -2   4 39.8423 2.41061   2
  -3   2  -4 1.69761 0.60615   3
  -3   2  -4 0.59135 0.49364   2
  -3   2  -4 1.26182 0.53001   1
   3  -2   4 1.56785 0.78997   2
  -4   2  -4 107.550 5.00648   3
   4  -2   4 112.988 3.20978   6
   4  -2   4 103.942 4.63831   2
  -5   2  -4 47.9361 2.85099   1
  -5   2  -4 55.7058 3.50410   3
   5  -2   4 55.7121 2.24568   6
   5  -2   4 49.9400 3.29561   2
  -6   2  -4 97.0622 5.36250   3
  -6   2  -4 90.6359 4.43646   1
   6  -2   4 90.1952 4.80352   2
   6  -2   4 97.0381 3.61466   6
  -7   2  -4 27.4422 2.95919   1
  -7   2  -4 26.9674 3.01938   3
   7  -2   4 26.9907 1.98312   6
   7  -2   4 20.0536 2.80516   2
  -8   2  -4 0.70810 1.03702   1
  -8   2  -4 1.89935 1.43564   3
   8  -2   4 0.16748 1.16519   2
   8  -2   4 1.64132 0.86783   6
  -9   2  -4 -0.4047 1.42054   3
  -9   2  -4 1.20803 1.19544   1
   9  -2   4 -0.9765 0.75867   6
   9  -2   4 -0.1824 1.19028   2
 -10   2  -4 -0.4053 1.33985   3
 -10   2  -4 -0.5840 1.05401   1
  10  -2   4 -0.7530 1.38329   2
  10  -2   4 -0.3013 0.81231   6
 -11   2  -4 1.89097 1.50937   1
 -11   2  -4 1.55869 1.98673   3
  11  -2   4 1.57789 1.17638   6
  11  -2   4 1.42710 1.87083   2
  11   1  -4 0.75442 0.97835   6
  11   1  -4 2.72910 2.22332   2
 -11  -1   4 0.55764 0.84421   6
 -11  -1   4 0.62976 2.64485   3
  10   1  -4 7.15388 2.70178   2
  10   1  -4 6.06171 1.47489   6
  10   1  -4 3.46192 1.97085   5
 -10  -1   4 7.82888 1.38696   6
 -10  -1   4 6.36310 3.13502   3
   9   1  -4 1.30911 0.99719   6
   9   1  -4 3.55304 1.90878   2
   9   1  -4 5.14210 1.86375   5
  -9  -1   4 -0.0602 1.97223   3
  -9  -1   4 3.17020 1.09563   6
   8   1  -4 6.60718 2.22830   2
   8   1  -4 4.85196 1.71591   5
   8   1  -4 5.63452 1.35428   6
  -8  -1   4 4.24544 1.20004   6
  -8  -1   4 2.75986 2.40753   3
   7   1  -4 -1.2805 0.58563   6
   7   1  -4 -0.6689 1.06545   5
   7   1  -4 1.72255 1.33169   2
  -7  -1   4 0.69678 0.85109   1
  -7  -1   4 -1.3944 1.00889   6
  -7  -1   4 2.26556 2.57372   3
   6   1  -4 3.65472 1.31156   2
   6   1  -4 3.57187 0.90076   6
   6   1  -4 4.87754 1.39712   5
  -6  -1   4 1.17137 0.92270   6
  -6  -1   4 5.06698 1.08096   1
   5   1  -4 10.2370 1.81045   2
   5   1  -4 9.72420 1.18183   6
   5   1  -4 9.43750 1.65393   5
  -5  -1   4 9.07512 1.22535   1
  -5  -1   4 9.97131 2.69193   3
  -5  -1   4 8.39111 1.25143   6
   4   1  -4 2.23289 0.84252   5
   4   1  -4 3.33334 1.07535   2
   4   1  -4 3.63679 0.67109   6
  -4  -1   4 3.23090 0.87393   6
  -4  -1   4 4.30814 1.94708   3
  -4  -1   4 3.04843 0.64769   1
   3   1  -4 548.240 14.4899   5
   3   1  -4 564.712 15.4796   2
   3   1  -4 597.054 13.5607   6
  -3  -1   4 586.195 14.1013   1
  -3  -1   4 575.283 21.1472   3
  -3  -1   4 592.595 13.5694   6
   2   1  -4 258.419 7.75289   2
   2   1  -4 255.326 7.16250   5
   2   1  -4 269.028 6.36973   6
  -2  -1   4 265.085 10.4821   3
  -2  -1   4 264.049 6.49031   6
   1   1  -4 13.5181 0.51268   6
   1   1  -4 11.1747 0.90833   5
   1   1  -4 11.8144 1.29804   2
  -1  -1   4 20.5645 2.15600   3
   0   1  -4 5772.14 128.822   2
   0   1  -4 5445.60 127.170   1
   0  -1   4 5194.76 177.637   3
  -1   1  -4 2929.10 69.4669   1
  -1   1  -4 3040.78 69.9745   2
  -2   1  -4 887.117 28.5923   3
  -2   1  -4 857.783 21.1472   1
  -2   1  -4 883.845 21.8228   2
  -4   1  -4 199.472 4.49378   6
  -4   1  -4 186.637 6.18241   1
  -4   1  -4 193.554 7.92326   3
   4  -1   4 201.711 5.41239   6
  -5   1  -4 49.0323 3.39718   3
  -5   1  -4 43.7825 2.61694   1
   5  -1   4 44.2768 2.15141   6
  -6   1  -4 1.19420 0.78023   1
  -6   1  -4 -0.5827 0.25196   6
  -6   1  -4 1.20877 1.34879   3
   6  -1   4 -0.0496 0.43530   2
   6  -1   4 0.11114 0.46307   6
  -7   1  -4 43.9783 3.07741   1
  -7   1  -4 42.6011 1.40594   6
  -7   1  -4 43.8484 4.01215   3
   7  -1   4 39.4441 2.51942   6
   7  -1   4 32.6722 3.61638   2
  -8   1  -4 12.7734 2.20375   1
  -8   1  -4 12.7920 2.81529   3
   8  -1   4 15.4085 2.65072   2
   8  -1   4 14.5951 1.89399   6
  -9   1  -4 -1.0138 1.53904   3
  -9   1  -4 1.81577 1.37703   1
   9  -1   4 0.04323 0.74760   6
   9  -1   4 0.46978 1.24020   2
 -10   1  -4 0.51863 1.16063   1
 -10   1  -4 0.62280 1.88581   3
  10  -1   4 0.52962 0.94791   6
  10  -1   4 0.29152 1.51630   2
 -11   1  -4 -1.9989 1.81514   3
 -11   1  -4 -1.3941 1.11174   1
  11  -1   4 0.94929 1.16537   6
  11  -1   4 -1.2812 1.51345   2
  11   0  -4 -0.7031 0.95763   6
  11   0  -4 -0.2587 1.63127   2
 -11   0   4 1.04480 0.71956   6
 -11   0   4 0.25657 2.41722   3
  10   0  -4 0.26143 1.65529   2
  10   0  -4 0.20679 0.89196   6
 -10   0   4 1.06218 0.71865   6
 -10   0   4 -1.5164 1.84695   3
   9   0  -4 1.51326 0.92518   6
   9   0  -4 2.19382 1.56886   5
   9   0  -4 0.27394 1.24799   2
  -9   0   4 0.38529 1.91517   3
  -9   0   4 1.68902 0.79711   6
   8   0  -4 70.2196 4.68081   5
   8   0  -4 64.1040 4.76385   2
   8   0  -4 63.4777 3.46293   6
  -8   0   4 63.3011 2.95499   6
  -8   0   4 69.1284 5.89692   3
  -8   0   4 65.8767 3.89466   1
   7   0  -4 41.2960 3.46901   5
   7   0  -4 43.5797 2.69438   6
   7   0  -4 45.7255 3.74399   2
  -7   0   4 39.6431 2.35527   6
  -7   0   4 45.4360 2.94285   1
  -7   0   4 49.4671 4.81346   3
   6   0  -4 2.09093 1.09195   5
   6   0  -4 -0.2334 0.28657   6
   6   0  -4 1.34928 0.98547   2
  -6   0   4 0.87960 0.28663   6
  -6   0   4 2.30809 0.83008   1
   5   0  -4 3.38708 0.77590   6
   5   0  -4 2.58482 1.00237   2
   5   0  -4 3.63773 1.09337   5
  -5   0   4 3.20373 0.83727   1
  -5   0   4 1.79389 1.47590   3
   4   0  -4 70.9400 3.47349   2
   4   0  -4 70.0226 3.33486   5
   4   0  -4 70.7661 2.73670   6
  -4   0   4 67.9471 4.50732   3
  -4   0   4 72.2113 2.94942   1
  -4   0   4 67.6195 2.52997   6
   3   0  -4 116.054 4.34632   2
   3   0  -4 115.908 4.20819   5
  -3   0   4 120.770 3.45783   6
  -3   0   4 108.737 5.60617   3
  -3   0   4 119.999 3.82170   1
   2   0  -4 304.568 8.32349   5
   2   0  -4 320.503 8.76343   2
   2   0  -4 325.462 8.11348   1
  -2   0   4 312.853 8.11506   1
  -2   0   4 319.869 7.56497   6
  -2   0   4 307.980 11.6433   3
   1   0  -4 757.081 16.8238   6
   1   0  -4 737.315 17.7904   1
   1   0  -4 750.271 18.4354   2
   1   0  -4 760.585 17.5483   5
  -1   0   4 772.370 16.7590   6
  -1   0   4 727.308 24.9196   3
   0   0  -4 17.2022 0.90494   1
   0   0  -4 19.9267 1.17780   2
   0   0  -4 16.9356 0.69687   6
  -1   0  -4 745.390 24.3934   3
  -1   0  -4 743.260 18.4425   2
  -1   0  -4 750.227 17.9581   1
  -1   0  -4 776.851 16.5695   6
   1   0   4 727.343 18.7174   2
   1   0   4 760.250 16.7396   6
  -2   0  -4 323.548 11.1177   3
  -2   0  -4 317.002 7.36696   6
  -2   0  -4 309.965 10.7816   4
   2   0   4 313.947 8.98275   2
   2   0   4 326.855 7.64718   6
  -3   0  -4 115.478 3.95586   1
  -3   0  -4 121.922 5.26077   4
  -3   0  -4 113.343 5.24846   3
   3   0   4 103.786 4.36640   2
   3   0   4 118.487 3.49785   6
  -4   0  -4 75.9574 3.17418   1
  -4   0  -4 67.6670 2.34408   6
   4   0   4 68.1967 3.47418   2
   4   0   4 69.5785 2.67948   6
  -5   0  -4 2.80358 0.91109   1
  -5   0  -4 1.86119 1.71758   3
  -5   0  -4 1.87595 0.70189   6
   5   0   4 2.99028 0.75258   6
   5   0   4 3.15951 1.08267   2
  -6   0  -4 0.65705 1.79256   3
  -6   0  -4 1.66222 0.84530   1
  -6   0  -4 1.50836 0.80436   6
   6   0   4 0.31698 0.55453   2
   6   0   4 2.61346 0.76993   6
  -7   0  -4 43.3768 2.12326   6
  -7   0  -4 42.6828 3.13353   1
  -7   0  -4 47.2452 4.78864   3
   7   0   4 40.9423 3.53699   2
   7   0   4 42.0608 2.63432   6
  -8   0  -4 66.1403 5.68907   3
  -8   0  -4 65.7292 4.08362   1
  -8   0  -4 67.5242 2.58358   6
   8   0   4 67.5504 4.82651   2
   8   0   4 59.5657 3.43755   6
  -9   0  -4 0.59274 2.07651   3
  -9   0  -4 1.31154 0.62291   6
  -9   0  -4 1.19992 1.12468   1
   9   0   4 1.46119 1.36345   2
   9   0   4 0.80215 0.91841   6
 -10   0  -4 -0.1936 1.98043   3
 -10   0  -4 -1.2281 1.16033   1
  10   0   4 -0.6118 0.87116   6
  10   0   4 0.36485 1.47422   2
 -11   0  -4 0.56764 2.39588   3
 -11   0  -4 -1.4382 1.18363   1
  11   0   4 0.39010 1.74872   2
  11   0   4 -0.5985 1.03454   6
  11  -1  -4 -0.3073 0.84268   6
  11  -1  -4 0.67742 1.87230   2
 -11   1   4 -1.2251 1.98147   3
  10  -1  -4 -0.6713 0.75832   6
  10  -1  -4 0.11601 1.36962   2
 -10   1   4 1.38926 0.56690   6
 -10   1   4 -0.8138 1.63010   3
   9  -1  -4 -0.1920 1.15831   2
   9  -1  -4 0.61565 0.77768   6
  -9   1   4 1.08212 1.27117   1
  -9   1   4 -0.1892 1.49414   3
  -9   1   4 1.39113 0.63074   6
   8  -1  -4 13.5360 2.55331   5
   8  -1  -4 15.2296 2.65434   2
   8  -1  -4 14.0893 1.91910   6
  -8   1   4 13.5043 3.05213   3
  -8   1   4 17.8406 1.40507   6
  -8   1   4 14.2765 2.32330   1
   7  -1  -4 45.9797 3.41734   5
   7  -1  -4 42.0579 3.49064   2
   7  -1  -4 38.7154 2.58808   6
  -7   1   4 46.8510 3.16607   1
  -7   1   4 42.8893 2.12860   6
  -7   1   4 38.5109 4.12507   3
   6  -1  -4 0.84181 0.82371   5
   6  -1  -4 -0.3761 0.43336   6
   6  -1  -4 1.23431 0.91890   2
  -6   1   4 -0.5288 0.47586   6
  -6   1   4 0.57171 0.65629   1
  -6   1   4 -0.4808 0.55525   3
   5  -1  -4 41.1378 2.74509   5
   5  -1  -4 42.5785 2.24580   6
   5  -1  -4 44.7256 2.83618   2
  -5   1   4 43.9062 2.55398   1
  -5   1   4 44.5512 1.88942   6
   4  -1  -4 189.727 5.57468   6
   4  -1  -4 196.716 6.34966   5
   4  -1  -4 187.853 6.39270   2
  -4   1   4 181.463 6.10262   1
  -4   1   4 196.811 5.12402   6
  -4   1   4 194.465 8.47391   3
   3  -1  -4 144.437 4.25582   6
   3  -1  -4 135.843 4.76280   5
   3  -1  -4 146.588 4.84435   2
  -3   1   4 151.585 4.84541   1
  -3   1   4 142.747 6.43968   3
   2  -1  -4 886.185 19.8603   6
   2  -1  -4 879.774 21.2710   1
   2  -1  -4 871.763 21.3269   2
   2  -1  -4 902.579 20.6571   5
  -2   1   4 862.068 29.5329   3
  -2   1   4 848.287 21.2749   1
   1  -1  -4 2935.14 69.5770   1
   1  -1  -4 3064.95 66.6176   5
   1  -1  -4 3002.71 66.0575   6
  -1   1   4 3065.83 66.5608   6
  -1   1   4 2971.65 97.4229   3
   0  -1  -4 5705.51 124.958   6
   0  -1  -4 5504.31 130.467   1
   0  -1  -4 5510.05 125.855   5
   0   1   4 5820.58 185.861   3
   0   1   4 5703.31 124.722   6
  -1  -1  -4 12.6626 0.68060   6
  -1  -1  -4 12.1939 1.16763   3
  -1  -1  -4 9.72446 1.03503   4
   1   1   4 13.2539 0.76979   6
   1   1   4 12.2587 1.16410   3
  -2  -1  -4 267.927 9.31495   4
  -2  -1  -4 258.313 9.58415   3
  -2  -1  -4 257.995 7.12437   1
   2   1   4 262.366 6.60514   6
   2   1   4 260.525 7.62101   2
  -3  -1  -4 570.838 14.7287   1
  -3  -1  -4 597.239 20.4132   3
   3   1   4 571.374 13.7901   6
   3   1   4 581.785 15.5043   2
  -4  -1  -4 3.73357 0.76353   6
  -4  -1  -4 2.46402 0.69691   6
  -4  -1  -4 4.75571 1.93210   4
  -4  -1  -4 2.54042 0.89419   1
  -4  -1  -4 3.03302 1.60311   3
   4   1   4 1.33016 0.50688   6
   4   1   4 4.30607 1.05815   2
  -5  -1  -4 10.5179 2.84407   4
  -5  -1  -4 8.16139 1.37139   1
  -5  -1  -4 10.6622 2.53872   3
  -5  -1  -4 9.59478 1.21716   6
   5   1   4 8.55884 1.20223   6
   5   1   4 11.1076 1.79563   2
  -6  -1  -4 2.67827 2.39312   3
  -6  -1  -4 3.17118 1.04620   1
  -6  -1  -4 3.68640 1.09681   6
   6   1   4 4.03643 1.38648   2
   6   1   4 3.62732 0.88426   6
  -7  -1  -4 0.37191 0.86640   1
  -7  -1  -4 2.89738 2.90269   3
  -7  -1  -4 0.29651 1.03121   6
   7   1   4 2.08866 0.87142   6
   7   1   4 1.11666 1.44433   2
  -8  -1  -4 5.08569 1.22814   6
  -8  -1  -4 2.99300 1.23132   1
  -8  -1  -4 1.85417 2.78740   3
   8   1   4 5.61551 1.33945   6
   8   1   4 5.83739 1.97907   2
  -9  -1  -4 3.66554 2.62658   3
  -9  -1  -4 1.18060 0.89326   6
  -9  -1  -4 2.15520 1.41201   1
   9   1   4 2.93664 1.76276   2
   9   1   4 2.52638 1.04406   6
 -10  -1  -4 6.54890 1.92095   1
 -10  -1  -4 4.72367 2.97332   3
 -10  -1  -4 8.86052 1.21488   6
  10   1   4 6.90990 2.34457   2
  10   1   4 6.49170 1.59421   6
 -11  -1  -4 -0.4180 1.50219   1
 -11  -1  -4 -0.4166 2.57454   3
  11   1   4 1.21898 1.10955   6
  11   1   4 -0.0757 1.72878   2
  11  -2  -4 2.97135 2.10804   2
  11  -2  -4 -0.1435 1.01351   6
 -11   2   4 0.32156 2.19172   3
  10  -2  -4 0.29543 1.22629   2
  10  -2  -4 -0.9580 0.71176   6
 -10   2   4 -0.3631 1.78407   3
 -10   2   4 -1.1639 1.02338   1
   9  -2  -4 0.69882 1.27721   2
   9  -2  -4 0.74986 0.92733   6
  -9   2   4 0.63362 1.56976   3
  -9   2   4 1.04547 1.19505   1
  -9   2   4 1.23305 0.49068   6
   8  -2  -4 2.19620 1.34513   2
   8  -2  -4 1.10233 0.73672   6
  -8   2   4 0.94394 1.52350   3
  -8   2   4 4.75181 1.59594   1
  -8   2   4 1.98277 0.56709   6
   7  -2  -4 32.1981 3.42478   2
   7  -2  -4 22.5575 1.98224   6
   7  -2  -4 26.8879 3.09629   5
  -7   2   4 28.9020 2.58975   1
  -7   2   4 27.3304 3.38533   3
  -7   2   4 25.0947 1.40961   6
   6  -2  -4 102.891 4.75395   5
   6  -2  -4 94.0284 3.88718   6
   6  -2  -4 91.3189 4.56401   2
  -6   2   4 98.5869 4.62977   1
  -6   2   4 97.1379 3.04635   6
   5  -2  -4 55.2471 2.59273   6
   5  -2  -4 56.5680 3.11985   2
   5  -2  -4 61.3847 3.27463   5
  -5   2   4 55.7046 2.00586   6
  -5   2   4 52.5979 3.03830   1
   4  -2  -4 101.744 4.09590   5
   4  -2  -4 99.5205 3.48033   6
   4  -2  -4 98.3147 3.92871   2
  -4   2   4 99.6431 4.14968   1
  -4   2   4 103.214 2.94333   6
  -4   2   4 100.533 5.46983   3
   3  -2  -4 1.93842 0.49663   6
   3  -2  -4 1.43881 0.53427   2
   3  -2  -4 0.72850 0.49298   1
   3  -2  -4 1.11924 0.60788   5
  -3   2   4 1.12787 0.59579   1
  -3   2   4 1.16150 0.74821   3
   2  -2  -4 38.5142 2.09628   1
   2  -2  -4 39.5720 1.65793   2
   2  -2  -4 42.0221 1.64043   6
   2  -2  -4 37.6320 1.96049   5
  -2   2   4 39.2557 2.79203   3
  -2   2   4 38.5094 1.36246   6
  -2   2   4 42.9990 2.19474   1
   1  -2  -4 2462.51 52.6918   6
   1  -2  -4 2462.56 53.6965   5
   1  -2  -4 2394.39 56.3353   1
  -1   2   4 2355.29 78.9265   3
  -1   2   4 2362.26 52.3955   6
   0  -2  -4 8466.26 182.800   5
   0  -2  -4 7288.67 190.876   1
   0  -2  -4 8744.28 180.672   6
   0   2   4 8025.31 179.355   6
   0   2   4 8417.76 264.505   3
  -1  -2  -4 132.819 5.50499   4
  -1  -2  -4 126.551 3.52040   6
  -1  -2  -4 127.563 4.07598   1
  -1  -2  -4 131.775 5.85170   3
   1   2   4 122.659 5.77554   3
   1   2   4 135.371 4.01050   2
  -2  -2  -4 126.436 4.09781   1
  -2  -2  -4 117.063 5.35267   4
  -2  -2  -4 127.844 3.50310   6
  -2  -2  -4 128.249 5.69585   3
   2   2   4 127.776 4.35256   2
  -3  -2  -4 1396.32 43.4571   4
  -3  -2  -4 1338.71 32.4824   1
  -3  -2  -4 1351.17 30.2323   6
   3   2   4 1333.58 33.3423   2
  -4  -2  -4 14.1245 2.65385   4
  -4  -2  -4 15.2508 1.34763   6
  -4  -2  -4 10.4943 1.39951   1
  -4  -2  -4 12.6052 2.39958   3
   4   2   4 12.7552 1.84055   2
   4   2   4 9.45562 1.14225   6
  -5  -2  -4 4.66322 2.61718   4
  -5  -2  -4 3.15974 1.10679   1
  -5  -2  -4 2.35569 2.12692   3
   5   2   4 3.53876 1.21105   2
  -6  -2  -4 52.8121 2.74159   6
  -6  -2  -4 51.7231 5.79735   3
  -6  -2  -4 58.4639 5.66633   4
  -6  -2  -4 53.2446 3.12615   1
   6   2   4 48.3874 3.54946   2
  -7  -2  -4 163.346 5.50574   6
  -7  -2  -4 165.093 6.50812   1
  -7  -2  -4 167.246 10.3889   3
   7   2   4 159.440 5.85914   6
   7   2   4 160.214 7.45566   2
  -8  -2  -4 17.6604 2.06697   6
  -8  -2  -4 15.7463 2.46848   1
  -8  -2  -4 14.6251 4.45380   3
   8   2   4 15.2913 2.03475   6
   8   2   4 17.5187 3.26307   2
   8   2   4 16.6784 2.85978   5
  -9  -2  -4 19.0284 2.08430   6
  -9  -2  -4 13.8327 4.45150   3
  -9  -2  -4 13.9223 2.41881   1
   9   2   4 21.8190 3.50118   5
   9   2   4 14.8551 3.05614   2
   9   2   4 18.7496 2.31954   6
 -10  -2  -4 4.10041 1.23046   6
 -10  -2  -4 -0.9857 2.65498   3
 -10  -2  -4 5.07440 1.90998   1
  10   2   4 3.28296 2.05253   2
  10   2   4 4.53631 1.38186   6
 -11  -2  -4 -2.8989 2.96156   3
  11   2   4 -0.5825 0.96590   6
  11   2   4 1.04994 1.88982   2
  11  -3  -4 -0.3574 0.90936   6
  11  -3  -4 2.70421 2.00951   2
 -11   3   4 0.75633 1.85093   3
  10  -3  -4 2.07675 1.18848   6
  10  -3  -4 1.15707 1.50606   2
 -10   3   4 1.59535 1.56803   1
 -10   3   4 3.59604 2.38989   3
   9  -3  -4 5.71344 1.89841   2
   9  -3  -4 6.50150 1.50223   6
  -9   3   4 5.55175 2.48190   3
  -9   3   4 5.10813 1.89800   1
   8  -3  -4 1.29217 0.88358   6
   8  -3  -4 -0.1044 1.09970   2
  -8   3   4 0.25291 1.15033   1
  -8   3   4 0.06609 1.22768   3
   7  -3  -4 8.64064 1.37422   6
   7  -3  -4 9.48230 1.85633   2
  -7   3   4 8.82455 2.44981   3
  -7   3   4 7.97092 1.82756   1
  -7   3   4 9.94523 0.56786   6
   6  -3  -4 16.8453 2.11678   2
   6  -3  -4 11.9457 1.87914   5
   6  -3  -4 16.7137 1.77002   6
  -6   3   4 16.5620 0.76068   6
  -6   3   4 14.4876 2.11451   1
   5  -3  -4 217.417 7.26158   5
   5  -3  -4 233.349 6.50044   6
   5  -3  -4 229.801 7.31227   2
  -5   3   4 179.863 9.75094   3
  -5   3   4 224.882 7.76449   1
   4  -3  -4 246.439 7.24657   5
   4  -3  -4 223.890 6.91377   2
   4  -3  -4 215.866 6.23682   6
  -4   3   4 213.250 7.55476   1
  -4   3   4 233.260 5.27034   6
   3  -3  -4 699.184 17.3967   2
   3  -3  -4 697.794 16.3642   6
   3  -3  -4 713.147 18.4542   1
   3  -3  -4 716.773 17.3092   5
  -3   3   4 707.189 15.3880   6
  -3   3   4 662.413 18.3931   1
  -3   3   4 751.671 17.2829   5
  -3   3   4 688.819 25.4828   3
   2  -3  -4 480.607 11.1220   6
   2  -3  -4 485.928 11.9763   5
  -2   3   4 466.172 12.9065   1
  -2   3   4 476.231 11.8140   5
  -2   3   4 452.414 17.7718   3
   1  -3  -4 710.529 15.7976   6
   1  -3  -4 675.035 16.5656   5
  -1   3   4 715.607 16.4944   5
  -1   3   4 692.304 15.1412   6
  -1   3   4 675.439 24.8620   3
   0  -3  -4 1572.37 33.7207   6
   0  -3  -4 1499.22 48.7317   4
   0   3   4 1502.34 51.4464   3
   0   3   4 1525.20 33.3159   6
  -1  -3  -4 0.17602 0.26963   6
  -1  -3  -4 0.07852 0.71589   3
  -1  -3  -4 0.14188 0.42794   1
   1   3   4 -0.0033 0.32742   2
   1   3   4 -0.2568 0.19069   6
   1   3   4 1.07182 0.86306   3
  -2  -3  -4 241.841 9.59131   4
  -2  -3  -4 248.143 6.24290   6
  -2  -3  -4 251.964 7.13278   1
   2   3   4 239.654 6.27710   6
   2   3   4 239.681 7.20382   2
  -3  -3  -4 148.615 6.79005   4
  -3  -3  -4 147.511 4.22730   6
  -3  -3  -4 145.584 6.98956   3
  -3  -3  -4 138.907 4.81472   1
   3   3   4 147.503 4.40120   6
   3   3   4 145.866 5.34322   2
  -4  -3  -4 59.3998 2.84416   1
  -4  -3  -4 57.7999 4.21906   4
  -4  -3  -4 60.6125 4.44172   3
  -4  -3  -4 56.8511 2.36733   6
   4   3   4 57.9127 2.50410   6
   4   3   4 55.1758 3.24406   2
  -5  -3  -4 2.15470 2.14731   3
  -5  -3  -4 5.19065 1.23336   1
  -5  -3  -4 6.17063 1.22803   6
  -5  -3  -4 6.35326 2.78151   4
   5   3   4 6.27594 1.05133   6
   5   3   4 4.76125 1.31937   2
  -6  -3  -4 60.6461 3.07580   6
  -6  -3  -4 60.8455 6.00196   3
  -6  -3  -4 66.5612 3.13871   6
  -6  -3  -4 69.6720 3.69006   1
  -6  -3  -4 59.1935 5.82023   4
   6   3   4 61.6898 3.06026   6
   6   3   4 63.6233 4.24876   2
  -7  -3  -4 2.41796 3.52475   3
  -7  -3  -4 5.17641 1.45628   1
  -7  -3  -4 3.60881 1.37559   6
  -7  -3  -4 5.20207 3.63335   4
   7   3   4 3.16458 1.00330   6
   7   3   4 3.19447 1.53435   2
  -8  -3  -4 1.38064 3.90760   3
  -8  -3  -4 2.57090 1.35686   1
  -8  -3  -4 4.38504 1.56242   6
   8   3   4 2.52358 1.64934   5
   8   3   4 4.02458 1.77667   2
   8   3   4 2.44800 0.98912   6
  -9  -3  -4 3.01634 1.35388   1
  -9  -3  -4 0.43018 1.31818   6
  -9  -3  -4 -3.6884 3.63073   3
   9   3   4 0.64887 1.53558   2
   9   3   4 2.11188 1.67895   5
   9   3   4 0.80829 0.94900   6
 -10  -3  -4 3.88834 1.70112   1
 -10  -3  -4 6.43450 1.69379   6
 -10  -3  -4 -1.2714 3.95040   3
  10   3   4 4.54558 2.40684   2
  10   3   4 5.19076 1.36465   6
  10   3   4 4.30945 2.48507   5
  11  -4  -4 -0.7541 0.94047   6
  11  -4  -4 -1.6797 1.33746   2
 -11   4   4 1.56834 2.30185   3
 -11   4   4 1.02212 1.60986   1
  10  -4  -4 9.37125 1.85174   6
  10  -4  -4 10.4505 2.60444   2
 -10   4   4 6.54366 2.23495   1
 -10   4   4 8.27778 3.23163   3
   9  -4  -4 0.35873 0.85790   6
   9  -4  -4 1.56994 1.46509   2
  -9   4   4 0.67773 1.55035   3
  -9   4   4 2.22278 1.47767   1
   8  -4  -4 34.4207 3.75854   2
   8  -4  -4 35.2991 2.58814   6
  -8   4   4 36.5914 4.05701   1
  -8   4   4 28.9013 4.61624   3
   7  -4  -4 0.34246 0.88983   2
   7  -4  -4 2.63458 0.84546   6
  -7   4   4 1.00767 1.34896   3
  -7   4   4 0.47182 1.02195   1
   6  -4  -4 27.6111 1.84177   6
   6  -4  -4 24.7195 2.61119   5
   6  -4  -4 28.1982 2.25896   2
  -6   4   4 20.1838 3.47353   3
  -6   4   4 26.7652 3.06051   1
   5  -4  -4 17.7562 2.11858   5
   5  -4  -4 16.0656 1.88042   2
   5  -4  -4 14.6183 1.45897   6
  -5   4   4 13.2343 2.08680   1
  -5   4   4 17.3901 3.03287   3
   4  -4  -4 392.349 11.8819   1
   4  -4  -4 394.993 10.6696   2
   4  -4  -4 394.499 10.9102   5
   4  -4  -4 405.590 9.89524   6
  -4   4   4 398.359 10.5362   5
  -4   4   4 378.567 11.8874   1
   3  -4  -4 39.7857 2.60547   1
   3  -4  -4 38.7394 2.21968   5
   3  -4  -4 37.8036 1.69205   2
   3  -4  -4 38.0395 1.62345   6
  -3   4   4 38.9810 3.51267   3
  -3   4   4 36.5567 2.58410   1
  -3   4   4 40.9435 2.05901   5
   2  -4  -4 804.752 20.6853   1
   2  -4  -4 819.510 19.1584   5
  -2   4   4 820.391 18.8394   5
  -2   4   4 769.489 28.9270   3
  -2   4   4 765.275 20.6947   1
   1  -4  -4 248.734 6.85614   5
  -1   4   4 234.845 6.54548   5
  -1   4   4 240.573 10.8379   3
   0  -4  -4 264.261 11.0903   4
   0  -4  -4 272.498 8.19664   1
   0  -4  -4 289.067 6.79112   6
   0   4   4 267.486 11.8157   3
   0   4   4 271.492 7.38493   5
  -1  -4  -4 767.595 27.2627   3
  -1  -4  -4 755.612 17.1429   6
  -1  -4  -4 727.403 25.6222   4
  -1  -4  -4 733.959 18.9757   1
   1   4   4 735.508 27.2055   3
   1   4   4 759.931 18.0513   5
   1   4   4 755.383 18.4785   2
  -2  -4  -4 27.1166 1.36521   6
  -2  -4  -4 27.3485 2.82443   3
  -2  -4  -4 25.0495 2.45669   4
  -2  -4  -4 26.5681 1.75224   1
   2   4   4 26.0830 2.75418   3
   2   4   4 27.9620 1.17433   6
  -3  -4  -4 77.8309 4.91868   4
  -3  -4  -4 82.1816 5.17009   3
  -3  -4  -4 87.4669 3.52673   1
  -3  -4  -4 81.7012 2.87048   6
   3   4   4 86.1142 2.82669   6
   3   4   4 87.8576 3.84698   2
  -4  -4  -4 18.1579 3.12073   3
  -4  -4  -4 17.0114 1.36731   6
  -4  -4  -4 19.8917 3.19906   4
  -4  -4  -4 18.2847 1.93754   1
   4   4   4 22.5491 2.47542   2
   4   4   4 16.7043 1.22743   6
  -5  -4  -4 10.0611 1.37447   6
  -5  -4  -4 10.7640 3.13454   3
  -5  -4  -4 11.5250 1.69650   1
  -5  -4  -4 11.6220 3.17502   4
   5   4   4 10.1986 1.87988   2
   5   4   4 11.3732 1.31439   6
  -6  -4  -4 160.862 9.57726   4
  -6  -4  -4 161.973 9.74482   3
  -6  -4  -4 172.426 6.35258   1
  -6  -4  -4 162.894 5.42756   6
   6   4   4 150.542 5.28790   6
   6   4   4 157.546 7.15640   2
  -7  -4  -4 18.3658 2.21100   6
  -7  -4  -4 21.8081 5.23260   4
  -7  -4  -4 20.3763 2.25109   6
  -7  -4  -4 22.4953 2.60019   1
  -7  -4  -4 25.4192 4.84374   3
   7   4   4 18.6389 2.81467   5
   7   4   4 23.6634 3.45424   2
   7   4   4 23.0643 1.91675   6
  -8  -4  -4 7.04218 4.60423   3
  -8  -4  -4 16.8589 4.88519   4
  -8  -4  -4 12.8066 2.28248   1
  -8  -4  -4 14.1945 2.13816   6
   8   4   4 9.99010 2.45081   5
   8   4   4 11.8739 2.71280   2
   8   4   4 11.9572 1.68162   6
  -9  -4  -4 -5.6408 3.21978   3
  -9  -4  -4 -0.0231 1.16291   1
  -9  -4  -4 2.03707 1.54740   6
   9   4   4 0.98127 1.59407   5
   9   4   4 1.32577 1.72463   2
   9   4   4 0.45253 0.77658   6
 -10  -4  -4 -3.5735 4.26635   3
 -10  -4  -4 -0.1655 1.39925   6
  10   4   4 1.05836 1.78466   5
  10   4   4 -1.0880 0.71893   6
  10   4   4 0.97068 1.72996   2
  11  -5  -4 3.28536 1.36476   6
  11  -5  -4 1.67821 1.65310   2
 -11   5   4 -0.8790 1.42040   1
 -11   5   4 3.29169 2.75515   3
  10  -5  -4 1.86515 1.27213   6
  10  -5  -4 1.70685 1.45373   2
 -10   5   4 2.63472 1.87988   1
 -10   5   4 2.63561 2.51500   3
   9  -5  -4 2.60032 1.47706   2
   9  -5  -4 1.90904 1.06553   6
  -9   5   4 0.87562 1.65210   3
  -9   5   4 2.00672 1.70783   1
   8  -5  -4 1.09724 1.26549   2
   8  -5  -4 1.94152 0.95707   6
  -8   5   4 4.71579 1.71170   1
  -8   5   4 1.50841 1.77916   3
   7  -5  -4 1.80590 1.01552   2
   7  -5  -4 1.68202 0.81609   6
  -7   5   4 -0.8827 0.97062   1
  -7   5   4 2.54962 1.79602   3
   6  -5  -4 12.9228 1.44930   6
   6  -5  -4 12.8786 1.81232   2
  -6   5   4 15.8685 2.62238   1
  -6   5   4 14.4717 3.13841   3
   5  -5  -4 118.325 4.50357   2
   5  -5  -4 122.924 5.63215   1
   5  -5  -4 120.799 3.97978   6
   5  -5  -4 113.674 4.79788   5
  -5   5   4 122.266 5.72251   1
  -5   5   4 105.391 7.24136   3
   4  -5  -4 83.2955 3.67581   5
   4  -5  -4 81.0027 2.82960   6
   4  -5  -4 82.1719 3.14781   2
   4  -5  -4 86.1029 4.39674   1
  -4   5   4 84.4758 3.26726   5
  -4   5   4 77.2620 4.31465   1
   3  -5  -4 13.6480 1.54937   5
   3  -5  -4 16.6582 1.07208   2
   3  -5  -4 12.7343 1.88551   1
  -3   5   4 15.4486 1.22103   5
  -3   5   4 14.7218 2.05509   1
  -3   5   4 15.0574 2.78273   3
  -2   5   4 236.293 6.34258   5
  -2   5   4 221.224 10.9444   3
   1  -5  -4 6.74248 1.26966   1
   1  -5  -4 4.89693 0.91261   5
  -1   5   4 5.52859 0.81479   5
  -1   5   4 3.84145 1.52644   3
   0  -5  -4 3.19207 0.91183   1
   0  -5  -4 3.01976 1.38766   3
   0  -5  -4 1.26576 1.08079   4
   0   5   4 2.57061 0.64470   5
   0   5   4 2.99174 1.36000   3
  -1  -5  -4 3.19017 0.55438   6
  -1  -5  -4 2.50781 1.25470   4
  -1  -5  -4 5.13305 1.01885   1
  -1  -5  -4 2.40170 1.28600   3
   1   5   4 2.03911 0.64674   5
   1   5   4 2.04110 0.61797   2
   1   5   4 2.30053 1.30266   3
  -2  -5  -4 203.104 5.44100   6
  -2  -5  -4 190.680 6.32518   1
  -2  -5  -4 195.778 9.56324   3
  -2  -5  -4 182.141 8.83692   4
   2   5   4 195.859 9.63383   3
   2   5   4 200.236 6.34429   2
  -3  -5  -4 68.3308 3.16790   1
  -3  -5  -4 61.1014 4.48787   4
  -3  -5  -4 63.7176 2.52208   6
  -3  -5  -4 61.5619 4.69950   3
   3   5   4 68.5944 3.44670   2
  -4  -5  -4 0.17897 0.56231   6
  -4  -5  -4 -0.1310 1.18319   3
  -4  -5  -4 -0.0866 0.78246   1
  -4  -5  -4 -1.1539 1.40217   4
   4   5   4 0.65407 0.35878   6
   4   5   4 0.19225 0.68626   2
  -5  -5  -4 -0.5255 0.96677   1
  -5  -5  -4 -0.7804 2.30427   3
  -5  -5  -4 2.79556 1.03177   6
  -5  -5  -4 -0.7274 2.22014   4
   5   5   4 -0.1350 0.79274   2
   5   5   4 0.59601 0.39997   6
  -6  -5  -4 1.28343 2.53236   3
  -6  -5  -4 -0.2053 1.07098   1
  -6  -5  -4 0.37203 1.06282   6
  -6  -5  -4 -0.0958 2.73589   4
   6   5   4 0.67616 0.51463   6
   6   5   4 0.25015 0.94696   5
   6   5   4 -0.4781 1.08791   2
  -7  -5  -4 12.4227 3.96431   3
  -7  -5  -4 10.8682 2.09004   1
  -7  -5  -4 10.5071 1.76624   6
  -7  -5  -4 15.9584 4.46472   4
  -7  -5  -4 12.1637 1.96793   6
   7   5   4 11.8316 2.37449   5
   7   5   4 9.44774 2.28779   2
   7   5   4 11.9118 1.45046   6
  -8  -5  -4 1.93725 1.49229   6
  -8  -5  -4 5.13036 3.91974   4
  -8  -5  -4 -0.6457 3.88626   3
  -8  -5  -4 2.10095 1.43016   1
   8   5   4 2.11094 0.82376   6
   8   5   4 1.04461 1.45649   2
   8   5   4 1.54106 1.37708   5
  -9  -5  -4 -4.9744 4.45613   3
  -9  -5  -4 -0.9421 1.42155   6
   9   5   4 1.27845 1.63063   5
   9   5   4 0.74022 1.69275   2
  11  -6  -4 1.54285 1.73086   2
  11  -6  -4 3.76165 1.66458   6
 -11   6   4 1.60853 1.85188   1
 -11   6   4 1.86552 2.56212   3
  10  -6  -4 2.71873 1.73727   2
  10  -6  -4 3.25301 1.34991   6
 -10   6   4 3.38294 2.50875   3
 -10   6   4 2.88764 1.93186   1
   9  -6  -4 18.8391 2.42105   6
   9  -6  -4 15.9281 2.82066   2
  -9   6   4 17.0293 3.16837   1
  -9   6   4 16.7161 4.19991   3
   8  -6  -4 2.94689 1.29243   2
   8  -6  -4 1.62921 0.93340   6
  -8   6   4 1.87977 1.84816   3
  -8   6   4 2.19334 1.61347   1
   7  -6  -4 4.88514 1.09475   6
   7  -6  -4 2.84492 1.24241   2
  -7   6   4 2.88728 2.05921   3
  -7   6   4 2.69077 1.55319   1
   6  -6  -4 123.542 5.00607   2
   6  -6  -4 122.258 4.33765   6
   6  -6  -4 116.845 6.09814   1
  -6   6   4 116.963 6.20439   1
  -6   6   4 132.202 8.72102   3
   5  -6  -4 19.4838 1.64746   2
   5  -6  -4 16.6171 2.51826   1
   5  -6  -4 18.0280 1.30680   6
  -5   6   4 20.7989 2.82816   1
   4  -6  -4 9.24726 1.84456   1
   4  -6  -4 8.60746 1.07519   2
  -4   6   4 8.35802 1.78288   1
  -4   6   4 2.71151 1.56943   3
   3  -6  -4 25.8483 2.33197   1
  -3   6   4 23.8783 2.79404   1
   2  -6  -4 -0.2482 0.54678   1
  -2   6   4 -0.2353 0.51434   1
  -2   6   4 0.35681 0.33728   5
  -2   6   4 -0.7933 0.73996   3
   1  -6  -4 63.8066 3.54592   1
  -1   6   4 65.7492 2.42729   5
  -1   6   4 60.8138 5.17522   3
   0  -6  -4 0.45018 1.10673   4
   0  -6  -4 0.00272 0.65178   1
   0  -6  -4 -0.0092 1.04277   3
   0   6   4 -0.3673 0.32256   2
   0   6   4 -0.1073 0.84078   3
   0   6   4 0.88384 0.45694   5
  -1  -6  -4 36.1754 1.63875   6
  -1  -6  -4 34.3302 2.37040   1
  -1  -6  -4 26.8676 3.13853   4
  -1  -6  -4 36.7298 3.85498   3
   1   6   4 34.4915 1.98837   5
   1   6   4 32.6101 3.65885   3
   1   6   4 32.4218 1.93072   2
  -2  -6  -4 29.0870 1.57764   6
  -2  -6  -4 29.6428 3.59140   3
  -2  -6  -4 26.8689 3.18158   4
  -2  -6  -4 26.2466 1.99291   1
   2   6   4 32.1755 3.49847   3
   2   6   4 31.7915 2.08349   5
   2   6   4 28.5315 2.08104   2
  -3  -6  -4 4.70404 0.80519   6
  -3  -6  -4 5.12587 1.96240   4
  -3  -6  -4 8.68164 2.47791   3
  -3  -6  -4 5.56437 1.23435   1
   3   6   4 7.79525 1.55226   2
  -4  -6  -4 17.6498 1.48365   6
  -4  -6  -4 22.9021 2.33626   1
  -4  -6  -4 16.6895 3.27564   3
  -4  -6  -4 19.0700 3.65781   4
   4   6   4 19.8258 2.53268   2
  -5  -6  -4 57.4608 2.85571   6
  -5  -6  -4 56.2563 5.54502   3
  -5  -6  -4 53.9148 3.28168   1
  -5  -6  -4 56.1637 5.47613   4
   5   6   4 51.3348 3.56077   5
   5   6   4 54.5612 3.86391   2
  -6  -6  -4 3.61161 1.32987   6
  -6  -6  -4 4.62865 2.87084   3
  -6  -6  -4 4.56814 1.46458   1
  -6  -6  -4 5.27654 3.12198   4
   6   6   4 1.71281 1.38356   2
   6   6   4 1.67897 1.21530   5
  -7  -6  -4 0.30460 3.46232   4
  -7  -6  -4 1.42439 1.33570   1
  -7  -6  -4 0.27413 1.18729   6
  -7  -6  -4 -0.1409 2.73466   3
   7   6   4 -0.1097 1.01797   5
   7   6   4 -0.1909 1.20923   2
  -8  -6  -4 4.90824 1.68188   6
  -8  -6  -4 1.99537 3.59216   3
  -8  -6  -4 -5.7109 3.63443   4
   8   6   4 1.30860 1.68777   2
   8   6   4 1.34698 1.49315   5
  -9  -6  -4 -1.0515 4.38155   4
  -9  -6  -4 -0.9710 1.57214   6
  -9  -6  -4 -6.4375 4.73939   3
   9   6   4 1.48190 1.76311   2
   9   6   4 -0.3127 1.53132   5
  11  -7  -4 2.75115 1.54498   6
 -11   7   4 -1.0050 2.03701   3
 -11   7   4 -0.8148 1.90012   1
 -10   7   4 1.04552 1.91466   1
 -10   7   4 1.16254 2.25909   3
  -9   7   4 21.4082 3.80899   1
  -9   7   4 14.2886 4.11310   3
  -8   7   4 0.49397 1.36886   1
  -8   7   4 -0.0771 1.86794   3
   7  -7  -4 0.53420 1.01046   2
   7  -7  -4 2.19415 1.50706   1
  -7   7   4 2.61609 1.52443   1
  -7   7   4 0.63797 1.65653   3
   6  -7  -4 115.746 4.81501   2
   6  -7  -4 121.615 6.45719   1
  -6   7   4 119.058 6.51599   1
  -6   7   4 113.935 8.61552   3
   5  -7  -4 146.335 5.15724   2
   5  -7  -4 155.391 7.11983   1
  -5   7   4 155.283 7.24792   1
  -5   7   4 142.656 9.53980   3
   4  -7  -4 0.18041 0.57146   1
  -4   7   4 -0.0900 0.82060   3
  -4   7   4 0.01938 0.55363   1
   3  -7  -4 1.06198 0.72362   1
  -3   7   4 0.03203 0.70032   3
   2  -7  -4 24.9164 2.80190   1
  -2   7   4 26.5859 3.06005   1
  -2   7   4 24.5138 4.09832   3
  -2   7   4 27.5711 1.09743   5
   1  -7  -4 6.56749 2.37109   4
   1  -7  -4 8.29259 1.59931   1
  -1   7   4 4.69810 0.66031   5
  -1   7   4 7.79846 2.48083   3
   0  -7  -4 62.2590 3.60430   1
   0  -7  -4 59.2280 5.41129   3
   0  -7  -4 65.9197 5.23433   4
   0   7   4 61.3872 2.49144   5
   0   7   4 64.3240 2.65198   2
   0   7   4 67.5173 5.75186   3
  -1  -7  -4 135.440 8.05273   4
  -1  -7  -4 136.517 5.57170   1
  -1  -7  -4 145.679 8.81441   3
  -1  -7  -4 141.765 4.23529   6
   1   7   4 137.061 4.66382   5
   1   7   4 144.244 8.83871   3
  -2  -7  -4 55.0188 2.41169   6
  -2  -7  -4 58.3444 4.85279   4
  -2  -7  -4 59.9445 3.23922   1
  -2  -7  -4 55.2294 5.15826   3
   2   7   4 58.5016 3.16607   2
   2   7   4 54.8921 5.04796   3
  -3  -7  -4 -0.3405 0.71139   1
  -3  -7  -4 1.49865 0.62572   6
  -3  -7  -4 0.18982 1.42076   4
  -3  -7  -4 -1.1931 1.15891   3
   3   7   4 0.01042 0.81405   2
  -4  -7  -4 10.4904 1.35360   6
  -4  -7  -4 12.3789 1.84485   1
  -4  -7  -4 12.2959 3.12956   3
  -4  -7  -4 12.2165 3.12788   4
   4   7   4 7.75460 1.64385   5
   4   7   4 14.4864 2.37013   2
  -5  -7  -4 -0.3387 2.16964   4
  -5  -7  -4 0.56756 0.82367   6
  -5  -7  -4 2.05290 1.96713   3
  -5  -7  -4 -1.0770 1.00853   1
   5   7   4 2.81136 1.31536   5
   5   7   4 0.59186 1.13081   2
  -6  -7  -4 2.24249 1.42408   1
  -6  -7  -4 1.86633 1.08526   6
  -6  -7  -4 2.12123 3.07851   4
  -6  -7  -4 6.32424 3.08750   3
   6   7   4 3.11205 1.42803   2
   6   7   4 1.98353 1.26400   5
  -7  -7  -4 5.10017 1.74173   1
  -7  -7  -4 7.63157 3.87562   3
  -7  -7  -4 2.82201 3.34476   4
  -7  -7  -4 3.45179 1.51800   6
   7   7   4 6.06817 1.96259   5
   7   7   4 5.73184 2.10265   2
  -8  -7  -4 -3.4368 3.48392   4
  -8  -7  -4 0.90078 1.58424   6
  -8  -7  -4 4.96738 4.58211   3
  -8  -7  -4 1.36301 1.55244   6
   8   7   4 -1.4129 1.28403   2
   8   7   4 -0.3351 1.24805   5
  11  -8  -4 0.06498 1.79191   1
 -11   8   4 0.34735 2.97395   3
 -11   8   4 0.31315 1.78705   1
  10  -8  -4 0.43275 1.74227   1
 -10   8   4 -0.8223 1.43655   1
 -10   8   4 -0.3993 2.12729   3
   9  -8  -4 1.29415 1.65788   1
  -9   8   4 0.85431 2.32541   3
  -9   8   4 0.73989 1.38829   1
   8  -8  -4 -1.5386 1.23266   1
  -8   8   4 -0.5028 1.57300   3
  -8   8   4 -0.3737 1.21443   1
   7  -8  -4 0.90792 1.45831   1
  -7   8   4 0.78834 1.81778   3
  -7   8   4 -0.7161 1.17106   1
   6  -8  -4 60.5140 4.62867   1
  -6   8   4 59.2726 6.37838   3
  -6   8   4 66.1348 4.91388   1
   5  -8  -4 126.735 6.63021   1
  -5   8   4 135.350 6.91914   1
  -5   8   4 128.109 9.30627   3
   4  -8  -4 1.48138 0.90078   1
  -4   8   4 -0.2467 0.72986   1
  -4   8   4 2.47928 1.81565   3
   3  -8  -4 33.4775 3.05289   1
  -3   8   4 36.4527 3.25655   1
   1  -8  -4 22.4212 1.48632   3
   0  -8  -4 0.81501 1.81529   3
   0  -8  -4 1.18347 1.04522   1
   0   8   4 3.04635 0.60130   5
   0   8   4 1.64261 0.47394   5
   0   8   4 2.84498 1.79762   3
  -1  -8  -4 124.480 8.40645   3
  -1  -8  -4 109.436 5.09518   1
  -1  -8  -4 101.963 7.19767   4
   1   8   4 106.425 3.83547   5
   1   8   4 108.533 7.97422   3
   1   8   4 109.096 4.44647   2
  -2  -8  -4 67.5608 6.20448   3
  -2  -8  -4 68.9978 5.84967   4
  -2  -8  -4 73.6122 3.87443   1
  -2  -8  -4 71.3120 3.09870   6
   2   8   4 73.5105 6.33740   3
   2   8   4 71.5829 3.76652   2
   2   8   4 70.1134 3.27166   5
  -3  -8  -4 0.53385 1.77863   3
  -3  -8  -4 2.21679 1.71858   4
  -3  -8  -4 0.83700 0.88858   1
  -3  -8  -4 -0.9191 0.49791   6
   3   8   4 -0.0811 0.62031   5
   3   8   4 -0.6829 0.74475   2
  -4  -8  -4 8.31204 2.77711   3
  -4  -8  -4 9.49253 1.38559   6
  -4  -8  -4 9.58867 2.85385   4
  -4  -8  -4 10.1037 1.79044   1
   4   8   4 9.42917 1.69536   5
   4   8   4 8.41683 1.90168   2
  -5  -8  -4 1.36388 1.93442   3
  -5  -8  -4 1.47100 1.14422   1
  -5  -8  -4 2.91107 1.06149   6
  -5  -8  -4 1.95045 2.09531   4
   5   8   4 2.16885 1.15183   5
   5   8   4 3.73978 1.49563   2
  -6  -8  -4 1.26002 1.36380   1
  -6  -8  -4 3.52379 1.28217   6
  -6  -8  -4 5.73101 3.17182   4
  -6  -8  -4 4.27682 3.02611   3
   6   8   4 3.67300 1.55008   5
   6   8   4 1.51993 1.42536   2
  -7  -8  -4 4.62717 3.44151   3
  -7  -8  -4 0.12724 1.38912   6
  -7  -8  -4 0.76631 3.44553   4
   7   8   4 0.90417 1.41642   5
   7   8   4 1.29044 1.38272   2
  -8  -8  -4 2.79624 4.03965   3
  -8  -8  -4 2.79708 1.82450   6
  -8  -8  -4 -0.8940 4.47621   4
  -8  -8  -4 8.45750 2.11923   6
   8   8   4 8.56103 2.35566   5
   8   8   4 4.85923 2.34878   2
  10  -9  -4 -2.4729 1.64297   1
 -10   9   4 0.40915 2.31748   3
 -10   9   4 0.13711 1.58879   1
   9  -9  -4 -1.1748 1.58038   1
  -9   9   4 -1.1198 2.04760   3
  -9   9   4 1.09141 1.81397   1
   8  -9  -4 0.55007 1.48765   1
  -8   9   4 0.28292 1.57476   1
  -8   9   4 0.66097 2.10510   3
   7  -9  -4 1.87473 1.56159   1
  -7   9   4 -0.0717 1.97102   3
  -7   9   4 0.66828 1.56652   1
   6  -9  -4 -1.1239 1.09023   1
  -6   9   4 1.34525 1.33107   1
  -6   9   4 -0.6558 1.30562   3
   5  -9  -4 4.89961 1.88732   1
  -5   9   4 6.47501 2.08781   1
  -5   9   4 8.52940 3.25152   3
   4  -9  -4 1.45613 1.20101   1
  -4   9   4 1.56910 1.50775   1
  -4   9   4 0.46508 1.44700   3
   3  -9  -4 3.28420 1.44362   1
  -3   9   4 1.10338 1.68811   3
  -3   9   4 5.96041 1.87339   1
   2  -9  -4 0.96179 1.02574   1
  -2   9   4 1.41522 1.68774   3
   1  -9  -4 56.9190 5.55597   4
   1  -9  -4 56.5594 6.06516   3
   1  -9  -4 40.8593 3.32720   1
  -1   9   4 53.0901 5.82939   3
   0  -9  -4 -0.8029 0.80146   1
   0  -9  -4 -2.0172 1.67364   3
   0  -9  -4 -1.5072 1.48733   4
   0   9   4 -1.0541 1.61162   3
  -1  -9  -4 223.551 12.7463   3
  -1  -9  -4 209.832 8.04010   1
  -1  -9  -4 211.312 11.5277   4
   1   9   4 199.858 12.2049   3
   1   9   4 207.084 5.79398   5
   1   9   4 213.184 5.84266   5
  -2  -9  -4 38.8959 2.96017   1
  -2  -9  -4 40.0526 6.32355   3
  -2  -9  -4 42.6049 5.92651   4
   2   9   4 34.2150 2.19935   5
   2   9   4 38.2915 4.82589   3
  -3  -9  -4 9.24608 2.78587   4
  -3  -9  -4 9.47167 3.48851   3
  -3  -9  -4 7.83400 1.57047   1
   3   9   4 6.68048 1.34653   5
   3   9   4 10.1910 2.02593   2
  -4  -9  -4 13.1032 3.31012   3
  -4  -9  -4 4.35079 1.07613   6
  -4  -9  -4 7.90502 1.55095   1
  -4  -9  -4 10.9000 3.23648   4
   4   9   4 6.30980 1.88149   2
   4   9   4 5.17072 1.30275   5
  -5  -9  -4 12.3048 3.40182   4
  -5  -9  -4 10.3606 3.15046   3
  -5  -9  -4 9.32350 1.55719   6
  -5  -9  -4 8.03852 1.76483   1
   5   9   4 8.77306 2.24386   2
   5   9   4 8.05880 1.77362   5
  -6  -9  -4 16.3416 4.57394   4
  -6  -9  -4 13.2585 2.02132   6
  -6  -9  -4 18.3413 4.16753   3
   6   9   4 15.2586 2.95507   2
   6   9   4 11.3128 2.26579   5
  -7  -9  -4 5.19233 3.51454   3
  -7  -9  -4 4.88872 1.87963   6
  -7  -9  -4 5.41980 4.07905   4
   7   9   4 2.10066 1.54069   5
   7   9   4 4.49102 2.17359   2
  10 -10  -4 1.90861 2.34115   1
 -10  10   4 1.38016 2.28911   1
 -10  10   4 3.29887 3.47321   3
   9 -10  -4 -0.3912 1.73018   1
  -9  10   4 -1.6615 2.15090   3
  -9  10   4 0.51786 1.86660   1
   8 -10  -4 -0.0348 1.60503   1
  -8  10   4 -0.6114 1.91404   3
  -8  10   4 1.27073 1.91285   1
   7 -10  -4 51.4932 5.80714   1
  -7  10   4 51.6924 7.88524   3
  -7  10   4 45.5163 5.59009   1
   6 -10  -4 97.0692 6.40687   1
  -6  10   4 106.455 9.49482   3
  -6  10   4 102.249 6.67761   1
   5 -10  -4 -1.4454 0.93576   1
  -5  10   4 0.13616 1.87760   3
  -5  10   4 0.48878 1.32441   1
   4 -10  -4 18.3805 3.21960   1
  -4  10   4 9.51381 3.32495   3
  -4  10   4 11.4642 2.70490   1
   3 -10  -4 0.55115 1.04556   1
  -3  10   4 1.84393 1.95439   3
  -3  10   4 -0.9892 1.20104   1
   2 -10  -4 1.04285 1.15839   1
   2 -10  -4 2.02594 2.21072   4
  -2  10   4 1.72615 1.95322   3
   1 -10  -4 20.4990 5.18128   3
   1 -10  -4 17.1656 2.69943   1
   1 -10  -4 20.7017 4.74498   4
  -1  10   4 22.4250 4.75541   3
   0 -10  -4 61.2413 4.22032   1
   0 -10  -4 63.6736 6.32105   4
   0 -10  -4 54.8548 6.67009   3
   0  10   4 67.5980 6.88849   3
  -1 -10  -4 83.1461 7.02875   4
  -1 -10  -4 83.0900 4.77195   1
  -1 -10  -4 90.5527 8.35888   3
   1  10   4 87.3511 7.85306   3
  -2 -10  -4 15.7819 4.69896   3
  -2 -10  -4 10.9267 1.99734   1
  -2 -10  -4 13.7805 3.58908   4
   2  10   4 12.5087 1.26969   5
  -3 -10  -4 6.87054 2.87503   3
  -3 -10  -4 0.94365 0.92830   1
  -3 -10  -4 2.13532 1.79552   4
   3  10   4 0.86809 0.69987   5
  -4 -10  -4 16.3015 3.77794   3
  -4 -10  -4 5.38257 2.53123   4
  -4 -10  -4 5.36021 1.47107   1
   4  10   4 3.92327 1.24751   5
  -5 -10  -4 5.96649 2.80376   4
  -5 -10  -4 13.4859 3.26535   3
  -5 -10  -4 1.44844 1.06062   6
   5  10   4 2.37280 1.25958   5
  -6 -10  -4 -1.3770 1.08141   6
  -6 -10  -4 -0.7119 2.52952   4
  -6 -10  -4 6.52644 2.86689   3
   6  10   4 0.28067 1.06262   5
   9 -11  -4 -2.3544 1.87253   1
  -9  11   4 2.81132 3.42403   3
  -9  11   4 3.97967 2.40017   1
   8 -11  -4 -0.2885 1.88424   1
  -8  11   4 0.70088 1.69961   1
  -8  11   4 -1.5954 2.45589   3
   7 -11  -4 1.63926 1.98850   1
  -7  11   4 -0.8059 2.47771   3
  -7  11   4 1.28309 1.83165   1
   6 -11  -4 93.0646 6.41611   1
  -6  11   4 92.5336 9.24798   3
  -6  11   4 87.6200 6.44690   1
   5 -11  -4 20.6330 3.59015   1
  -5  11   4 25.8064 4.17867   1
  -5  11   4 25.3114 5.73985   3
   4 -11  -4 7.97982 2.41315   1
  -4  11   4 5.67992 2.99981   3
  -4  11   4 7.52621 2.38594   1
   3 -11  -4 20.4164 3.25596   1
  -3  11   4 16.4965 4.41982   3
   2 -11  -4 59.5653 7.31390   3
   2 -11  -4 60.8958 6.66700   4
   2 -11  -4 53.2676 4.40261   1
  -2  11   4 52.4420 6.53136   3
   1 -11  -4 42.4145 3.72255   1
   1 -11  -4 59.9909 9.41303   3
   1 -11  -4 48.2931 7.44175   4
  -1  11   4 36.3401 6.30004   3
   0 -11  -4 152.491 11.4958   3
   0 -11  -4 148.795 7.17648   1
   0 -11  -4 175.999 11.2130   4
   0  11   4 143.106 11.0278   3
  -1 -11  -4 73.8775 4.68860   1
  -1 -11  -4 79.9801 7.24702   4
  -1 -11  -4 82.1213 8.08450   3
   1  11   4 82.5551 7.84764   3
  -2 -11  -4 8.99247 3.81341   3
  -2 -11  -4 0.75360 1.69868   4
  -2 -11  -4 0.83637 1.05338   1
  -3 -11  -4 9.10451 3.04129   3
  -3 -11  -4 1.19468 0.97155   1
  -3 -11  -4 2.72250 1.68017   4
   3  11   4 -0.0015 0.47454   5
  -4 -11  -4 2.82472 2.05031   4
   4  11   4 -0.2658 0.67197   5
  -5 -11  -4 9.27694 2.64748   3
  -5 -11  -4 3.97173 2.82073   4
   5  11   4 0.44178 0.91125   5
   8 -12  -4 2.26915 2.25426   1
  -8  12   4 -1.9110 2.76580   3
  -8  12   4 -0.3574 1.63642   1
   7 -12  -4 20.6031 4.18039   1
  -7  12   4 28.6672 6.64834   3
  -7  12   4 20.5083 4.13408   1
   6 -12  -4 23.8614 3.96223   1
  -6  12   4 25.4301 5.96176   3
  -6  12   4 23.4919 4.27333   1
   5 -12  -4 2.75303 1.87358   1
  -5  12   4 7.18378 3.71764   3
  -5  12   4 2.32029 1.92950   1
   4 -12  -4 1.37259 1.52066   1
  -4  12   4 -1.2038 1.85639   3
  -4  12   4 3.59352 2.00465   1
   3 -12  -4 61.3586 10.8845   3
   3 -12  -4 35.7055 4.54862   1
   3 -12  -4 42.4901 7.70413   4
  -3  12   4 31.4534 6.57290   3
   2 -12  -4 2.53270 2.77676   4
   2 -12  -4 4.43304 4.26318   3
   2 -12  -4 2.17209 1.57816   1
  -2  12   4 -0.2169 1.86100   3
   1 -12  -4 -0.1026 4.05886   3
   1 -12  -4 -0.9856 1.18245   1
   1 -12  -4 3.97319 2.94956   4
  -1  12   4 1.70630 2.50900   3
   0 -12  -4 1.24125 1.42076   1
   0 -12  -4 1.50370 2.64044   4
   0 -12  -4 3.45921 3.94837   3
   0  12   4 1.02111 2.42404   3
  -1 -12  -4 13.3810 5.08847   3
  -1 -12  -4 5.07665 1.76765   1
  -1 -12  -4 11.5190 4.01615   4
   1  12   4 9.21345 3.54952   3
  -2 -12  -4 20.9410 4.37347   3
  -2 -12  -4 1.93483 2.09653   4
  -3 -12  -4 4.94422 2.20705   4
   7 -13  -4 -0.0065 2.05494   1
  -7  13   4 -0.8685 2.81149   3
  -7  13   4 0.35581 1.88633   1
   6 -13  -4 -1.1774 1.50629   1
  -6  13   4 3.21541 2.48834   1
  -6  13   4 1.74082 3.26031   3
   5 -13  -4 2.44247 1.97686   1
  -5  13   4 -0.5204 2.69841   3
  -5  13   4 0.71717 1.65316   1
   4 -13  -4 1.84336 1.95249   1
   4 -13  -4 2.38104 3.24581   4
  -4  13   4 0.17913 2.44514   3
   3 -13  -4 12.2442 3.02783   1
   3 -13  -4 20.0521 6.20450   4
   3 -13  -4 28.5140 8.33850   3
  -3  13   4 10.7058 4.44958   3
   2 -13  -4 17.4514 5.59244   4
   2 -13  -4 17.4700 5.79141   3
   2 -13  -4 12.3274 2.73611   1
  -2  13   4 5.04318 3.10797   3
   1 -13  -4 11.4654 4.36444   4
   1 -13  -4 21.6454 5.48220   3
   1 -13  -4 7.36967 2.33388   1
  -1  13   4 10.1567 4.03400   3
   0 -13  -4 10.6867 4.69522   3
   0 -13  -4 1.50871 1.60302   1
   0 -13  -4 1.51052 2.77604   4
   0  13   4 -1.3158 1.88359   3
  -1 -13  -4 0.71411 1.26992   1
  -1 -13  -4 21.6921 4.99195   3
  -1 -13  -4 5.85523 3.30775   4
   1  13   4 1.34532 2.25004   3
  -2 -13  -4 10.7286 3.69921   4
   6 -14  -4 7.98710 2.95028   1
  -6  14   4 -0.1178 1.97105   1
  -6  14   4 1.46660 3.15241   3
   5 -14  -4 -0.5219 1.61678   1
   5 -14  -4 0.65946 4.47376   4
  -5  14   4 -1.6116 1.96088   3
   4 -14  -4 0.02460 4.94979   4
   4 -14  -4 13.6381 5.02026   3
   4 -14  -4 5.06709 2.21221   1
  -4  14   4 3.06451 2.98269   3
   3 -14  -4 3.68204 1.88502   1
   3 -14  -4 21.4652 6.67480   3
   3 -14  -4 4.38033 4.75809   4
  -3  14   4 3.57029 3.03718   3
   2 -14  -4 -0.2180 1.51132   1
   2 -14  -4 0.63159 4.05753   4
  -2  14   4 3.66881 3.03356   3
   1 -14  -4 7.38021 4.90227   4
   1 -14  -4 3.13219 1.88841   1
  -1  14   4 0.99146 2.57405   3
   0 -14  -4 32.0735 6.43647   3
   0 -14  -4 10.9727 4.85385   4
   0 -14  -4 2.54416 1.69423   1
   0  14   4 6.84279 3.76514   3
  -1 -14  -4 10.1029 4.19537   4
  -1 -14  -4 27.2402 4.95316   3
   1 -14   5 18.4178 3.85726   4
   2 -14   5 9.55208 3.46196   4
  -4  14  -5 2.22186 2.76593   3
  -4  14  -5 2.53472 1.95136   1
   4 -14   5 11.5009 4.32777   4
  -6  14  -5 1.09175 2.08360   1
   6 -14   5 8.62275 4.83212   4
   6 -14   5 0.39030 1.90072   1
   3  13  -5 1.63122 2.08497   2
  -3 -13   5 3.72508 2.08601   4
   2  13  -5 9.14116 2.86303   2
  -2 -13   5 19.6561 3.93372   4
   1  13  -5 25.6675 4.37880   2
  -1 -13   5 41.7829 4.73956   4
   0 -13   5 72.1674 5.87675   3
   1 -13   5 30.0365 6.19245   4
   1 -13   5 47.5949 5.53305   3
  -2  13  -5 5.55457 3.10609   3
   2 -13   5 20.1930 4.31616   3
   2 -13   5 6.40526 3.40953   4
   3 -13   5 3.87661 1.75554   1
   3 -13   5 1.32047 3.25954   4
  -4  13  -5 2.07498 2.30592   3
  -4  13  -5 0.20249 1.61409   1
   4 -13   5 1.00308 2.67630   4
   4 -13   5 -1.3699 1.15761   1
  -5  13  -5 -0.5638 1.93044   3
  -5  13  -5 0.75460 1.91172   1
   5 -13   5 -0.3849 1.28187   1
   5 -13   5 2.70155 3.35053   4
  -6  13  -5 0.19570 1.63144   1
  -6  13  -5 0.65644 2.22528   3
   6 -13   5 1.46027 1.99452   1
  -7  13  -5 4.80126 2.62419   1
   7 -13   5 4.68837 2.38210   1
   4  12  -5 0.48209 1.76630   2
  -4 -12   5 3.24854 2.81534   4
   3  12  -5 6.56314 2.66332   2
  -3 -12   5 15.9380 3.92786   4
  -3 -12   5 15.3083 3.45732   3
   2  12  -5 2.81216 1.87794   2
  -2 -12   5 10.9553 2.96190   4
   1  12  -5 39.0759 4.95675   2
  -1 -12   5 55.1829 5.54215   4
   0  12  -5 21.4691 3.53536   2
   0 -12   5 26.4834 5.57412   4
  -1  12  -5 81.2840 7.69547   3
  -1  12  -5 82.1052 5.60911   2
   1 -12   5 91.0615 7.61785   4
   1 -12   5 92.9255 8.05997   3
  -2  12  -5 29.3060 3.87107   2
  -2  12  -5 25.4248 5.00925   3
   2 -12   5 37.2900 6.65589   3
   2 -12   5 27.0138 3.54151   1
   2 -12   5 33.8865 6.17311   4
  -3  12  -5 4.25954 2.00645   1
  -3  12  -5 5.78683 1.96843   2
  -3  12  -5 6.37543 2.89861   3
   3 -12   5 7.63563 2.49867   2
   3 -12   5 5.70494 3.72557   3
   3 -12   5 4.25459 1.92086   1
   3 -12   5 8.53017 3.50131   4
  -4  12  -5 -1.0248 1.13047   1
  -4  12  -5 1.97791 1.48562   2
  -4  12  -5 0.80482 1.99959   3
   4 -12   5 3.10784 2.91004   4
   4 -12   5 2.23308 2.96500   3
   4 -12   5 -1.0351 1.19343   1
   4 -12   5 0.14267 1.55133   2
  -5  12  -5 4.88555 2.92123   3
  -5  12  -5 5.22641 2.28086   1
   5 -12   5 3.07374 1.78036   1
   5 -12   5 7.76049 3.51227   3
  -6  12  -5 21.3541 4.98124   3
  -6  12  -5 13.5070 3.21477   1
   6 -12   5 14.8384 3.40890   1
  -7  12  -5 33.0394 4.99493   1
  -8  12  -5 5.86249 2.87221   1
   5  11  -5 1.20877 1.71406   2
  -5 -11   5 -0.3614 2.95009   4
  -5 -11   5 5.76326 3.47987   3
   4  11  -5 4.02058 2.23217   2
  -4 -11   5 6.53723 3.04622   3
  -4 -11   5 3.76894 3.05711   4
   3  11  -5 0.92415 1.43349   2
  -3 -11   5 4.59944 2.08781   3
  -3 -11   5 3.68787 2.11225   4
   2  11  -5 -0.2243 1.36402   2
  -2 -11   5 2.45605 1.77849   4
   1  11  -5 0.50413 1.56958   2
  -1 -11   5 5.62749 2.43447   4
  -1 -11   5 6.75763 2.69906   3
   0  11  -5 45.6555 4.25010   2
   0 -11   5 59.4192 6.02995   3
   0 -11   5 57.0792 5.71504   4
  -1  11  -5 46.1591 5.51238   3
  -1  11  -5 44.3021 3.91487   2
   1 -11   5 49.2449 6.77450   4
   1 -11   5 44.2052 5.39943   3
  -2  11  -5 1.54375 2.10270   3
  -2  11  -5 4.51248 1.74021   2
  -2  11  -5 0.76486 1.33936   1
   2 -11   5 4.63826 2.86641   3
   2 -11   5 3.83025 1.59592   1
   2 -11   5 4.27939 2.79931   4
  -3  11  -5 2.12077 2.03148   3
  -3  11  -5 3.63352 1.69048   1
  -3  11  -5 3.12239 1.62682   2
   3 -11   5 3.11167 2.60624   3
   3 -11   5 2.90623 2.33068   4
   3 -11   5 2.20431 1.75303   2
   3 -11   5 1.97652 1.53054   1
  -4  11  -5 2.56488 1.58389   1
  -4  11  -5 5.19773 1.85633   2
  -4  11  -5 6.01366 2.80068   3
   4 -11   5 5.98279 2.19344   2
   4 -11   5 6.72213 3.35869   3
   4 -11   5 3.66184 1.80633   1
  -5  11  -5 22.8787 3.62361   1
  -5  11  -5 19.5550 4.47942   3
  -5  11  -5 19.4048 3.07859   2
   5 -11   5 16.5155 3.19086   2
  -6  11  -5 2.24817 2.52867   3
  -6  11  -5 1.96988 1.64024   2
  -6  11  -5 1.51623 1.73752   1
   6 -11   5 4.16829 2.01569   2
  -7  11  -5 9.04459 2.82076   1
  -7  11  -5 2.68695 2.87125   3
   7 -11   5 6.38398 2.30548   2
  -8  11  -5 -0.8036 1.53662   1
   8 -11   5 1.03805 1.69426   2
  -9  11  -5 1.86832 1.92820   1
   9 -11   5 -0.1201 1.83574   2
   6  10  -5 8.57347 1.12980   5
   6  10  -5 12.8637 3.36587   2
  -6 -10   5 6.53233 4.24168   4
  -6 -10   5 6.19749 4.21112   3
   5  10  -5 0.08650 1.61947   2
  -5 -10   5 3.46438 3.26585   3
  -5 -10   5 2.04477 2.84034   4
   4  10  -5 8.44519 2.63274   2
  -4 -10   5 13.1294 3.82400   3
  -4 -10   5 13.3192 3.67351   4
   3  10  -5 1.60844 1.51287   2
  -3 -10   5 4.19680 2.05733   3
  -3 -10   5 2.36284 1.93275   4
   2  10  -5 1.28352 1.62914   2
  -2 -10   5 7.38651 2.59205   3
  -2 -10   5 0.24553 1.26775   4
   1  10  -5 67.2575 4.82118   2
  -1 -10   5 69.6255 6.41765   3
  -1 -10   5 64.6364 5.52962   4
   0  10  -5 18.4128 3.05893   2
   0 -10   5 22.9761 4.33928   4
   0 -10   5 14.8232 3.57906   3
  -1  10  -5 25.2349 3.35865   2
  -1  10  -5 27.1518 3.10935   1
  -1  10  -5 28.5959 4.77083   3
   1 -10   5 28.5639 4.80117   4
   1 -10   5 21.0870 2.70943   1
   1 -10   5 30.5459 5.16627   3
  -2  10  -5 12.0861 2.29095   2
  -2  10  -5 10.2426 3.07136   3
  -2  10  -5 10.3697 2.10150   1
   2 -10   5 16.7658 3.93378   3
   2 -10   5 14.8248 3.69688   4
   2 -10   5 15.0067 2.41198   1
  -3  10  -5 -0.6461 1.36249   3
  -3  10  -5 -0.3496 0.98358   1
  -3  10  -5 0.09049 1.03103   2
   3 -10   5 0.37998 1.52755   2
   3 -10   5 -0.8639 0.73055   1
   3 -10   5 0.30377 1.52447   3
   3 -10   5 0.29741 1.53390   4
  -4  10  -5 8.26360 2.14891   1
  -4  10  -5 10.0143 2.14382   2
  -4  10  -5 9.35693 3.03456   3
   4 -10   5 6.54520 2.84251   3
   4 -10   5 4.85970 2.06241   2
  -5  10  -5 8.73312 2.28196   1
  -5  10  -5 16.7265 4.07295   3
  -5  10  -5 10.8143 2.30932   2
   5 -10   5 9.90046 2.41194   2
  -6  10  -5 -0.0830 1.41153   1
  -6  10  -5 -0.0276 1.83679   3
   6 -10   5 0.75667 1.58861   2
  -7  10  -5 17.6587 4.35896   3
  -7  10  -5 19.0537 3.66398   1
   7 -10   5 16.5821 3.13529   2
  -8  10  -5 6.59003 2.57890   1
   8 -10   5 2.11545 1.90639   2
  -9  10  -5 0.39157 1.83859   1
   9 -10   5 1.71517 1.72417   2
 -10  10  -5 2.08392 2.31104   1
  10 -10   5 -0.4798 1.73905   2
   7   9  -5 11.4292 3.27652   2
   7   9  -5 12.4085 2.17106   5
  -7  -9   5 4.13748 5.04599   3
  -7  -9   5 8.19744 5.53986   4
  -7  -9   5 7.66274 2.15425   6
   6   9  -5 3.46642 1.21184   5
   6   9  -5 2.26811 1.91257   2
  -6  -9   5 -0.8039 3.01714   4
  -6  -9   5 0.99893 3.63120   3
   5   9  -5 1.79600 0.77980   5
   5   9  -5 6.12748 2.17214   2
  -5  -9   5 3.32294 3.02710   3
  -5  -9   5 7.09275 3.52671   4
   4   9  -5 5.41937 1.91557   2
  -4  -9   5 12.2493 3.67796   3
  -4  -9   5 6.21095 2.81176   4
   3   9  -5 6.78648 2.04918   2
  -3  -9   5 12.0674 3.15029   4
  -3  -9   5 10.8404 3.07372   3
   2   9  -5 39.3679 3.60742   2
  -2  -9   5 37.2237 3.99716   4
  -2  -9   5 47.9457 4.93888   3
   1   9  -5 0.48282 1.20413   2
  -1  -9   5 1.59787 1.74235   3
  -1  -9   5 -0.5047 1.44397   4
   0   9  -5 0.11420 0.82034   1
   0   9  -5 -0.4963 0.91142   2
   0  -9   5 -1.7872 0.94094   4
   0  -9   5 -1.8142 1.33915   3
   0  -9   5 -1.1513 0.76023   1
  -1   9  -5 21.4271 2.67912   1
  -1   9  -5 22.9940 3.94996   3
  -1   9  -5 17.7254 2.62707   2
   1  -9   5 21.2004 4.04252   3
   1  -9   5 32.3118 4.66633   4
   1  -9   5 25.9205 2.77873   1
  -2   9  -5 183.393 7.35271   1
  -2   9  -5 180.431 10.4047   3
  -2   9  -5 184.569 7.50509   2
   2  -9   5 181.151 9.85511   4
   2  -9   5 181.640 7.22440   1
   2  -9   5 167.480 10.0387   3
  -3   9  -5 34.5001 4.26909   3
  -3   9  -5 33.1494 3.58282   1
  -3   9  -5 34.5755 3.02251   2
   3  -9   5 29.6819 3.68519   2
   3  -9   5 35.4037 4.41553   3
  -4   9  -5 -0.1520 0.93692   1
  -4   9  -5 -0.1579 1.18515   3
  -4   9  -5 -0.8493 0.75421   2
   4  -9   5 -0.1771 1.17275   2
  -5   9  -5 10.5299 2.33553   1
  -5   9  -5 12.1740 2.36168   2
  -5   9  -5 13.4110 3.37276   3
   5  -9   5 9.85752 2.34053   2
  -6   9  -5 12.8689 3.42994   3
  -6   9  -5 15.5652 2.97643   1
   6  -9   5 12.2469 2.68539   2
  -7   9  -5 1.29538 1.98386   3
  -7   9  -5 -0.3224 1.35987   1
   7  -9   5 0.18240 1.40942   2
  -8   9  -5 4.76253 2.71843   3
  -8   9  -5 1.01396 1.44362   1
   8  -9   5 3.14501 1.86199   2
  -9   9  -5 8.77265 2.72449   1
   9  -9   5 3.75426 1.90593   2
 -10   9  -5 9.20442 2.83841   1
  10  -9   5 5.68978 2.50392   2
   8   8  -5 0.59682 1.36064   5
   8   8  -5 -1.1831 1.47947   2
  -8  -8   5 -0.1658 1.79367   6
  -8  -8   5 -8.5763 4.49213   3
  -8  -8   5 -0.9851 4.50841   4
   7   8  -5 0.01873 1.61143   2
   7   8  -5 -0.7914 1.01063   5
  -7  -8   5 -2.2940 1.46599   6
  -7  -8   5 3.57540 4.17895   3
  -7  -8   5 -5.5916 3.36300   4
   6   8  -5 -0.9282 1.32970   2
   6   8  -5 0.04787 0.92905   5
  -6  -8   5 0.71400 3.44670   4
  -6  -8   5 -0.6058 1.27879   6
  -6  -8   5 -0.1914 1.23123   6
  -6  -8   5 2.76177 3.25464   3
   5   8  -5 0.31484 1.45201   2
   5   8  -5 1.43107 0.89880   5
  -5  -8   5 2.87006 2.91383   4
  -5  -8   5 4.88814 3.20270   3
   4   8  -5 0.86009 0.61587   5
   4   8  -5 0.14408 1.28172   2
  -4  -8   5 2.12697 2.45239   4
  -4  -8   5 0.85247 2.18675   3
   3   8  -5 -0.1893 0.83470   2
  -3  -8   5 0.25615 1.79654   3
  -3  -8   5 -1.3802 1.48934   4
   2   8  -5 5.62236 1.77252   2
  -2  -8   5 5.77594 2.38283   3
  -2  -8   5 8.85806 2.63803   4
   1   8  -5 4.86646 1.58321   2
  -1  -8   5 2.69146 1.77940   3
  -1  -8   5 3.67728 1.83611   4
  -1  -8   5 3.53364 0.99152   1
   0   8  -5 2.29191 0.92774   1
   0   8  -5 4.55953 1.51473   2
   0  -8   5 3.93219 1.88580   4
   0  -8   5 3.39914 1.06610   1
   0  -8   5 0.85610 1.29910   3
  -1   8  -5 3.50605 1.64936   3
  -1   8  -5 0.93040 0.98968   2
  -1   8  -5 1.44795 0.95745   1
   1  -8   5 0.80747 1.42639   4
   1  -8   5 2.30349 1.59211   3
   1  -8   5 2.14734 0.93362   1
  -2   8  -5 63.5966 3.86064   1
  -2   8  -5 71.3311 5.59503   3
  -2   8  -5 78.6220 4.27830   2
   2  -8   5 66.7808 5.23547   4
   2  -8   5 66.5291 5.41746   3
  -3   8  -5 10.3185 2.65341   3
  -3   8  -5 9.11773 1.81282   2
  -3   8  -5 9.03815 1.81202   1
   3  -8   5 4.74986 1.63935   2
   3  -8   5 4.57795 1.79959   3
  -4   8  -5 20.1610 3.73580   3
  -4   8  -5 16.7484 2.36702   2
  -4   8  -5 20.2298 2.90768   1
   4  -8   5 18.0236 2.87350   2
  -5   8  -5 15.4350 2.65394   1
  -5   8  -5 14.6209 2.45889   2
  -5   8  -5 11.5860 2.97504   3
   5  -8   5 11.6792 2.45175   2
  -6   8  -5 10.4471 2.46646   1
  -6   8  -5 16.5368 3.55508   3
   6  -8   5 14.8528 2.82783   2
  -7   8  -5 7.33284 2.63980   3
  -7   8  -5 10.3824 2.64379   1
   7  -8   5 4.30325 1.90731   2
  -8   8  -5 0.16258 1.76296   3
  -8   8  -5 -1.2708 1.09860   1
   8  -8   5 0.17334 1.47981   2
  -9   8  -5 5.66860 2.29389   1
   9  -8   5 2.85498 1.69850   2
 -10   8  -5 2.39842 1.94247   1
  10  -8   5 0.91772 1.64030   2
  11  -8   5 0.91813 2.08603   2
   8   7  -5 0.85916 1.62708   2
   8   7  -5 1.50513 1.38057   5
  -8  -7   5 0.51459 1.72156   6
  -8  -7   5 -5.1839 4.17886   3
   7   7  -5 0.99094 1.23476   5
   7   7  -5 -1.5213 1.41940   2
  -7  -7   5 -1.6933 1.37737   6
  -7  -7   5 2.19101 3.83649   3
  -7  -7   5 -2.4157 3.54177   4
   6   7  -5 -0.1849 0.80680   5
   6   7  -5 -1.5594 0.96431   2
  -6  -7   5 1.07740 1.25469   6
  -6  -7   5 0.90708 1.35876   6
  -6  -7   5 -2.8998 3.15022   4
  -6  -7   5 0.04306 2.99330   3
   5   7  -5 24.0491 2.45491   5
   5   7  -5 21.8930 3.33573   2
  -5  -7   5 26.1277 2.29309   6
  -5  -7   5 22.0834 4.25610   4
  -5  -7   5 28.5306 5.07380   3
   4   7  -5 3.65589 0.95562   5
   4   7  -5 6.07093 2.00658   2
  -4  -7   5 4.67006 2.55435   3
  -4  -7   5 5.22707 2.80637   4
   3   7  -5 29.7549 1.55102   5
   3   7  -5 28.3596 3.43367   2
  -3  -7   5 32.9466 4.29552   4
  -3  -7   5 32.9334 4.66578   3
   2   7  -5 41.3266 3.41581   2
  -2  -7   5 40.4045 4.14889   3
  -2  -7   5 46.0959 3.88039   4
   1   7  -5 42.9499 3.26689   2
  -1  -7   5 44.5764 2.25307   1
  -1  -7   5 43.5962 3.62300   4
  -1  -7   5 43.2117 4.16110   3
   0   7  -5 6.27853 1.49667   2
   0   7  -5 2.44940 0.87979   1
   0  -7   5 7.42216 1.27494   1
   0  -7   5 4.79375 1.74998   3
   0  -7   5 4.95908 1.66681   4
  -1   7  -5 69.4960 3.91128   2
  -1   7  -5 68.8074 3.48853   1
  -1   7  -5 68.7597 5.12397   3
   1  -7   5 69.5847 3.45931   1
   1  -7   5 65.9190 4.94132   3
   1  -7   5 65.3887 4.65427   4
  -2   7  -5 37.9515 2.83347   2
  -2   7  -5 39.6587 2.75378   1
  -2   7  -5 36.3313 3.69396   3
   2  -7   5 37.9443 3.77654   3
  -3   7  -5 1.87798 1.30855   3
  -3   7  -5 3.12770 1.12778   2
  -3   7  -5 3.80470 1.21183   1
   3  -7   5 1.00067 1.12886   2
  -4   7  -5 1.87348 1.41709   3
  -4   7  -5 2.69620 1.27422   2
  -4   7  -5 3.15997 1.18138   1
   4  -7   5 0.87815 1.15100   2
  -5   7  -5 188.617 10.2842   3
  -5   7  -5 187.651 7.91690   1
  -5   7  -5 204.934 7.83802   2
   5  -7   5 198.487 8.25115   2
  -6   7  -5 55.6808 5.26468   3
  -6   7  -5 58.8207 4.40044   1
   6  -7   5 61.0630 4.44213   2
  -7   7  -5 0.14957 1.09560   1
  -7   7  -5 1.38391 1.63192   3
   7  -7   5 -0.6223 1.12146   2
  -8   7  -5 4.27225 1.79486   1
  -8   7  -5 0.94799 1.75556   3
   8  -7   5 4.59739 2.09072   2
  -9   7  -5 1.95264 1.52050   1
   9  -7   5 2.06776 1.87585   2
 -10   7  -5 -1.8622 1.25116   1
  10  -7   5 -0.4887 1.20442   2
 -11   7  -5 2.91113 2.04838   1
  11  -7   5 1.49845 2.04707   2
   9   6  -5 -1.0692 1.50770   2
   9   6  -5 -0.6990 1.38227   5
  -9  -6   5 -0.9865 1.55692   6
  -9  -6   5 -3.3125 4.19721   3
   8   6  -5 0.08690 1.07322   5
   8   6  -5 1.65377 1.62538   2
  -8  -6   5 -0.5202 1.56671   6
  -8  -6   5 -2.5979 3.96145   3
   7   6  -5 0.33328 1.32492   2
   7   6  -5 0.39993 1.02554   5
  -7  -6   5 1.34030 1.55633   6
  -7  -6   5 2.44445 3.68840   3
  -7  -6   5 -3.2881 3.08280   4
   6   6  -5 0.06778 1.17756   2
   6   6  -5 1.62992 1.09355   5
  -6  -6   5 -0.4887 1.25955   6
  -6  -6   5 1.17215 2.98323   3
  -6  -6   5 -0.3864 3.00381   4
   5   6  -5 1.97854 0.96837   5
   5   6  -5 2.62672 1.44736   2
  -5  -6   5 2.50747 2.98416   4
  -5  -6   5 3.63042 1.23697   6
  -5  -6   5 3.30190 3.16438   3
  -5  -6   5 2.14830 1.10173   6
   4   6  -5 -0.1182 0.57320   5
   4   6  -5 0.29932 0.97653   2
  -4  -6   5 -1.6151 2.08616   4
  -4  -6   5 -0.0839 0.85522   6
  -4  -6   5 -1.8959 2.07118   3
   3   6  -5 7.62185 1.10436   5
   3   6  -5 5.76154 1.62584   2
  -3  -6   5 10.8641 2.78994   4
  -3  -6   5 5.01178 2.62447   3
   2   6  -5 156.339 6.67269   2
   2   6  -5 152.236 3.95310   5
  -2  -6   5 158.718 4.32639   1
  -2  -6   5 152.685 8.21512   3
  -2  -6   5 163.815 7.69591   4
   1   6  -5 15.4909 2.21435   2
  -1  -6   5 12.4984 2.19223   4
  -1  -6   5 14.7660 2.55247   3
  -1  -6   5 17.6727 1.25298   1
   0   6  -5 75.6278 3.27708   1
   0   6  -5 73.0309 3.98577   2
   0  -6   5 76.1744 4.98304   3
   0  -6   5 82.3668 4.77578   4
   0  -6   5 80.8698 3.29068   1
  -1   6  -5 61.2228 4.41304   3
  -1   6  -5 58.3674 3.36996   2
  -1   6  -5 58.4363 2.97057   1
   1  -6   5 55.8416 3.99124   4
   1  -6   5 58.3953 4.27117   3
  -2   6  -5 9.64404 2.06054   3
  -2   6  -5 10.4835 1.79211   2
  -2   6  -5 10.6981 1.61621   1
   2  -6   5 10.0258 2.07849   3
  -3   6  -5 78.9219 4.03958   2
  -3   6  -5 68.9466 3.75513   1
  -3   6  -5 75.8125 5.15304   3
   3  -6   5 79.4929 4.52156   2
  -4   6  -5 64.5765 3.70053   2
  -4   6  -5 47.6095 3.29448   1
  -4   6  -5 51.6772 4.33322   3
   4  -6   5 61.9879 3.99649   2
  -5   6  -5 78.8320 4.57425   1
  -5   6  -5 78.0656 4.34672   2
  -5   6  -5 84.7089 5.78847   3
   5  -6   5 80.4108 4.77857   2
  -6   6  -5 368.074 12.6705   1
  -6   6  -5 368.385 16.3391   3
   6  -6   5 381.337 12.8570   2
  -7   6  -5 14.9607 2.74840   1
  -7   6  -5 11.9248 2.94854   3
   7  -6   5 15.0513 2.64526   2
  -8   6  -5 -0.1151 1.44350   3
  -8   6  -5 0.64811 1.41574   1
   8  -6   5 0.02477 1.13880   2
  -9   6  -5 23.0238 3.75736   1
  -9   6  -5 23.1365 4.44058   3
   9  -6   5 21.1734 3.56987   2
 -10   6  -5 0.27303 1.32212   1
  10  -6   5 2.99128 1.85321   2
 -11   6  -5 3.42692 1.90803   1
  11  -6   5 2.84156 2.23941   2
   9   5  -5 4.79913 2.26971   2
   9   5  -5 3.59640 1.97387   5
  -9  -5   5 7.93558 2.07390   6
  -9  -5   5 4.87979 4.49278   3
   8   5  -5 0.51280 1.25213   5
   8   5  -5 -1.5052 1.08592   2
  -8  -5   5 -0.7877 1.41575   6
  -8  -5   5 -3.4222 3.72228   3
   7   5  -5 1.68183 1.55996   2
   7   5  -5 3.99842 1.43339   5
  -7  -5   5 5.88116 1.78677   6
  -7  -5   5 -2.8657 3.16257   3
   6   5  -5 35.5901 3.05460   5
   6   5  -5 50.1461 4.29843   2
  -6  -5   5 34.9986 5.72642   3
  -6  -5   5 42.3737 2.85139   6
  -6  -5   5 44.7943 6.38189   4
   5   5  -5 19.4459 2.97997   2
   5   5  -5 15.2467 2.04191   5
  -5  -5   5 10.8359 1.64124   6
  -5  -5   5 15.2146 1.84652   6
  -5  -5   5 15.3230 4.02883   3
  -5  -5   5 13.0958 3.80503   4
   4   5  -5 0.03137 0.79605   2
   4   5  -5 0.28507 0.47078   5
  -4  -5   5 -0.6339 0.73374   6
  -4  -5   5 -2.2041 2.13451   4
  -4  -5   5 -1.1067 2.17114   3
   3   5  -5 0.01680 0.48800   5
   3   5  -5 0.65571 0.90145   2
  -3  -5   5 0.82809 0.55204   6
  -3  -5   5 -0.0098 1.90274   3
  -3  -5   5 -0.7430 1.66045   4
   2   5  -5 214.139 5.84179   5
   2   5  -5 221.629 8.02882   2
  -2  -5   5 211.549 9.94598   3
  -2  -5   5 213.117 9.02433   4
  -2  -5   5 223.193 5.41792   1
   1   5  -5 3.43443 1.09222   2
  -1  -5   5 4.78788 0.68015   1
  -1  -5   5 3.09117 1.12366   4
  -1  -5   5 3.42561 1.30382   3
   0   5  -5 334.128 8.86748   1
   0   5  -5 322.962 10.0570   2
   0  -5   5 316.369 12.7332   3
   0  -5   5 300.670 11.9004   4
  -1   5  -5 56.6732 2.71278   1
  -2   5  -5 44.0145 2.78987   2
  -2   5  -5 44.5306 2.55435   1
   2  -5   5 37.5535 3.09340   3
  -3   5  -5 6.30840 1.30417   2
  -3   5  -5 7.16851 1.34408   1
   3  -5   5 5.87940 1.52508   2
  -4   5  -5 666.453 24.4025   3
  -4   5  -5 648.944 18.1908   1
  -4   5  -5 678.443 18.4120   2
   4  -5   5 646.636 18.8509   2
  -5   5  -5 246.394 8.86686   1
  -5   5  -5 254.489 11.3294   3
   5  -5   5 243.311 9.14535   2
  -6   5  -5 38.6010 3.15329   1
  -6   5  -5 39.9881 3.90056   3
   6  -5   5 41.4309 3.47293   2
  -7   5  -5 17.3901 3.26744   3
  -7   5  -5 14.9447 2.47449   1
   7  -5   5 18.4032 2.90719   2
  -8   5  -5 12.5869 2.93831   3
  -8   5  -5 9.70510 2.22387   1
   8  -5   5 7.27111 2.06847   2
  -9   5  -5 2.81116 2.13486   3
  -9   5  -5 5.38483 2.07500   1
   9  -5   5 3.20449 1.76627   2
 -10   5  -5 26.6860 4.02080   1
  10  -5   5 17.3980 3.24494   2
 -11   5  -5 4.04897 2.16017   1
  11  -5   5 2.13922 2.17261   2
  10   4  -5 3.62617 2.12905   2
  10   4  -5 0.33454 1.93274   5
 -10  -4   5 6.35994 1.77973   6
 -10  -4   5 1.23844 3.69966   3
   9   4  -5 8.17130 2.78978   2
   9   4  -5 3.76229 2.09356   5
  -9  -4   5 2.78344 1.57129   6
  -9  -4   5 -3.2039 2.91649   3
   8   4  -5 -0.1627 1.16007   5
   8   4  -5 0.02954 1.56255   2
  -8  -4   5 -4.7053 2.76504   3
  -8  -4   5 0.54607 1.38169   6
   7   4  -5 70.0701 5.24372   2
   7   4  -5 75.4811 4.68888   5
  -7  -4   5 71.4820 3.87347   6
  -7  -4   5 71.6147 7.69844   3
   6   4  -5 5.31046 1.53571   5
   6   4  -5 3.96373 1.77945   2
  -6  -4   5 1.99673 3.23915   3
  -6  -4   5 4.06010 1.46563   6
   5   4  -5 3.10174 1.28603   2
   5   4  -5 9.65838 1.67596   5
  -5  -4   5 11.9608 3.63185   3
  -5  -4   5 8.61201 1.52764   6
  -5  -4   5 14.4304 3.94203   4
   4   4  -5 32.3960 2.25262   5
  -4  -4   5 31.7466 3.68779   4
  -4  -4   5 25.8923 1.78382   6
  -4  -4   5 25.2666 1.76975   6
  -4  -4   5 24.9249 4.00463   3
   3   4  -5 20.3559 2.53105   2
  -3  -4   5 22.1615 1.37052   6
  -3  -4   5 25.6574 3.33789   4
  -3  -4   5 19.7116 3.14039   3
   2   4  -5 3.21559 0.64828   5
   2   4  -5 3.39240 1.05265   2
  -2  -4   5 3.97699 1.45653   4
  -2  -4   5 3.12995 1.58716   3
   1   4  -5 12.2961 0.70211   5
   1   4  -5 12.5527 0.80774   1
   1   4  -5 15.8415 1.98423   2
  -1  -4   5 12.6792 0.79306   1
  -1  -4   5 9.60122 1.76510   3
  -1  -4   5 12.5028 1.78466   4
   0   4  -5 250.308 8.08255   2
   0   4  -5 257.176 6.89793   1
   0  -4   5 237.204 9.84916   3
   0  -4   5 253.865 9.37532   4
  -1   4  -5 169.324 5.15152   1
  -1   4  -5 162.929 7.00762   3
  -1   4  -5 143.930 5.61336   2
   1  -4   5 153.061 6.86378   3
   1  -4   5 153.909 6.54559   4
  -2   4  -5 425.379 15.9618   3
  -2   4  -5 426.110 11.7957   1
  -2   4  -5 448.047 12.4917   2
  -3   4  -5 770.354 20.6270   2
  -3   4  -5 787.226 27.3602   3
  -3   4  -5 788.021 20.2647   1
   3  -4   5 780.177 21.3437   2
  -4   4  -5 544.184 15.0630   2
  -4   4  -5 518.512 14.7359   1
   4  -4   5 513.338 15.3903   2
  -5   4  -5 64.7924 4.37356   3
  -5   4  -5 64.7448 3.75326   1
   5  -4   5 58.7769 3.83899   2
  -6   4  -5 -0.1786 0.40086   1
  -6   4  -5 -0.5681 0.81286   3
   6  -4   5 -0.9036 0.77952   2
  -7   4  -5 7.51965 2.06898   3
  -7   4  -5 6.21984 1.65165   1
   7  -4   5 8.46835 2.02817   2
  -8   4  -5 28.0111 3.53981   3
  -8   4  -5 30.3566 3.62435   1
   8  -4   5 31.7540 3.91753   2
   8  -4   5 31.2176 2.37628   6
  -9   4  -5 8.09600 2.52414   3
  -9   4  -5 5.36017 1.85372   1
   9  -4   5 8.87534 1.68449   6
   9  -4   5 10.4817 2.49669   2
 -10   4  -5 1.28227 1.41110   1
  10  -4   5 2.63545 1.71167   2
  10  -4   5 0.07205 1.00448   6
 -11   4  -5 0.33665 1.51328   1
  11  -4   5 0.75656 1.24934   6
  11  -4   5 -0.0651 1.63933   2
  10   3  -5 2.11060 1.87762   5
  10   3  -5 2.10888 2.20498   2
 -10  -3   5 0.76873 3.38818   3
 -10  -3   5 2.40244 1.25819   6
   9   3  -5 -0.2228 0.57213   6
   9   3  -5 -1.2084 1.16588   5
   9   3  -5 -0.3324 1.37157   2
  -9  -3   5 -3.6752 2.25054   3
  -9  -3   5 0.00866 1.10032   6
   8   3  -5 22.4274 1.71632   6
   8   3  -5 24.1516 3.27861   5
   8   3  -5 24.9464 3.81341   2
  -8  -3   5 22.8141 5.17617   3
  -8  -3   5 22.7023 2.51766   6
   7   3  -5 38.0441 2.06180   6
   7   3  -5 38.2846 4.35424   2
   7   3  -5 34.5715 3.65396   5
  -7  -3   5 38.2411 2.80500   6
  -7  -3   5 40.8730 6.08102   3
   6   3  -5 244.842 8.79792   5
   6   3  -5 251.945 6.68779   6
   6   3  -5 237.585 9.62178   2
  -6  -3   5 252.410 7.61932   6
  -6  -3   5 246.167 13.2868   3
   5   3  -5 22.7734 2.55183   5
   5   3  -5 16.5830 1.00778   6
  -5  -3   5 16.7300 3.91786   3
  -5  -3   5 16.4920 1.87770   6
   4   3  -5 18.9283 2.00812   5
   4   3  -5 15.2010 2.26043   2
  -4  -3   5 19.0687 0.96210   1
  -4  -3   5 18.3881 1.57862   6
  -4  -3   5 14.3940 3.22067   3
  -4  -3   5 21.2121 3.30095   4
   3   3  -5 385.374 10.5055   5
  -3  -3   5 396.306 9.45518   6
  -3  -3   5 369.637 14.1960   4
  -3  -3   5 404.358 9.48389   6
  -3  -3   5 381.682 15.4716   3
  -2  -3   5 160.333 7.52694   3
  -2  -3   5 160.271 6.70261   4
   1   3  -5 1458.70 33.7542   5
  -1  -3   5 1556.76 47.3008   4
  -1  -3   5 1518.88 50.2609   3
   0   3  -5 1007.48 23.3622   1
   0  -3   5 994.868 31.1223   4
   0  -3   5 950.280 32.8357   3
  -1   3  -5 0.34889 0.38570   1
  -1   3  -5 0.19725 0.42799   2
  -1   3  -5 0.43923 0.46560   3
   1  -3   5 0.34969 0.48740   3
  -2   3  -5 41.5808 2.45991   2
  -2   3  -5 40.3352 2.47102   3
   2  -3   5 36.6969 2.65556   2
  -3   3  -5 4.56371 1.10880   2
  -3   3  -5 5.58660 1.15710   3
  -3   3  -5 6.32388 1.12062   1
   3  -3   5 7.48201 1.47195   2
  -4   3  -5 70.5211 3.44880   1
  -4   3  -5 76.2286 4.10682   3
   4  -3   5 66.3373 3.81487   2
  -5   3  -5 1.41675 0.91148   3
  -5   3  -5 0.12900 0.55685   1
   5  -3   5 0.97398 0.40194   6
   5  -3   5 3.78320 1.28428   2
  -6   3  -5 54.5511 3.87802   3
   6  -3   5 51.8135 3.76793   2
   6  -3   5 50.3606 2.34395   6
  -7   3  -5 1.67433 1.09885   3
  -7   3  -5 1.07308 1.06621   1
   7  -3   5 -0.9684 0.81431   2
   7  -3   5 1.73455 0.76952   6
  -8   3  -5 9.20317 2.30273   3
  -8   3  -5 5.02491 1.69947   1
   8  -3   5 9.78920 2.22500   2
   8  -3   5 8.49600 1.54329   6
  -9   3  -5 15.2944 2.77336   1
  -9   3  -5 14.5601 3.09982   3
   9  -3   5 13.8214 2.79686   2
   9  -3   5 19.1333 2.36184   6
 -10   3  -5 0.14049 1.33701   1
 -10   3  -5 0.57442 1.60262   3
  10  -3   5 3.04975 1.40030   6
  10  -3   5 1.56477 1.58669   2
 -11   3  -5 0.26943 1.37343   1
  11  -3   5 1.65028 1.91146   2
  11  -3   5 -1.3149 0.90174   6
  10   2  -5 0.56682 0.79267   6
  10   2  -5 -0.9748 1.40459   5
  10   2  -5 -0.2730 1.58821   2
 -10  -2   5 -0.5689 2.80387   3
 -10  -2   5 0.86269 1.03180   6
   9   2  -5 -0.1663 0.67645   6
   9   2  -5 0.14861 1.40166   2
   9   2  -5 0.96709 1.52061   5
  -9  -2   5 0.39518 2.70135   3
  -9  -2   5 0.86743 1.07957   6
   8   2  -5 22.1506 1.88465   6
   8   2  -5 22.5668 3.15572   5
   8   2  -5 17.1378 3.22978   2
  -8  -2   5 18.9369 4.33235   3
  -8  -2   5 16.9355 2.06683   6
   7   2  -5 11.2209 2.22083   5
   7   2  -5 12.4723 1.52833   6
   7   2  -5 16.7515 2.90055   2
  -7  -2   5 12.2845 3.61852   3
  -7  -2   5 12.4324 1.90951   6
   6   2  -5 24.2898 3.07421   2
   6   2  -5 36.6369 3.54946   5
   6   2  -5 28.2140 1.76546   6
  -6  -2   5 26.7882 2.34249   6
  -6  -2   5 27.5475 4.59205   3
   5   2  -5 8.45453 1.71557   2
   5   2  -5 8.99431 1.08942   6
   5   2  -5 8.78604 1.60890   5
  -5  -2   5 10.5345 3.12126   3
  -5  -2   5 9.11758 1.41305   6
  -5  -2   5 9.73172 1.14255   1
   4   2  -5 53.8525 3.38399   2
   4   2  -5 55.8897 3.00973   5
   4   2  -5 54.9693 2.09294   6
  -4  -2   5 56.1255 4.99506   3
  -4  -2   5 54.6136 2.49213   6
  -4  -2   5 55.2986 2.09888   1
   3   2  -5 42.4179 2.40038   5
   3   2  -5 40.4328 2.66857   2
  -3  -2   5 41.9091 3.89214   3
  -3  -2   5 45.7205 3.47204   4
  -3  -2   5 43.9403 1.95149   6
   2   2  -5 214.329 6.21521   5
   2   2  -5 211.426 7.04473   2
  -2  -2   5 219.011 5.41480   6
  -2  -2   5 209.984 8.16062   4
  -2  -2   5 212.443 9.02532   3
   1   2  -5 36.6307 2.20194   2
  -1  -2   5 37.1509 2.66482   3
  -1  -2   5 34.8934 2.12298   4
   0   2  -5 1126.98 29.1145   2
   0   2  -5 1206.22 27.6478   1
   0  -2   5 1215.99 38.8460   3
  -1   2  -5 1580.95 36.7139   1
   1  -2   5 1551.03 50.6131   3
  -2   2  -5 33.7128 1.73160   1
  -3   2  -5 87.4387 3.50429   1
  -3   2  -5 92.6105 4.05897   3
  -4   2  -5 0.73555 0.53348   3
  -4   2  -5 0.34856 0.53980   1
   4  -2   5 1.82742 0.94140   2
   4  -2   5 0.79167 0.33518   6
  -5   2  -5 10.5594 1.65207   1
  -5   2  -5 10.8162 1.71599   3
   5  -2   5 11.7619 1.21610   6
   5  -2   5 11.7951 2.03158   2
  -6   2  -5 1.19727 0.76730   1
  -6   2  -5 0.30915 0.87467   3
   6  -2   5 0.22837 0.59049   2
   6  -2   5 0.87575 0.57785   6
  -7   2  -5 31.9807 2.74678   1
  -7   2  -5 29.2124 3.09269   3
   7  -2   5 28.8906 2.12537   6
   7  -2   5 31.7710 3.64679   2
  -8   2  -5 15.9988 2.93333   3
  -8   2  -5 13.8173 2.44705   1
   8  -2   5 13.8786 1.87945   6
   8  -2   5 12.0693 2.46157   2
  -9   2  -5 -0.5893 1.27601   3
  -9   2  -5 1.15555 1.39307   1
   9  -2   5 -0.4822 0.74726   6
   9  -2   5 0.39929 1.22568   2
 -10   2  -5 0.75373 1.51481   1
 -10   2  -5 0.43699 1.67092   3
  10  -2   5 0.24423 0.90220   6
  10  -2   5 -0.5375 1.39973   2
 -11   2  -5 5.26977 2.15678   1
  11  -2   5 3.59581 2.20551   2
  11  -2   5 2.76255 1.33164   6
  11   1  -5 -0.9582 1.71882   2
  11   1  -5 2.18227 1.25668   6
 -11  -1   5 -0.5982 2.25258   3
 -11  -1   5 2.76586 1.06640   6
  10   1  -5 0.28939 1.45499   2
  10   1  -5 0.08721 1.52319   5
  10   1  -5 0.56596 0.86239   6
 -10  -1   5 0.35744 0.82681   6
 -10  -1   5 -1.3171 1.98882   3
   9   1  -5 16.7932 2.90868   5
   9   1  -5 11.3670 2.78746   2
   9   1  -5 16.4322 2.05546   6
  -9  -1   5 13.0268 1.74723   6
  -9  -1   5 13.8405 3.69603   3
   8   1  -5 57.4517 4.24934   5
   8   1  -5 58.3775 3.21368   6
   8   1  -5 63.3384 4.75700   2
  -8  -1   5 52.4654 5.61871   3
  -8  -1   5 55.7571 2.99595   6
   7   1  -5 1.74815 1.21588   2
   7   1  -5 -0.2558 0.96804   5
   7   1  -5 -0.6211 0.53967   6
  -7  -1   5 1.49403 2.23861   3
  -7  -1   5 -1.1008 0.94778   6
   6   1  -5 14.7619 2.28315   5
   6   1  -5 10.3095 2.01349   2
   6   1  -5 10.4412 1.35434   6
  -6  -1   5 11.8689 1.61721   6
  -6  -1   5 9.82248 1.46719   1
   5   1  -5 8.12185 1.50758   5
   5   1  -5 5.89761 0.94784   6
   5   1  -5 7.50374 1.67724   2
  -5  -1   5 6.67830 1.21831   6
  -5  -1   5 6.78601 2.40528   3
  -5  -1   5 9.02323 1.20438   1
   4   1  -5 86.9247 3.08189   6
   4   1  -5 94.6256 4.01511   5
   4   1  -5 86.3957 4.16876   2
  -4  -1   5 86.5692 5.67722   3
  -4  -1   5 88.9613 3.17853   1
  -4  -1   5 89.6977 3.23174   6
   3   1  -5 54.6328 1.98692   1
   3   1  -5 51.9578 2.68544   5
   3   1  -5 52.9573 2.02903   6
   3   1  -5 51.7280 2.91428   2
  -3  -1   5 55.5855 2.20278   6
  -3  -1   5 56.4517 4.21048   3
  -3  -1   5 54.4908 2.01668   1
   2   1  -5 266.482 7.61798   5
   2   1  -5 275.634 8.29804   2
   2   1  -5 278.730 6.67777   6
  -2  -1   5 279.790 10.9327   3
  -2  -1   5 281.226 6.87597   6
   1   1  -5 363.603 10.1269   2
   1   1  -5 375.065 8.21022   6
   1   1  -5 347.574 9.20443   5
  -1  -1   5 379.352 8.58347   6
  -1  -1   5 366.169 13.1728   3
   0   1  -5 39.8141 2.14097   2
   0   1  -5 39.0760 1.47885   1
   0  -1   5 42.8348 2.11338   3
  -1   1  -5 2660.24 61.6094   1
  -1   1  -5 2665.30 62.8462   2
  -2   1  -5 517.135 16.8768   3
  -2   1  -5 509.203 13.6636   2
  -3   1  -5 550.219 18.4504   3
   3  -1   5 521.575 14.9229   2
   3  -1   5 558.969 12.6780   6
  -4   1  -5 304.135 11.2147   3
  -4   1  -5 282.585 8.74859   1
   4  -1   5 300.909 9.64990   2
   4  -1   5 312.778 7.78279   6
  -5   1  -5 56.4516 1.41774   6
  -5   1  -5 52.5941 2.95544   1
  -5   1  -5 56.7192 3.65142   3
   5  -1   5 51.5901 3.29680   2
   5  -1   5 54.5955 2.43807   6
  -6   1  -5 6.50215 1.80372   3
  -6   1  -5 4.27130 1.21445   1
   6  -1   5 5.43220 1.03893   6
  -7   1  -5 2.80501 1.62208   3
  -7   1  -5 1.84590 1.06010   1
   7  -1   5 4.29298 1.06224   6
   7  -1   5 1.47429 1.27745   2
  -8   1  -5 1.35043 1.14396   1
  -8   1  -5 -0.2747 1.34062   3
   8  -1   5 -0.4579 0.90425   2
   8  -1   5 0.08996 0.74204   6
  -9   1  -5 -0.9807 1.43291   3
  -9   1  -5 1.14586 1.25811   1
   9  -1   5 0.05985 0.79763   6
   9  -1   5 -0.0865 1.15625   2
 -10   1  -5 1.37578 1.44324   1
 -10   1  -5 -0.0250 1.73113   3
  10  -1   5 1.72879 1.61754   2
  10  -1   5 -0.0851 0.86547   6
 -11   1  -5 -1.3082 1.27728   1
  11  -1   5 2.19981 1.73326   2
  11  -1   5 0.26759 0.99846   6
  11   0  -5 12.8413 3.36451   2
  11   0  -5 11.3981 2.03308   6
 -11   0   5 13.7971 4.07826   3
 -11   0   5 10.2123 1.38697   6
  10   0  -5 1.61184 1.03195   6
  10   0  -5 0.37559 1.58155   2
 -10   0   5 1.54116 0.76402   6
 -10   0   5 -0.4577 1.86247   3
   9   0  -5 2.70538 1.73867   2
   9   0  -5 4.30940 1.27965   6
   9   0  -5 3.43216 1.66650   5
  -9   0   5 2.79393 2.18761   3
  -9   0   5 4.36723 1.04101   6
   8   0  -5 0.67896 0.79792   6
   8   0  -5 2.24706 1.45005   5
   8   0  -5 0.68969 1.37619   2
  -8   0   5 1.28694 0.84480   6
  -8   0   5 2.96939 2.07711   3
   7   0  -5 6.37984 1.79765   2
   7   0  -5 4.83949 1.66136   5
   7   0  -5 5.22481 1.24171   6
  -7   0   5 6.74609 1.27921   6
  -7   0   5 7.28825 1.55410   1
  -7   0   5 10.5151 2.80793   3
   5   0  -5 26.3682 2.23128   5
   5   0  -5 23.3636 2.65133   2
  -5   0   5 34.7774 3.56690   3
  -5   0   5 23.6218 1.80447   1
  -5   0   5 26.8624 1.69280   6
   4   0  -5 284.551 8.43639   5
   4   0  -5 267.170 8.65513   2
  -4   0   5 270.607 7.84732   1
  -4   0   5 271.683 7.14413   6
  -4   0   5 277.244 11.5440   3
   3   0  -5 7.01512 1.14748   5
   3   0  -5 4.57839 0.97348   2
   3   0  -5 7.41257 0.94930   1
  -3   0   5 5.81136 0.85620   1
  -3   0   5 5.57158 1.48394   3
  -3   0   5 5.58426 0.79746   6
   2   0  -5 1.59062 0.44822   1
   2   0  -5 0.98173 0.52515   2
   2   0  -5 1.40385 0.56322   5
  -2   0   5 1.18880 0.85819   3
  -2   0   5 0.69053 0.43144   6
   1   0  -5 140.437 4.39479   5
   1   0  -5 142.620 4.59523   2
   1   0  -5 148.845 4.07700   1
   1   0  -5 139.975 3.73304   6
  -1   0   5 140.301 5.61853   3
  -1   0   5 149.166 3.77454   6
   0   0  -5 -0.4401 0.29921   2
   0   0  -5 -0.0789 0.27299   1
   0   0  -5 -0.0821 0.11878   6
   0   0   5 0.14528 0.30246   3
   0   0   5 -0.4469 0.21584   6
  -1   0  -5 143.360 3.54112   6
  -1   0  -5 137.826 4.18075   1
  -1   0  -5 144.905 4.58939   2
  -1   0  -5 144.315 5.08771   3
   1   0   5 142.154 4.87387   2
   1   0   5 143.836 5.09484   3
   1   0   5 149.796 3.75992   6
  -2   0  -5 0.66675 0.54158   2
  -2   0  -5 1.20880 0.37544   6
  -2   0  -5 1.31760 0.93135   4
  -2   0  -5 0.56208 0.65470   3
   2   0   5 1.65455 0.39644   6
   2   0   5 0.85793 0.55350   2
  -3   0  -5 4.37267 1.24315   3
  -3   0  -5 5.84460 1.55835   4
  -3   0  -5 7.99652 0.77419   6
   3   0   5 6.32252 0.81251   6
   3   0   5 4.77160 1.10832   2
  -4   0  -5 274.849 8.07823   1
  -4   0  -5 253.002 10.6227   3
  -4   0  -5 275.109 6.70983   6
   4   0   5 273.708 7.29062   6
   4   0   5 274.430 8.85746   2
  -5   0  -5 27.0429 2.09522   1
  -5   0  -5 24.8684 1.47759   6
  -5   0  -5 27.9340 3.37428   3
   5   0   5 23.8072 1.67076   6
   5   0   5 30.5365 2.56278   2
  -6   0  -5 45.8796 2.91867   1
  -6   0  -5 45.0969 4.21891   3
  -6   0  -5 41.8110 1.99975   6
   6   0   5 35.3730 2.99157   2
   6   0   5 40.7721 2.35869   6
  -7   0  -5 7.20100 2.53210   3
  -7   0  -5 6.82471 1.63468   1
  -7   0  -5 6.86146 1.07247   6
   7   0   5 9.17486 2.15083   2
   7   0   5 6.79518 1.27613   6
  -8   0  -5 3.14842 0.75502   6
  -8   0  -5 3.29958 1.42608   1
  -8   0  -5 1.10036 2.03029   3
   8   0   5 4.00590 1.72629   2
   8   0   5 1.65395 0.93248   6
  -9   0  -5 1.80849 1.21785   1
  -9   0  -5 2.12067 2.27512   3
   9   0   5 5.78555 2.18403   2
   9   0   5 4.17243 1.30593   6
 -10   0  -5 -0.4707 2.04521   3
 -10   0  -5 1.52091 1.49445   1
  10   0   5 0.77800 1.36435   2
  10   0   5 0.16905 0.92353   6
 -11   0  -5 9.85849 2.70581   1
  11   0   5 7.82939 2.69656   2
  11   0   5 7.02253 1.75248   6
  11  -1  -5 0.45729 1.89846   2
  11  -1  -5 -0.4764 0.88197   6
 -11   1   5 0.04136 1.96728   3
  10  -1  -5 1.12609 1.58028   2
  10  -1  -5 0.44571 0.90636   6
 -10   1   5 1.97494 2.16117   3
 -10   1   5 2.31199 0.69615   6
   9  -1  -5 1.93627 1.56554   2
   9  -1  -5 -0.4808 0.60526   6
  -9   1   5 0.53673 0.63633   6
  -9   1   5 2.37863 1.91206   3
   8  -1  -5 -0.8940 0.61054   6
   8  -1  -5 -1.2865 0.93830   5
   8  -1  -5 1.37370 1.28838   2
  -8   1   5 0.80706 1.61196   3
  -8   1   5 1.39952 0.67471   6
  -8   1   5 1.03765 1.18561   1
   7  -1  -5 1.85849 0.92093   6
   7  -1  -5 4.92249 1.56121   5
   7  -1  -5 3.59974 1.40079   2
  -7   1   5 2.57828 1.69769   3
  -7   1   5 3.92853 1.34057   1
  -7   1   5 2.50974 0.79988   6
   6  -1  -5 3.28805 1.19498   5
   6  -1  -5 7.54235 1.69815   2
   6  -1  -5 6.45226 1.17436   6
  -6   1   5 5.06628 0.93421   6
  -6   1   5 4.82929 1.22322   1
   5  -1  -5 63.0500 3.43845   5
   5  -1  -5 59.7928 2.72815   6
   5  -1  -5 61.9428 3.38236   2
  -5   1   5 55.9296 2.29311   6
  -5   1   5 57.3406 3.01878   1
  -5   1   5 58.0680 4.21316   3
   4  -1  -5 308.259 9.29417   2
   4  -1  -5 307.587 9.06072   5
   4  -1  -5 305.109 8.18620   6
  -4   1   5 309.662 7.70556   6
  -4   1   5 305.631 12.3419   3
  -4   1   5 303.434 8.95032   1
   3  -1  -5 533.525 13.7655   5
   3  -1  -5 539.274 13.8595   1
   3  -1  -5 543.307 12.9054   6
   3  -1  -5 537.880 14.0998   2
  -3   1   5 524.263 19.2361   3
  -3   1   5 529.777 13.8935   1
   2  -1  -5 515.860 13.4041   2
   2  -1  -5 521.069 13.3289   1
   2  -1  -5 537.831 12.4283   6
   2  -1  -5 507.767 13.1344   5
  -2   1   5 505.910 18.4146   3
  -2   1   5 551.343 13.4733   1
  -2   1   5 520.991 12.0678   6
   1  -1  -5 2675.25 58.4838   6
   1  -1  -5 2677.98 62.5003   2
   1  -1  -5 2669.97 59.6127   5
   1  -1  -5 2682.27 62.1321   1
  -1   1   5 2573.43 86.9100   3
  -1   1   5 2767.36 58.9281   6
   0  -1  -5 38.4605 1.72753   2
   0  -1  -5 39.0264 1.44704   6
   0  -1  -5 37.2589 1.71218   1
   0   1   5 37.7756 1.44302   6
   0   1   5 39.4351 2.38038   3
  -1  -1  -5 353.757 9.52026   2
  -1  -1  -5 325.375 9.29833   1
  -1  -1  -5 366.801 12.8464   3
  -1  -1  -5 383.609 12.2227   4
   1   1   5 368.991 12.8647   3
   1   1   5 362.439 9.75456   2
   1   1   5 373.208 8.68900   6
  -2  -1  -5 281.612 10.0526   3
  -2  -1  -5 274.965 9.72319   4
   2   1   5 273.660 8.09493   2
   2   1   5 269.824 6.98754   6
  -3  -1  -5 53.0099 2.52777   1
  -3  -1  -5 55.2046 2.03400   6
  -3  -1  -5 57.3071 3.34080   3
   3   1   5 53.9587 2.22726   6
   3   1   5 54.0763 2.90183   2
  -4  -1  -5 90.8746 2.98577   6
  -4  -1  -5 88.4195 5.09576   3
  -4  -1  -5 89.6889 2.96197   6
  -4  -1  -5 93.0149 5.18892   4
  -4  -1  -5 89.2605 3.72875   1
   4   1   5 91.1433 4.24775   2
   4   1   5 91.3935 3.37428   6
  -5  -1  -5 6.24592 1.05428   6
  -5  -1  -5 7.38993 1.34928   1
  -5  -1  -5 7.87765 2.40959   3
  -5  -1  -5 9.87603 2.84829   4
   5   1   5 7.93065 1.66324   2
   5   1   5 5.43135 0.99462   6
  -6  -1  -5 9.19848 1.35946   6
  -6  -1  -5 11.5856 1.74716   1
  -6  -1  -5 11.2108 3.28870   3
   6   1   5 12.2213 2.20390   2
   6   1   5 9.27584 1.36463   6
  -7  -1  -5 0.19247 0.87073   1
  -7  -1  -5 0.23353 1.01540   6
  -7  -1  -5 -0.0912 2.54297   3
   7   1   5 0.20184 1.20794   2
   7   1   5 0.12572 0.61807   6
  -8  -1  -5 63.9067 6.16244   3
  -8  -1  -5 67.6832 4.15780   1
  -8  -1  -5 61.5737 2.86601   6
   8   1   5 57.5349 4.55033   2
   8   1   5 62.1259 3.49592   6
  -9  -1  -5 17.5185 2.75874   1
  -9  -1  -5 11.7166 3.67273   3
  -9  -1  -5 15.1604 1.58516   6
   9   1   5 13.9079 2.03217   6
   9   1   5 15.5608 3.07090   2
 -10  -1  -5 -2.7994 2.26101   3
 -10  -1  -5 0.18432 1.33711   1
  10   1   5 1.01251 1.74989   2
  10   1   5 -0.3082 0.76200   6
 -11  -1  -5 1.97652 1.76810   1
 -11  -1  -5 -2.1269 2.56088   3
  11   1   5 0.67039 1.09229   6
  11   1   5 -0.1371 1.45978   2
  11  -2  -5 3.55868 2.14919   2
  11  -2  -5 0.33551 1.01289   6
 -11   2   5 2.80353 2.59177   3
  10  -2  -5 0.03914 1.23645   2
  10  -2  -5 -0.8055 0.74111   6
 -10   2   5 -1.1349 1.52199   3
   9  -2  -5 0.32176 1.34990   2
   9  -2  -5 -0.4723 0.64811   6
  -9   2   5 0.94723 1.27289   1
  -9   2   5 0.77656 0.45992   6
  -9   2   5 0.20868 1.31004   3
   8  -2  -5 10.3134 1.69499   6
   8  -2  -5 12.4506 2.40147   2
  -8   2   5 14.2189 3.19855   3
  -8   2   5 9.84580 2.11728   1
  -8   2   5 15.8632 1.20001   6
   7  -2  -5 29.9991 3.31621   5
   7  -2  -5 23.8707 2.96813   2
   7  -2  -5 31.7361 2.26953   6
  -7   2   5 28.8415 1.57854   6
  -7   2   5 28.4310 3.52002   3
  -7   2   5 30.1423 2.70152   1
   6  -2  -5 0.85495 0.84551   2
   6  -2  -5 1.13028 0.59773   6
   6  -2  -5 1.94151 1.02306   5
  -6   2   5 -0.3643 0.48732   3
  -6   2   5 1.08968 0.89050   1
  -6   2   5 0.92444 0.51239   6
   5  -2  -5 13.0856 1.84589   5
   5  -2  -5 9.73913 1.22393   6
   5  -2  -5 7.22837 1.32456   2
  -5   2   5 10.6201 1.64606   1
  -5   2   5 10.8308 2.13011   3
  -5   2   5 9.87426 0.85387   6
   4  -2  -5 0.47125 0.59250   1
   4  -2  -5 1.01881 0.47388   6
   4  -2  -5 0.15024 0.51717   2
   4  -2  -5 -0.3656 0.52239   5
  -4   2   5 1.18134 0.66373   1
  -4   2   5 0.20251 0.28511   6
  -4   2   5 0.38284 0.68828   3
   3  -2  -5 86.1854 2.99768   6
   3  -2  -5 87.0886 3.26430   2
   3  -2  -5 90.6179 3.63648   5
  -3   2   5 80.1709 4.71942   3
  -3   2   5 84.0343 3.62576   1
  -3   2   5 88.1100 2.62000   6
   2  -2  -5 96.8500 3.22109   2
   2  -2  -5 94.2917 3.08533   6
   2  -2  -5 102.141 3.78413   1
   2  -2  -5 97.2711 3.67582   5
  -2   2   5 101.935 3.85073   1
  -2   2   5 97.0157 5.08104   3
   1  -2  -5 1586.72 36.7465   1
   1  -2  -5 1622.94 35.2009   5
   1  -2  -5 1584.36 34.1805   6
  -1   2   5 1315.99 33.8329   6
  -1   2   5 1595.88 51.5198   3
   0  -2  -5 1133.24 24.6173   6
   0  -2  -5 1018.28 26.4847   1
   0   2   5 1148.36 37.3868   3
  -1  -2  -5 36.9379 2.60366   3
  -1  -2  -5 36.8948 2.41864   4
  -1  -2  -5 36.8454 1.48000   6
   1   2   5 37.5363 1.82039   2
   1   2   5 34.4809 2.53879   3
  -2  -2  -5 220.288 8.77738   3
  -2  -2  -5 220.025 6.40445   1
  -2  -2  -5 209.452 5.54054   6
   2   2   5 220.008 6.62529   2
  -3  -2  -5 42.3314 2.27146   1
  -3  -2  -5 43.4737 1.81327   6
  -3  -2  -5 45.6699 3.15129   4
   3   2   5 43.2876 2.54093   2
   3   2   5 43.4360 2.02489   6
  -4  -2  -5 53.2945 2.78401   1
  -4  -2  -5 53.5135 4.09337   3
  -4  -2  -5 59.8368 4.17995   4
   4   2   5 59.8691 3.28451   2
   4   2   5 55.3406 2.48870   6
  -5  -2  -5 8.76185 1.46885   1
  -5  -2  -5 10.9471 2.72505   3
  -5  -2  -5 12.0947 3.21285   4
   5   2   5 8.98526 1.70632   2
  -6  -2  -5 28.4627 2.44372   1
  -6  -2  -5 29.0693 4.59374   3
  -6  -2  -5 24.4919 2.05150   6
  -6  -2  -5 34.2826 5.12618   4
   6   2   5 26.1772 3.05331   2
   6   2   5 21.1903 1.79849   6
  -7  -2  -5 9.96204 3.62478   3
  -7  -2  -5 14.7812 2.27025   1
  -7  -2  -5 14.5362 1.81449   6
   7   2   5 10.1188 1.57530   6
   7   2   5 12.4931 2.47407   2
  -8  -2  -5 18.0266 4.66174   3
  -8  -2  -5 18.1446 2.63786   1
  -8  -2  -5 18.2101 2.01151   6
   8   2   5 18.0512 3.10263   2
   8   2   5 24.8552 2.57949   6
  -9  -2  -5 0.40994 1.09615   6
  -9  -2  -5 3.43707 1.58117   1
  -9  -2  -5 0.02954 2.88373   3
   9   2   5 1.49039 1.49432   2
   9   2   5 1.35414 0.88032   6
 -10  -2  -5 -3.3655 2.84892   3
 -10  -2  -5 0.43659 0.97576   6
 -10  -2  -5 0.00186 1.25943   1
  10   2   5 -1.4481 1.28126   2
  10   2   5 0.44813 0.91856   6
  11  -3  -5 0.90545 1.81482   2
  11  -3  -5 0.61748 1.09457   6
 -11   3   5 -0.1920 1.93542   3
  10  -3  -5 0.61973 1.06295   6
  10  -3  -5 1.46970 1.64392   2
 -10   3   5 2.52508 2.26497   3
 -10   3   5 3.91213 1.77517   1
   9  -3  -5 11.2872 2.58097   2
   9  -3  -5 19.4295 2.37925   6
  -9   3   5 15.6746 3.61682   3
  -9   3   5 20.5058 3.09186   1
   8  -3  -5 8.22806 2.01632   2
   8  -3  -5 6.97963 1.44727   6
  -8   3   5 3.23481 1.47925   1
  -8   3   5 8.28564 2.62621   3
   7  -3  -5 1.05656 0.70155   6
   7  -3  -5 1.75833 1.10401   2
   7  -3  -5 -0.8547 0.84951   5
  -7   3   5 1.75984 1.39518   3
  -7   3   5 1.24081 0.35363   6
  -7   3   5 1.43074 1.15716   1
   6  -3  -5 48.3495 3.25306   5
   6  -3  -5 52.3252 2.70363   6
   6  -3  -5 49.3238 3.09633   2
  -6   3   5 48.3705 1.72809   6
  -6   3   5 50.3820 3.40083   1
   5  -3  -5 0.90583 0.76415   5
   5  -3  -5 1.40707 0.55498   6
   5  -3  -5 1.77162 0.81075   2
  -5   3   5 2.54549 0.42764   6
  -5   3   5 0.88617 1.10976   3
  -5   3   5 0.59197 0.82597   1
   4  -3  -5 68.7715 2.80974   6
   4  -3  -5 73.4222 3.12101   2
   4  -3  -5 65.0881 3.29286   5
   4  -3  -5 74.3835 3.66052   1
  -4   3   5 77.5116 5.06220   3
  -4   3   5 72.6694 3.67169   1
  -4   3   5 72.7164 2.15682   6
   3  -3  -5 4.77507 0.77476   2
   3  -3  -5 4.85029 1.17348   1
   3  -3  -5 4.35904 0.96670   5
   3  -3  -5 5.03679 0.75778   6
  -3   3   5 4.80067 1.13787   1
  -3   3   5 5.81760 1.61953   3
   2  -3  -5 39.5137 1.71580   6
   2  -3  -5 39.3334 2.16089   5
   2  -3  -5 32.9287 2.17084   1
  -2   3   5 37.2366 2.33043   1
  -2   3   5 39.4990 1.32078   6
  -2   3   5 37.9932 3.16538   3
   1  -3  -5 0.14570 0.36160   1
   1  -3  -5 0.36699 0.45850   5
   1  -3  -5 1.22622 0.40393   6
  -1   3   5 0.63380 0.23490   6
  -1   3   5 -0.3412 0.59156   3
   0  -3  -5 956.592 31.7257   4
   0  -3  -5 1001.38 21.7609   6
   0   3   5 938.900 21.4388   6
   0   3   5 945.522 33.5341   3
  -1  -3  -5 1554.83 33.4292   6
  -1  -3  -5 1439.64 35.8704   1
   1   3   5 1505.43 50.7150   3
   1   3   5 1526.16 35.7050   2
   1   3   5 1478.21 33.3001   6
  -2  -3  -5 167.698 5.32647   1
  -2  -3  -5 165.900 7.10520   4
  -2  -3  -5 165.707 4.52441   6
   2   3   5 157.504 4.57647   6
   2   3   5 156.398 5.27450   2
  -3  -3  -5 374.039 9.48425   6
  -3  -3  -5 385.333 14.2316   4
  -3  -3  -5 385.113 10.6181   1
  -3  -3  -5 393.613 14.8945   3
   3   3   5 381.745 11.1107   2
   3   3   5 389.000 9.79737   6
  -4  -3  -5 16.4217 2.80304   4
  -4  -3  -5 23.0280 1.47548   6
  -4  -3  -5 18.6389 2.79032   3
  -4  -3  -5 17.5305 1.88125   1
   4   3   5 16.7156 2.08213   2
   4   3   5 18.2912 1.40200   6
  -5  -3  -5 19.9366 3.64646   3
  -5  -3  -5 17.1170 2.14223   1
  -5  -3  -5 18.1125 3.68947   4
  -5  -3  -5 13.9942 1.57097   6
   5   3   5 18.7006 2.47419   2
   5   3   5 17.4958 1.48327   6
  -6  -3  -5 231.727 7.09660   6
  -6  -3  -5 249.424 12.2446   3
  -6  -3  -5 240.339 7.17699   6
  -6  -3  -5 261.436 8.46449   1
  -6  -3  -5 250.645 12.0826   4
   6   3   5 245.127 9.30235   2
   6   3   5 233.027 7.45335   6
  -7  -3  -5 44.4503 6.28873   4
  -7  -3  -5 31.6746 2.53456   6
  -7  -3  -5 38.4463 5.81668   3
  -7  -3  -5 38.3504 3.10833   1
   7   3   5 37.0289 4.08986   2
   7   3   5 42.5118 2.70575   6
  -8  -3  -5 24.2289 2.53148   6
  -8  -3  -5 22.0732 5.09370   3
  -8  -3  -5 21.7790 2.77870   1
   8   3   5 22.9826 2.39540   6
   8   3   5 20.4335 3.43842   2
  -9  -3  -5 -3.6603 3.55182   3
  -9  -3  -5 1.35880 1.32354   6
  -9  -3  -5 2.05848 1.46800   1
   9   3   5 0.16976 0.79223   6
   9   3   5 1.21152 1.70712   2
   9   3   5 -0.2529 1.37468   5
 -10  -3  -5 -5.5128 3.24245   3
 -10  -3  -5 2.00856 1.57597   1
 -10  -3  -5 1.08320 1.30247   6
  10   3   5 1.31250 1.74758   2
  10   3   5 2.29595 1.21566   6
  11  -4  -5 0.49669 1.67601   2
  11  -4  -5 1.46828 1.27729   6
 -11   4   5 3.65512 2.08481   1
 -11   4   5 -0.4802 1.84069   3
  10  -4  -5 0.69973 1.48999   2
  10  -4  -5 -0.2298 0.88183   6
 -10   4   5 1.03480 1.93674   3
 -10   4   5 -0.5843 1.21670   1
   9  -4  -5 12.7021 1.96245   6
   9  -4  -5 8.17921 2.30401   2
  -9   4   5 7.60188 2.88407   3
  -9   4   5 8.45975 2.25281   1
   8  -4  -5 30.7374 3.43715   2
   8  -4  -5 28.0728 2.36679   6
  -8   4   5 32.2872 3.84392   1
  -8   4   5 30.9627 4.82837   3
   7  -4  -5 8.90414 1.78898   2
   7  -4  -5 8.17794 1.45328   6
  -7   4   5 6.38471 2.30109   3
  -7   4   5 5.43298 1.61243   1
   6  -4  -5 -0.4767 0.56288   2
   6  -4  -5 0.32467 0.59433   6
   6  -4  -5 1.20574 0.93711   5
  -6   4   5 -0.3008 0.77992   1
  -6   4   5 -0.0479 0.58292   3
   5  -4  -5 60.1740 2.73311   6
   5  -4  -5 60.8363 3.39657   5
   5  -4  -5 60.7763 3.04303   2
   5  -4  -5 61.2980 3.67041   1
  -5   4   5 59.1283 3.67353   1
   4  -4  -5 549.211 13.3124   6
   4  -4  -5 538.891 14.3688   5
[truncated: 1,696,596 more chars]
