# Supplementary material for: Mol­ecular structure, DFT studies and UV–Vis absorption of two new linear fused ring chalcones: (E)-1-(anthracen-9-yl)-3-(2-meth­oxy­phen­yl)prop-2-en-1-one and (E)-1-(anthracen-9-yl)-3-(3-fluoro-4-meth­oxy­phen­yl)prop-2-en-1-one
Source: Acta Crystallogr E Crystallogr Commun. 2018 Jul 13;74(Pt 8):1087–92. doi: 10.1107/S205698901800974X (PMC6072983; doi:10.1107/S205698901800974X)
Supplement: Supplementary file 2 [file e-74-01087-Isup2.hkl]

data_I                                                                 
_shelx_title ' mo_sz15_0m P21/c (RT)'                                           
_shelx_refln_list_code          4                                               
_shelx_F_calc_maximum      159.53                                               
_exptl_crystal_F_000       712.00                                               
_reflns_d_resolution_high  0.7560                                               
                                                                                
loop_                                                                           
 _space_group_symop_operation_xyz                                               
 'x, y, z'                                                                      
 '-x, y+1/2, -z+1/2'                                                            
 '-x, -y, -z'                                                                   
 'x, -y-1/2, z-1/2'                                                             
                                                                                
_cell_length_a     9.0554                                                       
_cell_length_b    17.4260                                                       
_cell_length_c    12.9217                                                       
_cell_angle_alpha  90.000                                                       
_cell_angle_beta  119.916                                                       
_cell_angle_gamma  90.000                                                       
                                                                                
_shelx_F_squared_multiplier     1.000                                           
                                                                                
loop_                                                                           
 _refln_index_h                                                                 
 _refln_index_k                                                                 
 _refln_index_l                                                                 
 _refln_F_squared_calc                                                          
 _refln_F_squared_meas                                                          
 _refln_F_squared_sigma                                                         
 _refln_observed_status                                                         
   1   0   0       5780.34       3273.92        76.38 o                         
   2   0   0       2553.95       2592.19        39.42 o                         
   3   0   0        591.56        595.83        25.67 o                         
   4   0   0        708.94        790.89        20.58 o                         
   5   0   0         61.72         63.17         3.64 o                         
   6   0   0         11.14         15.39         2.42 o                         
   7   0   0        172.46        173.33         7.17 o                         
   8   0   0         11.22          8.44         2.53 o                         
   9   0   0         42.79         55.60         7.88 o                         
  10   0   0          1.59         -0.40         4.05 o                         
   1   1   0       2402.24       2373.45        29.29 o                         
   2   1   0       4268.64       4003.85        38.26 o                         
   3   1   0         14.87         17.25         1.40 o                         
   4   1   0          0.95          0.53         0.59 o                         
   5   1   0         68.11         67.10         2.52 o                         
   6   1   0          1.82          1.67         0.92 o                         
   7   1   0         30.21         31.71         2.63 o                         
   8   1   0          1.87         -0.02         1.28 o                         
   9   1   0          4.83          5.94         2.23 o                         
  10   1   0          6.41          1.46         2.80 o                         
   0   2   0         83.56         76.84         2.32 o                         
   1   2   0        118.99         94.76         1.96 o                         
   2   2   0      25451.07      24124.10       217.69 o                         
   3   2   0         53.67         57.88         2.00 o                         
   4   2   0          1.42          2.79         0.76 o                         
   5   2   0        230.33        208.52         3.78 o                         
   6   2   0         55.13         57.49         3.20 o                         
   7   2   0        121.60        128.42         4.53 o                         
   8   2   0          0.14         -1.37         1.54 o                         
   9   2   0          4.18          0.17         1.65 o                         
  10   2   0          8.48         13.72         3.25 o                         
   1   3   0       2590.34       2524.21        36.84 o                         
   2   3   0       7249.39       7250.08        55.12 o                         
   3   3   0        623.15        626.71         8.82 o                         
   4   3   0       2958.83       2936.26        27.07 o                         
   5   3   0         88.90         98.31         2.40 o                         
   6   3   0         17.20         14.92         2.27 o                         
   7   3   0         79.27         72.55         3.71 o                         
   8   3   0          0.71         -0.02         1.52 o                         
   9   3   0          1.72          1.09         1.69 o                         
  10   3   0          0.18          1.63         2.55 o                         
   0   4   0         40.31         43.45         1.98 o                         
   1   4   0       7550.16       7410.76        65.80 o                         
   2   4   0         86.95         98.42         1.49 o                         
   3   4   0       1736.65       1724.99        12.92 o                         
   4   4   0       1039.33        971.77         9.17 o                         
   5   4   0        277.50        291.82         4.33 o                         
   6   4   0        315.47        305.31         5.19 o                         
   7   4   0          2.32          2.85         1.22 o                         
   8   4   0          2.17         -0.31         1.43 o                         
   9   4   0          0.30          0.63         1.75 o                         
  10   4   0          2.34          7.10         2.64 o                         
   1   5   0       6551.96       6605.83        54.77 o                         
   2   5   0        236.69        209.45        18.83 o                         
   3   5   0         12.90         12.96         0.81 o                         
   4   5   0       1348.75       1329.99        11.72 o                         
   5   5   0        572.08        601.67         7.39 o                         
   6   5   0        947.12        898.41        10.90 o                         
   7   5   0          0.38         -0.10         1.23 o                         
   8   5   0          0.00         -1.35         1.35 o                         
   9   5   0         13.17         15.66         2.76 o                         
  10   5   0          1.26          3.41         2.45 o                         
   0   6   0       2533.97       2527.46        27.59 o                         
   1   6   0          1.38          1.95         0.36 o                         
   2   6   0        568.71        613.29         6.91 o                         
   3   6   0        635.04        687.47         6.35 o                         
   4   6   0        992.25        971.53         9.44 o                         
   5   6   0        444.89        406.06         5.44 o                         
   6   6   0        494.65        497.27         7.27 o                         
   7   6   0          2.56          1.40         1.31 o                         
   8   6   0          0.01         -0.81         1.58 o                         
   9   6   0          0.07         -1.68         1.82 o                         
  10   6   0          0.23          0.09         2.11 o                         
   1   7   0        155.15        147.40         2.81 o                         
   2   7   0         13.13         14.38         0.87 o                         
   3   7   0        929.55        958.44         9.90 o                         
   4   7   0        113.18        110.77         1.95 o                         
   5   7   0        724.35        695.78         8.23 o                         
   6   7   0        154.34        156.78         4.17 o                         
   7   7   0         13.17         17.01         1.96 o                         
   8   7   0         90.89         87.23         5.37 o                         
   9   7   0         10.33         11.85         2.88 o                         
   0   8   0          3.22          3.13         0.45 o                         
   1   8   0        100.15        117.59         2.11 o                         
   2   8   0        268.70        275.77         3.89 o                         
   3   8   0          7.61         12.42         0.78 o                         
   4   8   0          0.18          0.28         0.42 o                         
   5   8   0        291.23        277.06         4.71 o                         
   6   8   0         57.24         59.55         3.10 o                         
   7   8   0          0.56         -0.49         1.12 o                         
   8   8   0         46.20         47.33         3.60 o                         
   9   8   0          1.49         -0.05         2.14 o                         
   1   9   0       1952.14       2147.05        17.80 o                         
   2   9   0         75.50         89.81         2.08 o                         
   3   9   0          8.46         11.82         0.89 o                         
   4   9   0         88.91         97.25         2.46 o                         
   5   9   0        421.35        416.05         6.85 o                         
   6   9   0         65.23         73.77         3.45 o                         
   7   9   0         46.04         37.14         2.87 o                         
   8   9   0          7.36          3.66         1.59 o                         
   9   9   0          5.62          7.71         2.66 o                         
   0  10   0         93.02        111.42         2.16 o                         
   1  10   0        375.64        382.57         4.29 o                         
   2  10   0         22.69         26.84         1.08 o                         
   3  10   0         35.58         38.50         1.26 o                         
   4  10   0          0.72          0.31         0.50 o                         
   5  10   0         99.45         96.06         3.63 o                         
   6  10   0          0.46          2.00         1.12 o                         
   7  10   0         11.20          6.06         1.56 o                         
   8  10   0         41.66         40.18         3.26 o                         
   9  10   0          0.95          3.18         2.01 o                         
   1  11   0        226.57        242.38         3.22 o                         
   2  11   0        207.06        216.81         3.84 o                         
   3  11   0        132.24        132.52         2.62 o                         
   4  11   0          1.61          0.66         0.60 o                         
   5  11   0         23.42         26.37         2.07 o                         
   6  11   0         61.15         63.38         3.57 o                         
   7  11   0          0.45          0.01         1.31 o                         
   8  11   0          0.79          0.98         1.57 o                         
   9  11   0         34.04         32.04         3.28 o                         
   0  12   0         34.70         31.48         1.42 o                         
   1  12   0        164.07        173.77         2.73 o                         
   2  12   0          0.27         -0.19         0.37 o                         
   3  12   0        113.40        120.11         2.57 o                         
   4  12   0         93.85         95.32         2.64 o                         
   5  12   0         86.10         92.88         3.09 o                         
   6  12   0         42.27         38.64         2.86 o                         
   7  12   0         11.89         10.21         2.03 o                         
   8  12   0          0.04         -1.56         1.56 o                         
   1  13   0         17.25         21.56         1.16 o                         
   2  13   0         74.04         78.78         1.88 o                         
   3  13   0        129.99        134.49         2.81 o                         
   4  13   0        142.91        140.03         3.28 o                         
   5  13   0          3.89          2.02         0.88 o                         
   6  13   0         11.13          7.62         1.59 o                         
   7  13   0         10.21          6.68         2.03 o                         
   8  13   0          0.40         -0.63         1.62 o                         
   0  14   0        338.34        340.26         5.71 o                         
   1  14   0         79.80         83.51         1.96 o                         
   2  14   0          4.06          3.28         0.69 o                         
   3  14   0          2.96          3.42         0.86 o                         
   4  14   0         52.83         53.32         2.35 o                         
   5  14   0         67.25         60.57         2.60 o                         
   6  14   0          2.46          1.81         1.28 o                         
   7  14   0          2.11          2.32         1.73 o                         
   8  14   0          0.03          0.30         1.83 o                         
   1  15   0         19.71         23.29         1.32 o                         
   2  15   0         11.71          9.40         0.94 o                         
   3  15   0         25.39         23.01         1.63 o                         
   4  15   0         11.28         13.48         1.96 o                         
   5  15   0          2.82          4.17         1.06 o                         
   6  15   0          4.31          3.06         1.52 o                         
   7  15   0          6.85          2.91         1.78 o                         
   0  16   0         77.89         81.60         3.49 o                         
   1  16   0          0.05         -0.57         0.57 o                         
   2  16   0         16.85         17.87         1.29 o                         
   3  16   0        111.03        104.07         2.99 o                         
   4  16   0          2.85          4.07         1.05 o                         
   5  16   0          1.19          0.89         0.95 o                         
   6  16   0          6.02          2.53         1.52 o                         
   7  16   0         10.10          5.84         2.04 o                         
   1  17   0         23.33         23.92         1.41 o                         
   2  17   0         15.04         13.31         1.52 o                         
   3  17   0         14.76         13.47         1.49 o                         
   4  17   0         40.89         36.98         2.15 o                         
   5  17   0          0.17          0.54         0.91 o                         
   6  17   0          9.27          7.92         2.04 o                         
   7  17   0          2.43          1.59         4.00 o                         
   0  18   0        116.05        123.00         4.52 o                         
   1  18   0         67.48         64.39         2.49 o                         
   2  18   0          0.36          0.00         0.70 o                         
   3  18   0          3.77          1.94         1.04 o                         
   4  18   0          4.10          4.85         1.30 o                         
   5  18   0          5.10          4.62         1.29 o                         
   6  18   0          0.59         -0.08         1.53 o                         
   1  19   0          4.03          3.84         1.30 o                         
   2  19   0          3.37          3.35         0.98 o                         
   3  19   0          4.15          2.68         1.16 o                         
   4  19   0          2.61          0.34         1.05 o                         
   5  19   0          0.08         -0.68         1.18 o                         
   0  20   0          7.04          4.92         1.99 o                         
   1  20   0         28.95         27.62         3.25 o                         
   2  20   0         16.63         16.90         2.23 o                         
   3  20   0          8.34          5.67         1.54 o                         
   4  20   0          7.77          3.52         1.56 o                         
   5  20   0          2.12          1.49         1.35 o                         
   1  21   0          0.00         -0.41         1.32 o                         
   2  21   0          1.12          3.56         1.49 o                         
   3  21   0          4.68          3.50         1.41 o                         
   4  21   0          0.19          0.99         1.34 o                         
   0  22   0          0.14          0.86         2.13 o                         
   1  22   0          1.47          0.13         1.42 o                         
   2  22   0          2.67          2.93         1.70 o                         
   3  22   0          4.43          4.86         2.12 o                         
 -10   1   1          2.67          0.06         2.44 o                         
  -9   1   1         20.10         19.93         2.55 o                         
  -8   1   1          7.59          6.26         1.67 o                         
  -7   1   1         35.20         33.77         2.61 o                         
  -6   1   1         20.28         23.90         1.57 o                         
  -5   1   1        206.98        215.85         3.55 o                         
  -4   1   1       1377.88       1421.25        13.85 o                         
  -3   1   1        920.19        984.39        11.13 o                         
  -2   1   1       2757.91       2827.73        24.81 o                         
  -1   1   1       1881.30       1643.60        59.35 o                         
   0   1   1        316.78        261.57         3.94 o                         
   1   1   1        382.31        365.25         8.62 o                         
   2   1   1       1550.68       1645.26        18.42 o                         
   3   1   1        308.40        282.74         6.27 o                         
   4   1   1          1.57          1.31         0.71 o                         
   5   1   1         13.03         15.55         1.94 o                         
   6   1   1          9.51          9.17         1.54 o                         
   7   1   1          4.17          4.24         1.56 o                         
   8   1   1          0.27          0.41         1.72 o                         
   9   1   1          4.73          3.15         2.13 o                         
 -10   2   1          0.08          1.93         2.10 o                         
  -9   2   1          0.18          0.20         1.71 o                         
  -8   2   1          0.00         -0.30         1.15 o                         
  -7   2   1         12.28         10.75         1.68 o                         
  -6   2   1          5.99          4.29         1.16 o                         
  -5   2   1        206.76        209.28         3.57 o                         
  -4   2   1         23.98         26.11         1.21 o                         
  -3   2   1        212.74        210.38         2.62 o                         
  -2   2   1       9201.28       8733.72        84.07 o                         
  -1   2   1        468.80        424.57        10.27 o                         
   0   2   1       1441.46       1378.71        23.25 o                         
   1   2   1        122.33        113.98         1.75 o                         
   2   2   1       3109.07       3069.88        31.23 o                         
   3   2   1          2.59          2.06         0.63 o                         
   4   2   1        264.95        297.47         5.67 o                         
   5   2   1         10.50         13.35         2.02 o                         
   6   2   1         86.33         84.53         3.82 o                         
   7   2   1         33.77         37.34         2.98 o                         
   8   2   1         16.78         14.21         2.39 o                         
   9   2   1          0.48          2.16         2.21 o                         
 -10   3   1          0.68         -0.78         1.75 o                         
  -9   3   1          0.26          0.75         1.76 o                         
  -8   3   1         13.45         10.25         1.86 o                         
  -7   3   1         39.95         42.97         2.94 o                         
  -6   3   1         17.42         16.92         1.55 o                         
  -5   3   1        276.60        292.54         4.76 o                         
  -4   3   1       3190.51       3305.87        38.48 o                         
  -3   3   1        212.14        216.31         2.96 o                         
  -2   3   1        683.91        656.12        12.42 o                         
  -1   3   1       2834.17       2808.15        22.81 o                         
   0   3   1      12351.24      11964.79       121.55 o                         
   1   3   1       3031.75       3029.00        25.93 o                         
   2   3   1       2419.07       2444.40        22.32 o                         
   3   3   1          0.39          0.70         0.43 o                         
   4   3   1        166.83        163.08         3.22 o                         
   5   3   1        254.42        251.10         4.94 o                         
   6   3   1          0.78          2.69         1.18 o                         
   7   3   1         49.51         53.01         3.71 o                         
   8   3   1          8.17          8.91         2.09 o                         
   9   3   1          4.19          1.98         1.95 o                         
 -10   4   1          0.23         -1.25         1.89 o                         
  -9   4   1          0.35          1.10         1.65 o                         
  -8   4   1          0.36          0.73         1.47 o                         
  -7   4   1         11.99         10.03         1.41 o                         
  -6   4   1         35.50         33.07         2.11 o                         
  -5   4   1         32.12         37.68         1.77 o                         
  -4   4   1        525.93        553.02         8.57 o                         
  -3   4   1          3.37          3.13         0.44 o                         
  -2   4   1       2179.30       2160.11        18.27 o                         
  -1   4   1       1769.41       1856.86        13.02 o                         
   0   4   1      14202.96      13797.06       156.86 o                         
   1   4   1       5930.37       5943.67        52.57 o                         
   2   4   1       1161.70       1146.28        14.23 o                         
   3   4   1        100.91         94.44         1.68 o                         
   4   4   1        217.58        202.44         2.93 o                         
   5   4   1         50.51         49.21         2.80 o                         
   6   4   1        298.66        293.04         5.96 o                         
   7   4   1          0.41          0.68         1.39 o                         
   8   4   1          0.13          0.27         1.56 o                         
   9   4   1          1.25          0.60         1.97 o                         
 -10   5   1         10.01         14.44         3.00 o                         
  -9   5   1          8.69         11.05         2.45 o                         
  -8   5   1          7.31          8.26         2.37 o                         
  -7   5   1         32.45         37.16         2.23 o                         
  -6   5   1         90.70        100.21         2.86 o                         
  -5   5   1        148.84        150.70         3.02 o                         
  -4   5   1        177.61        176.40         2.72 o                         
  -3   5   1        202.02        215.41         2.97 o                         
  -2   5   1       1320.95       1287.85        11.29 o                         
  -1   5   1        379.08        355.14         2.93 o                         
   0   5   1         91.71         96.08         1.50 o                         
   1   5   1       3788.19       3814.50        67.42 o                         
   2   5   1         80.99         95.45         1.70 o                         
   3   5   1       1866.49       1930.61        15.47 o                         
   4   5   1       1597.48       1617.56        13.59 o                         
   5   5   1        201.00        193.46         3.62 o                         
   6   5   1        141.85        146.70         4.85 o                         
   7   5   1         18.79         18.13         2.58 o                         
   8   5   1          4.52          6.24         1.99 o                         
   9   5   1          0.89          2.37         2.15 o                         
 -10   6   1          8.50          9.60         2.80 o                         
  -9   6   1          1.64          0.87         1.90 o                         
  -8   6   1          4.03          0.68         1.29 o                         
  -7   6   1         14.97         15.24         1.60 o                         
  -6   6   1          1.07          0.18         0.76 o                         
  -5   6   1         66.76         80.43         2.15 o                         
  -4   6   1        266.76        251.41         3.18 o                         
  -3   6   1        325.78        337.12         5.31 o                         
  -2   6   1         28.12         21.91         0.70 o                         
  -1   6   1       1228.94       1240.75         9.38 o                         
   0   6   1        111.64        109.35         1.86 o                         
   1   6   1        240.79        244.47         3.36 o                         
   2   6   1        146.89        148.92         2.31 o                         
   3   6   1          6.76          4.94         0.61 o                         
   4   6   1        145.96        156.25         2.69 o                         
   5   6   1         28.82         27.15         1.64 o                         
   6   6   1        132.45        129.64         4.61 o                         
   7   6   1          5.46          6.57         1.76 o                         
   8   6   1          1.09          2.69         1.90 o                         
   9   6   1          2.78          4.83         2.28 o                         
 -10   7   1          0.34         -1.95         1.95 o                         
  -9   7   1         64.22         66.08         4.95 o                         
  -8   7   1         54.91         44.11         3.16 o                         
  -7   7   1          4.31          6.03         1.42 o                         
  -6   7   1         36.07         35.38         2.05 o                         
  -5   7   1         18.07         22.10         1.02 o                         
  -4   7   1        646.43        638.85         9.86 o                         
  -3   7   1        306.00        350.33         3.84 o                         
  -2   7   1          0.10          1.45         0.33 o                         
  -1   7   1         48.28         58.40         1.42 o                         
   0   7   1          5.87          6.96         0.57 o                         
   1   7   1       2655.54       2636.98        47.52 o                         
   2   7   1        419.80        443.24         4.86 o                         
   3   7   1        113.00        117.00         1.91 o                         
   4   7   1        105.64         97.30         2.28 o                         
   5   7   1        843.58        837.37        10.46 o                         
   6   7   1        316.44        312.82         6.23 o                         
   7   7   1          7.40          7.86         2.12 o                         
   8   7   1          0.65         -0.04         1.79 o                         
   9   7   1          8.17          6.31         2.73 o                         
 -10   8   1          8.88          4.60         2.76 o                         
  -9   8   1          9.99         11.13         2.17 o                         
  -8   8   1         23.00         12.97         2.01 o                         
  -7   8   1         23.73         26.92         2.37 o                         
  -6   8   1        293.74        275.05         7.05 o                         
  -5   8   1          0.56          0.79         0.46 o                         
  -4   8   1          1.97          1.43         0.40 o                         
  -3   8   1        498.33        530.18         5.12 o                         
  -2   8   1         29.84         29.39         1.13 o                         
  -1   8   1        340.56        386.51         3.29 o                         
   0   8   1          1.11          1.62         0.34 o                         
   1   8   1       3211.83       3322.34        32.27 o                         
   2   8   1        144.94        137.67         2.13 o                         
   3   8   1         29.75         30.65         1.07 o                         
   4   8   1          3.76          4.18         0.74 o                         
   5   8   1        246.13        244.09         4.78 o                         
   6   8   1        152.99        147.45         4.11 o                         
   7   8   1          6.78          4.69         1.88 o                         
   8   8   1          1.05         -0.02         1.97 o                         
   9   8   1         13.52         19.88         3.46 o                         
  -9   9   1         31.29         37.30         3.38 o                         
  -8   9   1         14.52         18.30         2.31 o                         
  -7   9   1          1.60          1.48         1.20 o                         
  -6   9   1        485.27        490.80         8.50 o                         
  -5   9   1         77.21         72.66         3.62 o                         
  -4   9   1         67.55         67.65         2.09 o                         
  -3   9   1          0.76          1.37         0.41 o                         
  -2   9   1         58.15         57.24         1.40 o                         
  -1   9   1         14.05         17.92         0.62 o                         
   0   9   1        253.66        267.76         3.28 o                         
   1   9   1        748.19        821.44         7.77 o                         
   2   9   1        138.62        158.20         2.61 o                         
   3   9   1        170.26        174.45         3.30 o                         
   4   9   1         35.16         34.34         2.06 o                         
   5   9   1        612.19        619.51         9.14 o                         
   6   9   1          0.10         -0.88         0.91 o                         
   7   9   1         85.20         77.11         3.96 o                         
   8   9   1         69.16         67.67         5.17 o                         
   9   9   1          7.40          9.17         2.87 o                         
  -9  10   1          2.45          4.44         1.82 o                         
  -8  10   1          2.48          1.25         1.46 o                         
  -7  10   1          1.71          3.40         1.38 o                         
  -6  10   1         34.26         34.71         2.87 o                         
  -5  10   1        235.89        228.87         3.77 o                         
  -4  10   1        190.14        176.88         5.34 o                         
  -3  10   1          4.42          6.88         0.65 o                         
  -2  10   1         89.17         89.87         1.72 o                         
  -1  10   1        980.49       1007.80         9.23 o                         
   0  10   1         13.73         17.41         0.83 o                         
   1  10   1         38.29         42.50         1.38 o                         
   2  10   1         13.13         11.74         0.90 o                         
   3  10   1        114.92        124.77         2.81 o                         
   4  10   1          0.09         -0.38         0.46 o                         
   5  10   1          2.45          1.80         1.16 o                         
   6  10   1          6.10          4.24         1.23 o                         
   7  10   1         67.16         63.88         3.90 o                         
   8  10   1         12.85         11.29         2.83 o                         
  -9  11   1          1.23         -0.67         1.62 o                         
  -8  11   1         40.38         39.21         3.23 o                         
  -7  11   1          1.41          0.78         1.29 o                         
  -6  11   1         29.57         26.54         2.55 o                         
  -5  11   1         28.30         30.03         1.74 o                         
  -4  11   1          1.02          0.78         0.58 o                         
  -3  11   1        141.13        168.42         3.17 o                         
  -2  11   1          0.31          0.45         0.43 o                         
  -1  11   1         55.43         51.54         1.08 o                         
   0  11   1         63.60         69.88         1.47 o                         
   1  11   1        121.81        123.71         2.17 o                         
   2  11   1          2.92          5.87         0.79 o                         
   3  11   1          5.36          4.04         1.30 o                         
   4  11   1         34.96         35.37         2.58 o                         
   5  11   1         52.06         56.67         3.29 o                         
   6  11   1         26.02         25.11         2.42 o                         
   7  11   1          3.78          2.98         1.57 o                         
   8  11   1          0.06          0.39         1.67 o                         
  -9  12   1          0.00          0.64         1.70 o                         
  -8  12   1          1.41          2.00         1.76 o                         
  -7  12   1          1.51          0.65         1.46 o                         
  -6  12   1          2.05          2.06         1.26 o                         
  -5  12   1        222.76        240.73         4.40 o                         
  -4  12   1          0.09         -0.35         0.60 o                         
  -3  12   1         41.03         45.12         1.97 o                         
  -2  12   1        150.55        149.93         2.47 o                         
  -1  12   1          0.02         -0.32         0.32 o                         
   0  12   1        348.98        374.56         4.24 o                         
   1  12   1       1150.99       1190.43        11.64 o                         
   2  12   1        329.10        351.72         5.15 o                         
   3  12   1         57.58         53.88         2.19 o                         
   4  12   1        114.77        117.75         3.00 o                         
   5  12   1          4.99          5.52         1.39 o                         
   6  12   1         22.16         20.76         2.32 o                         
   7  12   1          0.18          2.09         1.60 o                         
   8  12   1          0.30          0.61         1.89 o                         
  -8  13   1          0.00          0.12         2.12 o                         
  -7  13   1         38.78         34.80         3.64 o                         
  -6  13   1         39.78         38.23         4.17 o                         
  -5  13   1        234.55        245.40         4.58 o                         
  -4  13   1          6.29          7.39         0.95 o                         
  -3  13   1        254.91        251.90         3.62 o                         
  -2  13   1          0.47         -0.12         0.47 o                         
  -1  13   1        267.54        298.53         3.45 o                         
   0  13   1         38.07         44.59         1.69 o                         
   1  13   1         21.15         24.66         1.30 o                         
   2  13   1          1.97          1.76         0.65 o                         
   3  13   1         13.92         12.94         1.23 o                         
   4  13   1        211.21        205.14         4.24 o                         
   5  13   1         28.32         22.74         2.23 o                         
   6  13   1         18.21         18.81         2.51 o                         
   7  13   1          2.28          1.87         1.70 o                         
   8  13   1          1.39          1.95         1.97 o                         
  -8  14   1          5.05          2.18         1.78 o                         
  -7  14   1          0.71          4.27         1.60 o                         
  -6  14   1          6.39          5.55         1.63 o                         
  -5  14   1          7.82          9.48         1.70 o                         
  -4  14   1        161.30        175.11         3.69 o                         
  -3  14   1         12.00         11.85         1.01 o                         
  -2  14   1          6.70          5.80         0.75 o                         
  -1  14   1        133.17        141.83         2.16 o                         
   0  14   1          0.64          0.78         0.56 o                         
   1  14   1          5.04          8.01         0.88 o                         
   2  14   1         23.88         30.62         1.72 o                         
   3  14   1          5.62          6.71         1.08 o                         
   4  14   1          3.72          4.10         1.03 o                         
   5  14   1         18.30         23.23         2.33 o                         
   6  14   1          0.81         -0.04         1.29 o                         
   7  14   1          0.89          2.40         1.86 o                         
  -8  15   1          0.12         -1.26         1.84 o                         
  -7  15   1          1.45         -0.30         1.38 o                         
  -6  15   1          6.20          2.50         1.55 o                         
  -5  15   1         11.95          8.93         1.34 o                         
  -4  15   1        104.64        105.99         3.01 o                         
  -3  15   1          0.01          0.69         0.59 o                         
  -2  15   1          0.01         -0.14         0.58 o                         
  -1  15   1         14.26         16.40         1.05 o                         
   0  15   1        113.35        118.46         2.45 o                         
   1  15   1         29.65         31.36         1.58 o                         
   2  15   1         12.51         12.75         1.27 o                         
   3  15   1         76.06         66.78         2.51 o                         
   4  15   1          0.11          0.92         0.86 o                         
   5  15   1         17.11         14.27         2.00 o                         
   6  15   1         25.59         22.11         2.60 o                         
   7  15   1          2.08          3.15         1.75 o                         
  -7  16   1          4.78          3.31         2.04 o                         
  -6  16   1          1.45         -0.06         1.65 o                         
  -5  16   1          5.12          2.27         1.28 o                         
  -4  16   1        249.68        258.84         4.81 o                         
  -3  16   1         25.18         29.47         1.63 o                         
  -2  16   1         22.54         24.07         1.41 o                         
  -1  16   1          7.65          5.74         0.99 o                         
   0  16   1          8.88          9.81         0.96 o                         
   1  16   1          3.31          5.16         0.82 o                         
   2  16   1         15.77         16.15         1.53 o                         
   3  16   1          3.58          2.98         1.20 o                         
   4  16   1         10.49         12.59         1.44 o                         
   5  16   1          1.95          2.11         1.44 o                         
   6  16   1          1.00          0.14         1.55 o                         
   7  16   1          1.73          1.48         1.86 o                         
  -7  17   1          0.53          0.63         2.81 o                         
  -6  17   1          1.22          1.63         1.57 o                         
  -5  17   1         16.16         14.86         1.81 o                         
  -4  17   1         21.91         27.44         2.07 o                         
  -3  17   1         78.94         81.86         2.74 o                         
  -2  17   1          3.41          2.67         0.80 o                         
  -1  17   1          8.73          9.35         1.23 o                         
   0  17   1         29.97         30.74         1.57 o                         
   1  17   1         10.40          9.65         1.52 o                         
   2  17   1         10.21         11.72         1.40 o                         
   3  17   1         27.80         31.93         2.57 o                         
   4  17   1         20.26         17.27         1.69 o                         
   5  17   1          1.49          1.24         1.34 o                         
   6  17   1          2.50          1.78         1.63 o                         
  -6  18   1          1.24          2.58         1.84 o                         
  -5  18   1          0.83          0.26         1.28 o                         
  -4  18   1          0.01          0.61         1.29 o                         
  -3  18   1          0.44          1.83         0.97 o                         
  -2  18   1         11.10          9.73         1.28 o                         
  -1  18   1          0.03         -0.92         0.92 o                         
   0  18   1         19.26         20.34         1.95 o                         
   1  18   1         14.78         14.44         1.46 o                         
   2  18   1          3.48          3.75         1.10 o                         
   3  18   1          1.10          1.18         1.01 o                         
   4  18   1         11.09         11.17         1.58 o                         
   5  18   1          0.09         -0.51         1.31 o                         
   6  18   1         20.03         22.65         3.06 o                         
  -6  19   1          0.34         -2.45         2.75 o                         
  -5  19   1          0.00          0.58         1.11 o                         
  -4  19   1          2.03          0.08         1.02 o                         
  -3  19   1          1.14          1.06         1.32 o                         
  -2  19   1          0.03         -0.69         1.51 o                         
  -1  19   1          6.79          5.42         1.25 o                         
   0  19   1         19.24         17.57         1.78 o                         
   1  19   1          8.08          8.65         1.23 o                         
   2  19   1          1.27          1.07         1.05 o                         
   3  19   1          4.31          3.18         1.72 o                         
   4  19   1          4.52          4.13         1.46 o                         
   5  19   1          0.35         -1.15         2.30 o                         
  -5  20   1          6.37          7.09         1.62 o                         
  -4  20   1          2.58          2.22         1.66 o                         
  -3  20   1          8.18          7.37         2.55 o                         
  -2  20   1          9.81          6.81         1.49 o                         
  -1  20   1         37.77         30.88         2.26 o                         
   0  20   1          2.84          2.25         1.52 o                         
   1  20   1          2.97          4.08         1.37 o                         
   2  20   1          7.01          8.42         1.61 o                         
   3  20   1          0.36          0.89         1.18 o                         
   4  20   1         16.66         13.57         2.11 o                         
  -4  21   1          4.02          2.87         1.36 o                         
  -3  21   1          5.13          4.50         1.59 o                         
  -2  21   1          0.38         -1.24         1.24 o                         
  -1  21   1          0.09         -0.93         1.26 o                         
   0  21   1          2.95          2.94         1.41 o                         
   1  21   1          0.18         -0.39         1.14 o                         
   2  21   1          9.02          6.01         1.59 o                         
   3  21   1          0.13          0.10         1.37 o                         
  -3  22   1          2.12          0.05         1.58 o                         
  -2  22   1          1.50          1.66         1.54 o                         
  -1  22   1          0.71          1.42         1.73 o                         
   0  22   1          0.11         -0.74         1.37 o                         
   1  22   1         20.48         17.70         2.40 o                         
   2  22   1         19.86         20.67         4.35 o                         
 -10   0   2          2.32          2.44         2.45 o                         
  -9   0   2          9.40          6.13         3.11 o                         
  -8   0   2        108.55         99.28         6.73 o                         
  -7   0   2          6.87          5.50         1.85 o                         
  -6   0   2         64.92         55.72         3.41 o                         
  -5   0   2        222.29        289.28         5.12 o                         
  -4   0   2         56.47         62.32         1.88 o                         
  -3   0   2       3138.06       3044.22        33.05 o                         
  -2   0   2       6789.36       6816.36        85.55 o                         
  -1   0   2       7565.68       2485.63        77.45 o                         
   0   0   2       1340.69       1241.12        24.52 o                         
   1   0   2       2170.50       2183.40        33.79 o                         
   3   0   2        411.29        384.22         7.15 o                         
   4   0   2         28.61         31.16         2.87 o                         
   5   0   2         54.06         53.54         5.09 o                         
   6   0   2       1021.94       1074.37        22.04 o                         
   7   0   2        224.16        206.59         8.24 o                         
   8   0   2          0.01         -2.87         2.87 o                         
   9   0   2          0.36         -0.73         2.64 o                         
 -10   1   2          0.04          0.78         1.93 o                         
  -9   1   2         12.00         12.17         2.08 o                         
  -8   1   2          5.08          3.56         1.40 o                         
  -7   1   2         26.03         26.75         1.88 o                         
  -6   1   2        103.62        110.78         2.36 o                         
  -5   1   2         12.13         12.98         0.94 o                         
  -4   1   2       2004.63       2128.47        18.85 o                         
  -3   1   2         82.35         92.76         1.25 o                         
  -2   1   2        119.74        128.34         1.56 o                         
  -1   1   2         19.86         28.64         0.97 o                         
   0   1   2       3326.81       3249.49        30.46 o                         
   1   1   2        283.68        250.85         3.39 o                         
   2   1   2        169.05        154.61         4.30 o                         
   3   1   2         48.40         47.32         2.02 o                         
   4   1   2         24.04         29.49         1.98 o                         
   5   1   2         38.49         37.38         2.68 o                         
   6   1   2        336.23        347.47         7.30 o                         
   7   1   2         32.52         33.07         3.37 o                         
   8   1   2          4.44          1.75         1.92 o                         
   9   1   2          0.01         -0.84         2.14 o                         
 -10   2   2          0.02         -0.28         1.88 o                         
  -9   2   2         22.14         22.66         2.64 o                         
  -8   2   2         12.94          9.92         1.81 o                         
  -7   2   2          0.00         -0.71         0.71 o                         
  -6   2   2         36.22         32.75         1.45 o                         
  -5   2   2         29.71         23.21         1.22 o                         
  -4   2   2        554.46        588.81         6.44 o                         
  -3   2   2       1437.98       1385.61        10.85 o                         
  -2   2   2       1772.99       1751.17        12.64 o                         
  -1   2   2       1415.89       1395.91        14.45 o                         
   0   2   2      17512.04      16268.59       151.57 o                         
   1   2   2       1058.25       1011.88        11.58 o                         
   2   2   2        135.35        147.73         4.43 o                         
   3   2   2        302.19        290.17         6.61 o                         
   4   2   2          0.51          0.13         0.50 o                         
   5   2   2          2.63          1.67         0.92 o                         
   6   2   2          3.78          4.82         1.39 o                         
   7   2   2          0.77          1.23         1.52 o                         
   8   2   2          7.42          7.41         2.41 o                         
   9   2   2          1.59          0.87         2.39 o                         
 -10   3   2          3.33          1.66         2.03 o                         
  -9   3   2         33.20         35.63         3.19 o                         
  -8   3   2          8.92          8.38         1.46 o                         
  -7   3   2          5.13          5.44         1.13 o                         
  -6   3   2          2.13          1.75         0.55 o                         
  -5   3   2       1081.80       1161.51        11.14 o                         
  -4   3   2         41.83         44.19         1.24 o                         
  -3   3   2          2.94          2.33         0.40 o                         
  -2   3   2       1359.42       1319.89        10.08 o                         
  -1   3   2         30.63         25.30         0.78 o                         
   0   3   2       2476.12       2435.72        26.50 o                         
   1   3   2        435.17        415.96         5.52 o                         
   2   3   2        829.63        546.66        34.02 o                         
   3   3   2         99.41         85.50         1.84 o                         
   4   3   2         54.50         61.83         2.19 o                         
   5   3   2          0.09          0.60         0.76 o                         
   6   3   2        103.20        101.59         4.56 o                         
   7   3   2        110.67        116.12         5.29 o                         
   8   3   2          2.85          0.91         1.79 o                         
   9   3   2          0.82          1.48         2.32 o                         
 -10   4   2          0.12          1.49         1.97 o                         
  -9   4   2         40.69         49.35         4.18 o                         
  -8   4   2          4.75          4.29         1.23 o                         
  -7   4   2          3.57          2.92         1.03 o                         
  -6   4   2         59.31         63.91         2.45 o                         
  -5   4   2        558.52        563.08        10.88 o                         
  -4   4   2        215.85        255.60         3.19 o                         
  -3   4   2        355.19        356.24         5.40 o                         
  -2   4   2        769.80        782.46         6.42 o                         
  -1   4   2         37.07         31.72         1.56 o                         
   0   4   2      21944.92      20361.91       288.34 o                         
   1   4   2       1685.21       1707.61        15.76 o                         
   2   4   2       1862.03       1969.32        20.06 o                         
   3   4   2         38.03         39.57         1.69 o                         
   4   4   2         22.47         20.18         1.64 o                         
   5   4   2        384.98        366.89         5.99 o                         
   6   4   2        155.68        151.25         5.02 o                         
   7   4   2          1.51          0.91         1.52 o                         
   8   4   2          2.83          1.81         1.82 o                         
   9   4   2          4.27          3.83         3.29 o                         
 -10   5   2          7.24          7.28         2.40 o                         
  -9   5   2          1.37          3.05         1.88 o                         
  -8   5   2          2.77          1.68         1.06 o                         
  -7   5   2         37.26         38.78         2.33 o                         
  -6   5   2          0.42         -0.35         0.54 o                         
  -5   5   2          3.53          3.77         0.65 o                         
  -4   5   2          4.75          1.34         0.35 o                         
  -3   5   2       1250.58       1328.37        11.88 o                         
  -2   5   2          1.83          2.84         0.38 o                         
  -1   5   2        968.80        897.21         8.21 o                         
   0   5   2       2842.74       2799.55        53.66 o                         
   1   5   2          1.44          1.03         0.32 o                         
   2   5   2        987.53       1072.00        11.06 o                         
   3   5   2         20.00         15.52         1.00 o                         
   4   5   2        133.68        134.80         3.39 o                         
   5   5   2        467.04        478.86         9.02 o                         
   6   5   2         32.72         31.90         2.86 o                         
   7   5   2          1.09          0.56         1.57 o                         
   8   5   2         14.85         10.31         2.53 o                         
   9   5   2          0.10         -0.77         1.92 o                         
 -10   6   2          9.19         12.49         2.71 o                         
  -9   6   2          0.34         -1.04         1.23 o                         
  -8   6   2          3.33          3.08         1.20 o                         
  -7   6   2         12.77         12.50         1.40 o                         
  -6   6   2         20.02         16.68         1.43 o                         
  -5   6   2         17.63         17.50         1.11 o                         
  -4   6   2          3.61          6.20         0.57 o                         
  -3   6   2         11.72         22.56         0.82 o                         
  -2   6   2         35.40         31.56         0.84 o                         
  -1   6   2        150.15        143.97         1.66 o                         
   0   6   2        296.74        289.36         3.74 o                         
   1   6   2       1642.23       1720.38        17.96 o                         
   2   6   2        667.46        660.86         7.13 o                         
   3   6   2         95.33         99.14         2.11 o                         
   4   6   2        102.63         92.68         2.35 o                         
   5   6   2        111.91        111.03         3.68 o                         
   6   6   2          8.58         11.96         2.03 o                         
   7   6   2         20.75         13.82         2.48 o                         
   8   6   2          1.64          0.95         1.90 o                         
   9   6   2          0.77         -0.16         2.19 o                         
 -10   7   2          0.30          1.26         1.65 o                         
  -9   7   2         11.04         11.84         2.10 o                         
  -8   7   2         12.42         12.51         2.07 o                         
  -7   7   2         57.44         58.33         2.66 o                         
  -6   7   2         66.34         64.53         2.31 o                         
  -5   7   2         22.98         17.43         1.93 o                         
  -4   7   2        123.93        131.37         2.04 o                         
  -3   7   2         30.51         29.75         0.92 o                         
  -2   7   2        455.98        487.43         4.38 o                         
  -1   7   2         41.08         34.12         0.69 o                         
   0   7   2         91.51         97.13         1.73 o                         
   1   7   2        251.46        270.47         3.54 o                         
   2   7   2        379.88        423.54         4.95 o                         
   3   7   2        146.33        130.61         2.54 o                         
   4   7   2          5.46          5.09         0.96 o                         
   5   7   2        135.76        134.38         3.53 o                         
   6   7   2         83.82         84.87         4.52 o                         
   7   7   2          0.09         -1.42         1.57 o                         
   8   7   2          3.23          5.90         2.36 o                         
   9   7   2          0.47          0.83         2.26 o                         
 -10   8   2          4.67          3.32         1.77 o                         
  -9   8   2          0.01         -0.08         1.34 o                         
  -8   8   2          4.97          4.23         1.41 o                         
  -7   8   2          1.14          2.14         1.04 o                         
  -6   8   2         25.01         25.35         1.29 o                         
  -5   8   2         67.40         65.71         1.64 o                         
  -4   8   2          5.78          5.71         0.57 o                         
  -3   8   2         26.27         25.87         1.04 o                         
  -2   8   2        100.69        105.46         1.44 o                         
  -1   8   2         67.79         74.69         1.10 o                         
   0   8   2        198.60        218.93         2.76 o                         
   1   8   2       7262.36       7421.97        64.31 o                         
   2   8   2          1.68          3.62         0.57 o                         
   3   8   2         36.96         43.55         1.74 o                         
   4   8   2         50.98         55.88         2.77 o                         
   5   8   2         42.56         43.41         2.77 o                         
   6   8   2         16.78         19.13         2.36 o                         
   7   8   2          3.06          4.87         2.07 o                         
   8   8   2         13.07         16.69         3.08 o                         
 -10   9   2          1.75          3.59         1.82 o                         
  -9   9   2          0.36         -1.04         1.48 o                         
  -8   9   2          0.96          0.85         1.30 o                         
  -7   9   2          0.15         -0.98         1.02 o                         
  -6   9   2         37.72         36.74         1.67 o                         
  -5   9   2         65.00         78.09         1.88 o                         
  -4   9   2          4.98          5.91         0.63 o                         
  -3   9   2        100.08         92.41         1.88 o                         
  -2   9   2          0.16          0.16         0.29 o                         
  -1   9   2        165.03        178.23         1.91 o                         
   0   9   2         54.63         63.00         1.51 o                         
   1   9   2        297.96        274.58         3.35 o                         
   2   9   2        130.11        143.41         2.31 o                         
   3   9   2        140.33        136.38         2.44 o                         
   4   9   2         26.11         22.38         1.97 o                         
   5   9   2         50.09         50.53         2.78 o                         
   6   9   2          0.70          0.51         1.11 o                         
   7   9   2          0.71          0.64         1.70 o                         
   8   9   2         15.32         12.75         2.88 o                         
  -9  10   2          4.44          6.35         1.84 o                         
  -8  10   2          1.42          1.12         1.32 o                         
  -7  10   2         21.69         23.65         2.27 o                         
  -6  10   2         17.35         20.95         1.46 o                         
  -5  10   2        117.61        119.32         2.74 o                         
  -4  10   2         82.12         74.74         2.55 o                         
  -3  10   2        100.56        107.08         1.99 o                         
  -2  10   2         17.76         23.81         0.85 o                         
  -1  10   2        476.00        462.86         3.96 o                         
   0  10   2        237.55        233.99         3.44 o                         
   1  10   2         11.74         18.24         0.96 o                         
   2  10   2         59.24         68.26         1.72 o                         
   3  10   2         38.54         43.09         1.74 o                         
   4  10   2         44.55         48.15         2.84 o                         
   5  10   2         12.69         12.94         1.82 o                         
   6  10   2          0.11          0.57         1.15 o                         
   7  10   2          0.51          0.49         1.64 o                         
   8  10   2          6.75          3.95         2.40 o                         
  -9  11   2          1.00          2.52         1.69 o                         
  -8  11   2          0.28         -1.32         1.32 o                         
  -7  11   2          0.53          0.42         1.13 o                         
  -6  11   2          0.81         -0.01         0.79 o                         
  -5  11   2         33.38         34.69         1.79 o                         
  -4  11   2          1.54          0.90         0.44 o                         
  -3  11   2          0.32          0.25         0.48 o                         
  -2  11   2          1.33          0.26         0.37 o                         
  -1  11   2         12.59         17.29         0.87 o                         
   0  11   2        208.09        206.96         2.70 o                         
   1  11   2        311.31        317.97         3.74 o                         
   2  11   2          0.55          0.82         0.53 o                         
   3  11   2         33.66         29.12         1.50 o                         
   4  11   2         17.68         18.45         2.56 o                         
   5  11   2         32.80         32.89         2.58 o                         
   6  11   2          5.14          1.08         1.29 o                         
   7  11   2         31.28         26.28         2.98 o                         
   8  11   2          0.04          3.38         2.74 o                         
  -9  12   2          0.16          3.39         1.84 o                         
  -8  12   2          4.37          2.52         1.41 o                         
  -7  12   2         38.34         37.81         4.24 o                         
  -6  12   2         32.73         33.29         2.18 o                         
  -5  12   2          0.52          1.06         0.72 o                         
  -4  12   2         40.05         40.12         1.60 o                         
  -3  12   2         85.83         90.30         1.98 o                         
  -2  12   2          1.05          1.54         0.41 o                         
  -1  12   2        130.05        128.71         1.97 o                         
   0  12   2         37.70         40.00         1.22 o                         
   1  12   2         15.72         16.39         1.22 o                         
   2  12   2         58.45         57.67         2.04 o                         
   3  12   2          3.45          3.20         0.81 o                         
   4  12   2         19.80         18.82         1.96 o                         
   5  12   2          0.49          3.06         1.30 o                         
   6  12   2          0.45          1.21         1.35 o                         
   7  12   2          3.45          4.34         1.91 o                         
   8  12   2          0.01         -0.72         1.86 o                         
  -9  13   2          6.99         14.44         3.05 o                         
  -8  13   2         11.70         10.95         2.52 o                         
  -7  13   2          6.82          6.74         2.93 o                         
  -6  13   2          1.87          2.45         1.33 o                         
  -5  13   2        264.03        269.75         4.79 o                         
  -4  13   2        116.70        119.89         2.48 o                         
  -3  13   2          0.03         -0.40         0.50 o                         
  -2  13   2        138.79        132.50         1.98 o                         
  -1  13   2          4.08          4.71         0.68 o                         
   0  13   2         25.47         27.47         1.29 o                         
   1  13   2         73.14         64.04         2.43 o                         
   2  13   2         98.07        101.10         2.64 o                         
   3  13   2          1.13         -0.68         0.68 o                         
   4  13   2          3.14          3.04         1.21 o                         
   5  13   2          0.52          0.58         1.19 o                         
   6  13   2         23.20         23.67         2.58 o                         
   7  13   2          8.07         10.48         2.43 o                         
  -8  14   2          0.77          0.54         1.76 o                         
  -7  14   2         14.46         15.59         2.52 o                         
  -6  14   2          2.36          1.36         1.03 o                         
  -5  14   2        154.17        172.53         3.80 o                         
  -4  14   2          0.14          0.54         0.62 o                         
  -3  14   2         67.34         58.11         1.80 o                         
  -2  14   2          3.32          2.61         0.68 o                         
  -1  14   2          0.91          1.63         0.62 o                         
   0  14   2         34.80         35.84         1.64 o                         
   1  14   2        118.17        117.23         2.40 o                         
   2  14   2         66.54         72.99         2.40 o                         
   3  14   2         48.92         52.74         2.30 o                         
   4  14   2          0.73          0.83         1.15 o                         
   5  14   2          0.51          0.03         1.26 o                         
   6  14   2         11.96         13.00         2.23 o                         
   7  14   2          3.68          0.17         1.75 o                         
  -8  15   2          0.70          1.32         1.99 o                         
  -7  15   2         32.55         26.50         3.24 o                         
  -6  15   2          0.07         -0.12         1.06 o                         
  -5  15   2          2.28          3.05         1.09 o                         
  -4  15   2          2.57          1.54         0.78 o                         
  -3  15   2         15.17         17.01         1.24 o                         
  -2  15   2          6.84          5.00         0.73 o                         
  -1  15   2          0.04          0.54         0.63 o                         
   0  15   2         11.84         11.56         1.01 o                         
   1  15   2         37.16         36.18         1.79 o                         
   2  15   2         18.75         20.97         1.76 o                         
   3  15   2          1.62          0.97         0.91 o                         
   4  15   2          0.43          1.21         1.23 o                         
   5  15   2          4.36          2.31         1.48 o                         
   6  15   2         19.44         17.24         2.42 o                         
   7  15   2          0.03          1.73         1.83 o                         
  -8  16   2         11.51         12.17         2.82 o                         
  -7  16   2          0.05         -1.56         1.56 o                         
  -6  16   2          1.33          0.58         1.11 o                         
  -5  16   2         76.98         77.01         3.06 o                         
  -4  16   2          9.16          9.36         1.18 o                         
  -3  16   2          6.15          7.63         0.96 o                         
  -2  16   2          0.23          0.04         0.88 o                         
  -1  16   2        239.76        244.47         4.08 o                         
   0  16   2         17.76         18.41         1.36 o                         
   1  16   2          3.19          3.00         0.83 o                         
   2  16   2         23.64         21.95         1.74 o                         
   3  16   2          5.15          4.29         1.42 o                         
   4  16   2         13.52         12.91         1.85 o                         
   5  16   2          3.83          2.12         1.46 o                         
   6  16   2         16.35         16.87         2.39 o                         
  -7  17   2          1.97          0.16         1.61 o                         
  -6  17   2          1.80          1.48         1.14 o                         
  -5  17   2         12.18         10.82         1.50 o                         
  -4  17   2         86.91         91.41         2.92 o                         
  -3  17   2          2.01          2.08         0.79 o                         
  -2  17   2          1.80          1.23         0.94 o                         
  -1  17   2          2.78          3.59         1.09 o                         
   0  17   2          0.36          0.72         0.77 o                         
   1  17   2          5.54          5.58         1.16 o                         
   2  17   2          0.25         -0.91         0.91 o                         
   3  17   2          0.51          0.41         0.93 o                         
   4  17   2          9.92          9.04         1.81 o                         
   5  17   2          3.45          3.29         1.72 o                         
   6  17   2          1.42          3.31         1.73 o                         
  -7  18   2          0.02         -1.65         1.69 o                         
  -6  18   2          2.20          2.15         1.31 o                         
  -5  18   2          0.28          0.22         1.09 o                         
  -4  18   2         43.08         51.31         2.50 o                         
  -3  18   2         37.60         40.66         1.99 o                         
  -2  18   2         43.36         49.18         2.74 o                         
  -1  18   2         21.01         24.35         1.99 o                         
   0  18   2          6.97          4.43         1.14 o                         
   1  18   2         14.41         15.01         1.50 o                         
   2  18   2         10.43          7.20         1.45 o                         
   3  18   2          0.17         -0.44         1.00 o                         
   4  18   2         10.73         15.13         2.70 o                         
   5  18   2          0.07         -0.25         1.54 o                         
  -6  19   2          0.48         -0.38         1.29 o                         
  -5  19   2          0.31          0.13         1.11 o                         
  -4  19   2          0.20          0.58         0.91 o                         
  -3  19   2          7.09          3.26         1.46 o                         
  -2  19   2          1.17         -0.22         1.05 o                         
  -1  19   2         13.59         10.59         1.63 o                         
   0  19   2          0.41          0.06         0.90 o                         
   1  19   2          0.09         -0.74         0.85 o                         
   2  19   2          2.23          3.75         1.22 o                         
   3  19   2          0.19         -0.15         1.29 o                         
   4  19   2          0.23         -0.36         1.63 o                         
   5  19   2          0.60          2.62         1.84 o                         
  -5  20   2         17.99         18.50         2.09 o                         
  -4  20   2          1.37          0.77         0.99 o                         
  -3  20   2          0.29          0.72         1.39 o                         
  -2  20   2          4.69          7.57         1.54 o                         
  -1  20   2         19.84         18.40         2.80 o                         
   0  20   2          0.21          0.69         1.11 o                         
   1  20   2          0.02         -0.27         1.63 o                         
   2  20   2         10.48         14.42         1.94 o                         
   3  20   2         11.19          9.99         1.85 o                         
   4  20   2          2.00          3.91         1.91 o                         
  -4  21   2          1.97          2.19         1.45 o                         
  -3  21   2          1.43          1.60         1.39 o                         
  -2  21   2         12.03         12.07         1.92 o                         
  -1  21   2          1.92          1.26         1.41 o                         
   0  21   2         17.39         19.69         2.22 o                         
   1  21   2          8.86          7.30         1.92 o                         
   2  21   2          1.02          0.54         1.27 o                         
   3  21   2          0.26         -1.16         1.16 o                         
  -3  22   2          2.67          3.59         1.61 o                         
  -2  22   2          1.95          1.79         1.65 o                         
  -1  22   2          0.58          0.79         1.40 o                         
   0  22   2          6.73          4.57         2.50 o                         
   1  22   2          9.11          6.74         3.38 o                         
   2  22   2          0.43          0.46         1.39 o                         
 -11   1   3          4.41          5.26         2.55 o                         
 -10   1   3          0.67          2.00         1.67 o                         
  -9   1   3         10.80          9.54         1.86 o                         
  -8   1   3         29.07         25.95         2.06 o                         
  -7   1   3          4.52          3.52         0.80 o                         
  -6   1   3          0.11          0.47         0.47 o                         
  -5   1   3        247.19        243.71         3.45 o                         
  -4   1   3        290.99        301.43         3.59 o                         
  -3   1   3        178.20        175.01         2.57 o                         
  -2   1   3        641.97        595.89         4.89 o                         
  -1   1   3       6233.38       5970.07        61.40 o                         
   0   1   3         61.57         60.46         1.61 o                         
   1   1   3        273.00        268.80         5.75 o                         
   2   1   3       1079.21       1131.60        10.90 o                         
   3   1   3         82.33         90.47         2.07 o                         
   4   1   3         47.14         49.75         2.10 o                         
   5   1   3         44.88         49.16         2.75 o                         
   6   1   3        409.73        405.04         8.70 o                         
   7   1   3         27.46         25.18         3.47 o                         
   8   1   3          6.41          7.69         2.31 o                         
   9   1   3          2.18          0.81         2.14 o                         
 -11   2   3          2.39          4.21         2.42 o                         
 -10   2   3          0.09         -0.88         1.56 o                         
  -9   2   3          8.71          8.84         1.84 o                         
  -8   2   3         88.91         82.47         3.21 o                         
  -7   2   3          0.67          0.79         0.68 o                         
  -6   2   3         25.29         25.44         1.35 o                         
  -5   2   3        175.97        189.91         2.62 o                         
  -4   2   3        755.84        763.40         6.66 o                         
  -3   2   3       1552.51       1189.27       184.13 o                         
  -2   2   3          0.01          1.11         0.44 o                         
  -1   2   3         22.34         18.23         0.66 o                         
   0   2   3          1.69          5.14         0.43 o                         
   1   2   3        270.58        255.11         5.94 o                         
   2   2   3        167.84        158.42         2.91 o                         
   3   2   3          0.59         -0.24         0.50 o                         
   4   2   3         14.84         15.83         1.53 o                         
   5   2   3         26.75         28.13         2.09 o                         
   6   2   3          1.71          4.45         1.62 o                         
   7   2   3          4.83          3.69         1.89 o                         
   8   2   3          1.06         -1.79         2.01 o                         
   9   2   3          2.07         -0.21         2.24 o                         
 -11   3   3          3.08          4.66         2.78 o                         
 -10   3   3         10.34          7.09         2.20 o                         
  -9   3   3         54.33         60.17         4.47 o                         
  -8   3   3         42.69         38.77         2.45 o                         
  -7   3   3          8.47         10.16         1.12 o                         
  -6   3   3         19.46         25.02         1.34 o                         
  -5   3   3         29.49         35.56         1.14 o                         
  -4   3   3         47.21         47.23         1.06 o                         
  -3   3   3        216.44        214.72         3.24 o                         
  -2   3   3        360.88        348.38         3.18 o                         
  -1   3   3        545.00        526.27         5.91 o                         
   0   3   3        518.90        516.59         5.74 o                         
   1   3   3       2053.96       2047.74        23.64 o                         
   2   3   3        422.96        479.12         7.00 o                         
   3   3   3         11.60          6.69         1.35 o                         
   4   3   3         83.38         80.38         3.40 o                         
   5   3   3         48.43         56.42         3.07 o                         
   6   3   3        183.78        181.01         5.62 o                         
   7   3   3         19.45         24.54         2.96 o                         
   8   3   3          4.34          0.78         1.98 o                         
   9   3   3          0.13         -1.58         2.41 o                         
 -11   4   3          0.91          2.22         2.22 o                         
 -10   4   3          6.52          4.85         2.22 o                         
  -9   4   3         42.54         41.85         2.87 o                         
  -8   4   3          7.88          6.40         1.31 o                         
  -7   4   3          4.02          3.69         0.86 o                         
  -6   4   3         35.27         39.42         1.24 o                         
  -5   4   3        133.36        135.20         2.45 o                         
  -4   4   3        449.34        477.79         4.61 o                         
  -3   4   3        289.43        286.88         3.34 o                         
  -2   4   3        620.73        645.94         5.88 o                         
  -1   4   3        317.07        318.16         4.06 o                         
   0   4   3       3658.69       3731.14        37.57 o                         
   1   4   3        555.89        580.06         9.80 o                         
   2   4   3        491.88        561.27         9.95 o                         
   3   4   3         95.21         86.92         7.11 o                         
   4   4   3          2.92         -0.01         0.63 o                         
   5   4   3        328.85        333.89         6.61 o                         
   6   4   3          0.66         -0.71         1.25 o                         
   7   4   3        116.41        119.82         5.74 o                         
   8   4   3          0.24          0.54         2.16 o                         
 -11   5   3          1.06          1.46         4.16 o                         
 -10   5   3          0.26         -0.36         1.46 o                         
  -9   5   3         43.35         52.29         3.19 o                         
  -8   5   3         22.48         23.89         2.06 o                         
  -7   5   3         13.57         18.47         1.66 o                         
  -6   5   3        125.48        123.59         2.38 o                         
  -5   5   3         27.69         25.86         1.09 o                         
  -4   5   3        658.65        750.78         7.03 o                         
  -3   5   3         11.06         15.64         0.80 o                         
  -2   5   3        684.89        679.13         6.59 o                         
  -1   5   3         95.46         90.11         1.84 o                         
   0   5   3       2306.72       2403.07        26.92 o                         
   1   5   3        340.29        385.92         5.48 o                         
   2   5   3        109.32        106.48         2.09 o                         
   3   5   3        209.66        191.51         3.00 o                         
   4   5   3          7.50          2.69         1.12 o                         
   5   5   3         28.21         32.03         2.47 o                         
   6   5   3         26.50         31.63         3.02 o                         
   7   5   3         41.93         42.05         3.62 o                         
   8   5   3          0.00         -0.33         1.86 o                         
 -10   6   3          0.01         -0.26         1.52 o                         
  -9   6   3         30.06         26.35         2.57 o                         
  -8   6   3          8.25          6.59         1.30 o                         
  -7   6   3          1.74          0.06         0.80 o                         
  -6   6   3          7.50          8.56         0.79 o                         
  -5   6   3          0.00         -0.30         0.30 o                         
  -4   6   3          1.59          0.86         0.33 o                         
  -3   6   3        226.49        228.94         2.50 o                         
  -2   6   3        781.22        774.06         7.77 o                         
  -1   6   3         24.18         28.71         1.14 o                         
   0   6   3        465.44        471.92         5.64 o                         
   1   6   3        174.22        197.24         2.61 o                         
   2   6   3         76.13         64.78         1.69 o                         
   3   6   3         22.78         18.02         1.12 o                         
   4   6   3         46.58         45.75         2.36 o                         
   5   6   3          6.02          5.70         1.48 o                         
   6   6   3          2.29         -0.06         1.21 o                         
   7   6   3          7.66         10.12         2.46 o                         
   8   6   3          1.04          1.86         2.13 o                         
 -10   7   3          1.09          2.01         1.71 o                         
  -9   7   3          9.81         11.24         1.92 o                         
  -8   7   3          1.15          1.27         1.08 o                         
  -7   7   3          3.53          5.03         1.08 o                         
  -6   7   3         14.60         20.67         1.31 o                         
  -5   7   3         62.40         50.97         5.52 o                         
  -4   7   3        157.38        154.56         2.69 o                         
  -3   7   3        418.29        448.91         3.93 o                         
  -2   7   3         23.29         22.21         0.71 o                         
  -1   7   3          0.34         -0.25         0.25 o                         
   0   7   3        462.25        470.65         5.03 o                         
   1   7   3         25.92         35.28         1.13 o                         
   2   7   3         10.25          7.18         0.79 o                         
   3   7   3        206.92        199.53         3.62 o                         
   4   7   3         32.73         34.67         2.01 o                         
   5   7   3         16.08         15.58         1.88 o                         
   6   7   3         19.60         14.88         2.21 o                         
   7   7   3          0.86          1.65         1.92 o                         
   8   7   3          0.96          0.72         1.97 o                         
 -10   8   3          1.36          0.12         1.54 o                         
  -9   8   3          0.43          1.31         1.38 o                         
  -8   8   3          0.15         -1.04         1.04 o                         
  -7   8   3         10.87         13.73         1.61 o                         
  -6   8   3         51.61         55.04         1.77 o                         
  -5   8   3          2.78          1.48         0.55 o                         
  -4   8   3        204.50        180.19         2.84 o                         
  -3   8   3        731.01        753.87         6.01 o                         
  -2   8   3          1.83          2.84         0.36 o                         
  -1   8   3         77.62         82.88         1.33 o                         
   0   8   3        238.80        233.49         2.88 o                         
   1   8   3         28.07         22.38         1.72 o                         
   2   8   3        313.60        297.13         4.35 o                         
   3   8   3          5.59          3.90         0.86 o                         
   4   8   3          0.16         -0.72         0.72 o                         
   5   8   3         53.41         61.71         4.45 o                         
   6   8   3          4.71          3.84         1.69 o                         
   7   8   3          7.68          4.64         2.16 o                         
   8   8   3          0.94          4.19         2.34 o                         
 -10   9   3          7.29          7.05         2.10 o                         
  -9   9   3          0.15         -1.34         1.34 o                         
  -8   9   3          7.18          6.59         1.58 o                         
  -7   9   3         52.44         59.86         2.87 o                         
  -6   9   3          3.57          2.59         0.67 o                         
  -5   9   3         47.17         46.89         1.63 o                         
  -4   9   3        149.66        142.73         3.59 o                         
  -3   9   3         75.89         61.33         1.28 o                         
  -2   9   3        130.25        115.62         1.56 o                         
  -1   9   3         45.80         48.94         1.20 o                         
   0   9   3        322.26        335.64         5.52 o                         
   1   9   3       2891.27       2968.17        24.26 o                         
   2   9   3        143.37        135.38         2.40 o                         
   3   9   3         26.29         28.21         1.86 o                         
   4   9   3         66.07         71.81         3.26 o                         
   5   9   3        133.27        132.69         3.93 o                         
   6   9   3         29.19         26.75         3.13 o                         
   7   9   3          6.46          6.41         2.46 o                         
   8   9   3         10.27          8.91         3.01 o                         
 -10  10   3          1.48         -0.08         1.52 o                         
  -9  10   3          5.80          6.94         1.81 o                         
  -8  10   3          8.07          9.30         1.77 o                         
  -7  10   3          0.40         -0.64         0.64 o                         
  -6  10   3         92.18         91.93         2.25 o                         
  -5  10   3         92.32         89.22         2.17 o                         
  -4  10   3        194.65        198.60         3.75 o                         
  -3  10   3          8.17         11.58         0.71 o                         
  -2  10   3        309.08        320.12         3.14 o                         
  -1  10   3         18.32         18.74         0.85 o                         
   0  10   3        244.22        221.36         2.79 o                         
   1  10   3        792.47        826.49        10.67 o                         
   2  10   3          5.77          4.65         0.90 o                         
   3  10   3         78.14         74.04         3.01 o                         
   4  10   3         36.92         44.89         2.83 o                         
   5  10   3          6.80          5.30         1.58 o                         
   6  10   3          0.56         -1.12         1.57 o                         
   7  10   3          2.18          2.74         2.10 o                         
   8  10   3          0.17          1.30         2.33 o                         
  -9  11   3         12.69         12.62         2.15 o                         
  -8  11   3          0.25         -0.05         1.20 o                         
  -7  11   3         55.58         65.21         2.60 o                         
  -6  11   3         53.64         53.66         2.24 o                         
  -5  11   3         30.43         31.37         1.54 o                         
  -4  11   3         71.41         69.83         1.88 o                         
  -3  11   3        145.22        155.53         2.36 o                         
  -2  11   3          9.93          8.28         0.55 o                         
  -1  11   3          2.52          3.03         0.51 o                         
   0  11   3        141.76        118.39        14.51 o                         
   1  11   3        141.38        132.48         2.40 o                         
   2  11   3         13.43         15.55         1.88 o                         
   3  11   3        169.21        161.39         4.31 o                         
   4  11   3         43.49         46.30         3.04 o                         
   5  11   3          7.08          3.65         1.64 o                         
   6  11   3         14.16         16.77         2.20 o                         
   7  11   3          6.61          4.03         2.84 o                         
  -9  12   3          0.23          1.78         1.91 o                         
  -8  12   3         33.40         35.09         3.20 o                         
  -7  12   3         36.97         38.92         2.25 o                         
  -6  12   3         73.83         71.74         2.56 o                         
  -5  12   3          1.10          0.68         0.66 o                         
  -4  12   3        241.04        256.18         3.89 o                         
  -3  12   3        237.05        229.84         2.85 o                         
  -2  12   3          8.24         11.72         0.72 o                         
  -1  12   3         12.68         12.93         0.91 o                         
   0  12   3          3.92          2.63         1.00 o                         
   1  12   3        147.73        160.85         3.49 o                         
   2  12   3          4.47          5.55         0.92 o                         
   3  12   3         14.18         15.27         1.77 o                         
   4  12   3          1.92          0.79         1.10 o                         
   5  12   3         15.96         16.43         2.17 o                         
   6  12   3          0.52          2.07         1.47 o                         
   7  12   3         17.86         22.92         3.61 o                         
  -9  13   3          9.93         12.76         2.80 o                         
  -8  13   3         10.50          9.80         2.36 o                         
  -7  13   3          7.61          7.71         1.80 o                         
  -6  13   3         56.89         56.03         2.91 o                         
  -5  13   3         21.25         20.51         1.48 o                         
  -4  13   3          0.01          0.35         0.86 o                         
  -3  13   3          3.21          2.20         0.60 o                         
  -2  13   3          8.32          7.31         0.76 o                         
  -1  13   3         55.06         54.57         1.53 o                         
   0  13   3          4.77          5.33         0.77 o                         
   1  13   3          4.56          6.56         1.15 o                         
   2  13   3         49.78         49.60         2.10 o                         
   3  13   3        111.91        104.83         4.53 o                         
   4  13   3         13.68         14.42         1.95 o                         
   5  13   3          6.14          4.00         1.50 o                         
   6  13   3          8.57         10.04         2.06 o                         
   7  13   3         12.01         14.28         3.04 o                         
  -9  14   3          2.97          7.08         2.70 o                         
  -8  14   3          0.25          1.13         1.64 o                         
  -7  14   3          2.67          3.69         1.21 o                         
  -6  14   3          3.18          2.02         1.13 o                         
  -5  14   3         62.71         62.16         2.28 o                         
  -4  14   3         39.91         39.77         1.83 o                         
  -3  14   3          3.89          3.26         0.71 o                         
  -2  14   3         52.55         55.91         1.78 o                         
  -1  14   3          4.92          3.03         0.81 o                         
   0  14   3         21.83         21.05         1.44 o                         
   1  14   3         55.42         63.99         2.35 o                         
   2  14   3         84.44         84.49         2.73 o                         
   3  14   3          3.46          1.72         1.10 o                         
   4  14   3          5.00          4.03         1.41 o                         
   5  14   3          0.72          1.92         1.40 o                         
   6  14   3          3.03          2.98         1.63 o                         
  -8  15   3         18.93         22.50         3.24 o                         
  -7  15   3          0.19         -0.31         0.98 o                         
  -6  15   3          6.02          3.99         1.20 o                         
  -5  15   3         17.06         18.13         1.57 o                         
  -4  15   3         65.99         63.39         2.16 o                         
  -3  15   3         11.43          9.87         0.99 o                         
  -2  15   3         34.65         34.76         1.71 o                         
  -1  15   3         95.87         93.72         2.47 o                         
   0  15   3         50.31         53.94         2.10 o                         
   1  15   3          5.83          7.15         1.26 o                         
   2  15   3          0.31         -0.12         0.81 o                         
   3  15   3          1.04          2.00         0.86 o                         
   4  15   3          0.05          0.24         1.18 o                         
   5  15   3          7.43          4.16         1.63 o                         
   6  15   3          0.00         -0.40         1.55 o                         
  -8  16   3         35.39         36.19         3.97 o                         
  -7  16   3          1.46          1.33         1.21 o                         
  -6  16   3          0.02         -0.86         0.86 o                         
  -5  16   3         70.80         69.60         2.69 o                         
  -4  16   3          9.85         11.96         1.21 o                         
  -3  16   3          8.19          7.23         0.93 o                         
  -2  16   3          1.08          0.69         0.76 o                         
  -1  16   3          0.41         -0.33         0.76 o                         
   0  16   3          6.88          7.88         1.14 o                         
   1  16   3         56.30         55.98         2.91 o                         
   2  16   3         49.05         46.37         2.65 o                         
   3  16   3          8.54          4.68         1.14 o                         
   4  16   3          0.20         -0.11         1.42 o                         
   5  16   3          9.82          7.29         2.12 o                         
   6  16   3          1.02          5.08         1.85 o                         
  -7  17   3          0.05          0.54         1.19 o                         
  -6  17   3          0.00         -0.88         0.88 o                         
  -5  17   3         18.14         20.54         1.75 o                         
  -4  17   3          0.32          0.89         0.79 o                         
  -3  17   3         16.04         19.84         1.75 o                         
  -2  17   3         24.79         21.05         1.81 o                         
  -1  17   3         10.27          8.97         1.18 o                         
   0  17   3          5.99          4.64         1.09 o                         
   1  17   3          5.93          5.96         1.54 o                         
   2  17   3          1.24          1.87         1.09 o                         
   3  17   3          0.26          0.64         0.92 o                         
   4  17   3          0.03         -0.03         1.35 o                         
   5  17   3          0.14         -0.40         1.64 o                         
  -7  18   3          0.58          0.81         1.27 o                         
  -6  18   3          0.07          1.18         1.13 o                         
  -5  18   3          2.06          0.95         1.03 o                         
  -4  18   3         14.93         16.76         1.57 o                         
  -3  18   3          0.58         -0.15         1.12 o                         
  -2  18   3         23.49         22.96         1.99 o                         
  -1  18   3         40.35         39.35         2.70 o                         
   0  18   3         14.45         12.02         1.44 o                         
   1  18   3          5.16          5.74         1.35 o                         
   2  18   3          2.88          2.48         1.31 o                         
   3  18   3          1.10          2.39         1.33 o                         
   4  18   3          7.23          6.52         2.06 o                         
   5  18   3          0.35          0.59         1.66 o                         
  -6  19   3         12.78         10.32         2.36 o                         
  -5  19   3          4.15          3.22         1.20 o                         
  -4  19   3          0.48          2.96         1.39 o                         
  -3  19   3          2.24          0.23         1.08 o                         
  -2  19   3          0.52         -0.73         0.99 o                         
  -1  19   3          0.95          0.15         1.12 o                         
   0  19   3          0.00         -0.01         0.87 o                         
   1  19   3          1.27          1.37         1.13 o                         
   2  19   3          0.09          0.52         1.55 o                         
   3  19   3         13.16         13.28         3.02 o                         
   4  19   3          0.10          1.41         1.77 o                         
  -5  20   3          0.64          0.15         1.32 o                         
  -4  20   3         24.90         23.93         2.66 o                         
  -3  20   3         14.51         11.32         1.88 o                         
  -2  20   3         39.69         41.63         2.87 o                         
  -1  20   3         13.84         11.95         2.37 o                         
   0  20   3          0.04          1.44         0.98 o                         
   1  20   3          2.02          0.95         1.18 o                         
   2  20   3         18.78         15.88         3.37 o                         
   3  20   3          0.93          0.85         1.74 o                         
  -4  21   3         34.33         33.08         3.10 o                         
  -3  21   3          0.32          0.16         1.70 o                         
  -2  21   3         13.23         17.22         2.23 o                         
  -1  21   3          7.45          7.99         1.92 o                         
   0  21   3          4.38          2.88         2.06 o                         
   1  21   3         13.80         13.60         1.87 o                         
   2  21   3          0.15          1.65         1.23 o                         
  -3  22   3         18.63         20.16         2.73 o                         
  -2  22   3          0.06          0.04         1.50 o                         
  -1  22   3          0.94         -0.62         1.35 o                         
   0  22   3          2.02          0.08         1.45 o                         
   1  22   3          0.01         -1.18         1.18 o                         
 -11   0   4          0.07          0.36         3.00 o                         
 -10   0   4          4.49          4.72         2.23 o                         
  -9   0   4         85.67         80.38         5.81 o                         
  -8   0   4          7.67          8.50         1.67 o                         
  -7   0   4         25.96         25.19         2.24 o                         
  -6   0   4         26.70         19.35         1.79 o                         
  -5   0   4       2398.63       2431.63        24.98 o                         
  -4   0   4       1318.01       1322.05        14.26 o                         
  -3   0   4       3161.37       3073.12        35.83 o                         
  -2   0   4         96.95        106.86         1.83 o                         
   0   0   4         70.16         68.00         2.05 o                         
   1   0   4       1177.87       1170.57        19.91 o                         
   2   0   4        785.53        900.60        19.84 o                         
   3   0   4         96.85         96.44         4.21 o                         
   4   0   4         67.89         72.52         3.15 o                         
   5   0   4        581.35        562.02        11.93 o                         
   6   0   4        269.65        251.05        10.05 o                         
   7   0   4          0.93          0.95         2.58 o                         
   8   0   4          0.13         -2.00         2.82 o                         
 -11   1   4          0.40         -1.69         1.72 o                         
 -10   1   4          0.10          0.07         1.52 o                         
  -9   1   4         21.16         17.51         1.74 o                         
  -8   1   4         29.40         20.40         1.58 o                         
  -7   1   4          8.33          8.72         1.13 o                         
  -6   1   4         65.73         71.50         1.52 o                         
  -5   1   4         92.87        103.42         1.71 o                         
  -4   1   4         61.74         54.73         2.23 o                         
  -3   1   4        120.84        118.38         2.33 o                         
  -2   1   4         17.77         21.42         0.66 o                         
  -1   1   4        677.68        608.05        31.96 o                         
   0   1   4         75.12         67.07         1.17 o                         
   1   1   4       1020.27        996.83        11.23 o                         
   2   1   4        124.71        119.56         3.01 o                         
   3   1   4         83.83         74.03         2.07 o                         
   4   1   4         27.54         27.55         1.84 o                         
   5   1   4         93.33         96.13         4.70 o                         
   6   1   4        110.29        115.79         5.40 o                         
   7   1   4          0.47         -0.47         1.62 o                         
   8   1   4          6.28          3.47         2.18 o                         
 -11   2   4          8.75          8.07         2.27 o                         
 -10   2   4          0.04          0.34         1.22 o                         
  -9   2   4         21.09         21.60         2.10 o                         
  -8   2   4         59.29         56.18         2.41 o                         
  -7   2   4         61.46         68.53         2.28 o                         
  -6   2   4        172.98        180.88         2.74 o                         
  -5   2   4         61.16         54.25         1.22 o                         
  -4   2   4          2.48          2.98         0.56 o                         
  -3   2   4        719.92        732.25         6.80 o                         
  -2   2   4         82.35         80.77         1.07 o                         
  -1   2   4       2243.37       2167.80        19.48 o                         
   0   2   4        270.90        244.57         3.04 o                         
   1   2   4       1071.62       1058.64        12.54 o                         
   2   2   4        583.02        616.06         7.54 o                         
   3   2   4         24.69         22.82         1.49 o                         
   4   2   4         41.74         45.72         2.21 o                         
   5   2   4          0.17          0.07         1.06 o                         
   6   2   4          9.66          5.81         1.83 o                         
   7   2   4          1.12         -0.42         1.58 o                         
   8   2   4          0.11          1.37         2.07 o                         
 -11   3   4          0.30          0.46         2.10 o                         
 -10   3   4          0.18          1.20         1.35 o                         
  -9   3   4         12.96         14.80         1.81 o                         
  -8   3   4         16.03         14.01         1.41 o                         
  -7   3   4         11.18         14.54         1.26 o                         
  -6   3   4          8.67          7.23         0.70 o                         
  -5   3   4        179.64        187.62         2.41 o                         
  -4   3   4          1.09          3.11         0.46 o                         
  -3   3   4        595.54        596.52         5.82 o                         
  -2   3   4        136.13        159.92         1.93 o                         
  -1   3   4          5.06          4.89         0.45 o                         
   0   3   4       1248.32       1203.06        12.53 o                         
   1   3   4       1121.15       1188.41        13.52 o                         
   2   3   4         52.18         54.50         2.52 o                         
   3   3   4          6.61          5.48         0.87 o                         
   4   3   4          0.48          0.69         0.84 o                         
   5   3   4         85.94         86.67         3.76 o                         
   6   3   4        105.12        127.48         5.36 o                         
   7   3   4          4.53          4.43         2.13 o                         
   8   3   4          3.46          3.23         2.19 o                         
 -11   4   4          1.22          1.67         1.96 o                         
 -10   4   4          5.39          6.00         1.63 o                         
  -9   4   4          2.13          3.99         1.36 o                         
  -8   4   4         89.99         83.71         2.93 o                         
  -7   4   4         22.05         23.69         1.03 o                         
  -6   4   4        251.58        235.97         3.42 o                         
  -5   4   4        100.11        108.69         2.13 o                         
  -4   4   4        191.34        172.59         2.32 o                         
  -3   4   4       1474.47       1426.65        11.82 o                         
  -2   4   4        294.65        308.27         3.60 o                         
  -1   4   4          0.00         -0.19         0.27 o                         
   0   4   4        720.67        684.48         6.93 o                         
   1   4   4         11.65         14.08         0.98 o                         
   2   4   4          1.07         -0.44         0.44 o                         
   3   4   4        260.34        160.66        50.86 o                         
   4   4   4          6.10          4.50         1.04 o                         
   5   4   4         27.77         20.43         2.12 o                         
   6   4   4        238.64        255.53         7.13 o                         
   7   4   4          3.30          5.04         2.06 o                         
   8   4   4          1.31         -1.13         2.36 o                         
 -11   5   4          0.28          2.73         1.77 o                         
 -10   5   4          2.16          1.22         1.55 o                         
  -9   5   4          8.72         10.30         1.78 o                         
  -8   5   4         76.35         74.51         2.81 o                         
  -7   5   4          2.59          2.37         0.64 o                         
  -6   5   4          1.88          1.81         0.51 o                         
  -5   5   4        137.60        140.10         2.07 o                         
  -4   5   4        652.57        673.05         6.39 o                         
  -3   5   4        126.78        133.65         1.71 o                         
  -2   5   4        505.62        531.02         5.51 o                         
  -1   5   4       3620.91       3701.33        33.34 o                         
   0   5   4        622.04        629.88         6.78 o                         
   1   5   4        242.49        241.40        21.74 o                         
   2   5   4         28.86         26.35         1.59 o                         
   3   5   4          4.19          1.63         1.17 o                         
   4   5   4         37.97         42.63         2.67 o                         
   5   5   4         24.85         26.39         2.38 o                         
   6   5   4          0.31          0.89         1.63 o                         
   7   5   4         13.33         15.59         2.75 o                         
   8   5   4         12.49         13.70         3.54 o                         
 -11   6   4          1.22          0.70         1.65 o                         
 -10   6   4         30.96         32.51         3.01 o                         
  -9   6   4          2.47          3.37         1.40 o                         
  -8   6   4         36.69         38.69         2.53 o                         
  -7   6   4        171.05        170.97         2.95 o                         
  -6   6   4          0.10         -0.29         0.41 o                         
  -5   6   4         42.76         39.77         1.44 o                         
  -4   6   4        459.68        484.15         4.49 o                         
  -3   6   4         75.83         86.88         1.35 o                         
  -2   6   4        627.20        607.03         6.55 o                         
  -1   6   4         40.02         46.60         1.20 o                         
   0   6   4        795.87        807.15        12.80 o                         
   1   6   4         89.83         93.63         2.30 o                         
   2   6   4        366.67        368.89         4.90 o                         
   3   6   4         20.26         23.61         1.47 o                         
   4   6   4         51.43         51.40         3.32 o                         
   5   6   4          9.88          8.65         1.68 o                         
   6   6   4          0.51         -0.39         1.29 o                         
   7   6   4          5.15          3.96         2.10 o                         
   8   6   4          9.57          8.90         3.68 o                         
 -10   7   4          9.79          8.02         1.95 o                         
  -9   7   4          5.92          5.89         1.52 o                         
  -8   7   4         92.97         97.65         3.98 o                         
  -7   7   4         59.58         58.84         1.81 o                         
  -6   7   4         25.59         25.07         1.31 o                         
  -5   7   4         51.54         53.34         2.35 o                         
  -4   7   4        710.98        697.85         6.29 o                         
  -3   7   4       1251.02       1362.39        11.38 o                         
  -2   7   4          2.14          2.88         0.45 o                         
  -1   7   4         39.69         42.04         0.94 o                         
   0   7   4         24.87         25.91         1.04 o                         
   1   7   4         43.04         42.28         1.63 o                         
   2   7   4         13.80         21.31         1.24 o                         
   3   7   4         43.35         43.52         2.19 o                         
   4   7   4          4.09          3.57         1.18 o                         
   5   7   4        102.76        112.09         4.42 o                         
   6   7   4         12.10         15.12         2.30 o                         
   7   7   4         51.45         48.97         4.53 o                         
   8   7   4          0.82          1.08         2.25 o                         
 -10   8   4          1.00         -0.77         1.44 o                         
  -9   8   4          0.68         -1.23         1.23 o                         
  -8   8   4          0.65          2.68         1.19 o                         
  -7   8   4        216.38        211.81         3.48 o                         
  -6   8   4         74.02         70.46         1.83 o                         
  -5   8   4        154.18        138.56        12.71 o                         
  -4   8   4         50.98         61.35         1.39 o                         
  -3   8   4         29.27         21.41         1.12 o                         
  -2   8   4        156.58        160.94         2.72 o                         
  -1   8   4         25.84         26.38         1.06 o                         
   0   8   4       2961.34       3011.97        26.81 o                         
   1   8   4          2.37          2.59         0.67 o                         
   2   8   4         74.49         69.95         2.03 o                         
   3   8   4         40.32         39.69         2.10 o                         
   4   8   4         55.59         57.45         3.30 o                         
   5   8   4         25.13         22.33         2.53 o                         
   6   8   4         35.78         36.81         3.26 o                         
   7   8   4         33.56         43.15         4.41 o                         
   8   8   4          6.44          2.89         2.64 o                         
 -10   9   4          3.39          3.25         1.77 o                         
  -9   9   4          0.08         -0.60         1.26 o                         
  -8   9   4         15.27         17.96         1.90 o                         
  -7   9   4         35.66         42.60         2.13 o                         
  -6   9   4          8.16          6.33         0.85 o                         
  -5   9   4         32.07         34.55         1.68 o                         
  -4   9   4        263.45        294.62         3.40 o                         
  -3   9   4        512.56        555.88         5.54 o                         
  -2   9   4         88.21         85.95         1.53 o                         
  -1   9   4        197.82        206.86         2.90 o                         
   0   9   4        792.96        797.25         7.86 o                         
   1   9   4        201.27        217.45         3.90 o                         
   2   9   4        115.47        104.90         2.65 o                         
   3   9   4         73.43         67.81         2.48 o                         
   4   9   4        114.74        118.74         3.87 o                         
   5   9   4         11.83         15.57         2.56 o                         
   6   9   4          0.03         -0.56         1.49 o                         
   7   9   4          1.02          2.85         2.27 o                         
 -10  10   4          3.61          5.71         2.25 o                         
  -9  10   4          0.01         -1.23         1.23 o                         
  -8  10   4          0.09         -1.06         1.08 o                         
  -7  10   4         69.31         71.91         2.28 o                         
  -6  10   4         92.60         91.18         2.26 o                         
  -5  10   4          1.47          1.36         0.60 o                         
  -4  10   4         78.33         75.34         1.58 o                         
  -3  10   4        554.86        557.16         5.27 o                         
  -2  10   4          0.05          1.09         0.39 o                         
  -1  10   4          6.72         10.88         0.75 o                         
   0  10   4         40.33         36.79         1.30 o                         
   1  10   4        244.16        260.99         3.91 o                         
   2  10   4        129.39        131.29         3.50 o                         
   3  10   4        163.05        164.25         4.41 o                         
   4  10   4        116.20        112.18         3.92 o                         
   5  10   4          0.69          0.87         1.71 o                         
   6  10   4          0.98          3.01         1.83 o                         
   7  10   4          0.70          1.63         2.50 o                         
 -10  11   4          1.08          1.27         1.99 o                         
  -9  11   4          0.00         -0.12         1.56 o                         
  -8  11   4         34.59         33.69         3.34 o                         
  -7  11   4         30.40         32.76         1.86 o                         
  -6  11   4          3.83          2.30         0.84 o                         
  -5  11   4        196.70        195.59         3.35 o                         
  -4  11   4        409.57        405.91         4.75 o                         
  -3  11   4          3.72          4.33         0.55 o                         
  -2  11   4         87.86         82.09         1.63 o                         
  -1  11   4         42.37         40.22         1.57 o                         
   0  11   4         32.70         34.39         1.58 o                         
   1  11   4        152.36        144.21         3.21 o                         
   2  11   4        216.25        207.46         5.15 o                         
   3  11   4          0.08         -0.39         0.98 o                         
   4  11   4          0.46         -0.96         1.01 o                         
   5  11   4         30.88         25.00         2.48 o                         
   6  11   4          5.55          2.70         2.01 o                         
   7  11   4          0.40         -0.28         2.41 o                         
  -9  12   4          0.00         -1.23         1.68 o                         
  -8  12   4         81.62         84.55         5.00 o                         
  -7  12   4         29.26         29.66         1.98 o                         
  -6  12   4          1.24          0.70         0.77 o                         
  -5  12   4          2.56          0.50         0.75 o                         
  -4  12   4        186.02        187.01         3.39 o                         
  -3  12   4        121.45        112.75         2.10 o                         
  -2  12   4        256.95        248.63         4.70 o                         
  -1  12   4          0.69          0.45         0.44 o                         
   0  12   4          2.35          3.08         0.74 o                         
   1  12   4       1218.22       1196.07        13.80 o                         
   2  12   4        122.34        117.44         2.90 o                         
   3  12   4         13.17         14.85         1.84 o                         
   4  12   4          8.49          8.33         1.60 o                         
   5  12   4         28.52         25.14         2.55 o                         
   6  12   4          5.20          6.67         2.42 o                         
   7  12   4          0.01         -0.96         2.25 o                         
  -9  13   4         12.17          7.44         2.21 o                         
  -8  13   4          2.93          5.10         1.76 o                         
  -7  13   4         47.51         51.53         2.86 o                         
  -6  13   4          0.02         -0.69         0.69 o                         
  -5  13   4          0.92         -0.36         0.70 o                         
  -4  13   4          3.28          2.18         0.76 o                         
  -3  13   4         36.54         37.19         1.46 o                         
  -2  13   4          8.09          9.77         0.99 o                         
  -1  13   4         91.80         89.35         2.08 o                         
   0  13   4        346.68        320.23         5.78 o                         
   1  13   4        620.87        628.12         8.53 o                         
   2  13   4        244.36        246.49         4.74 o                         
   3  13   4         24.89         18.31         2.02 o                         
   4  13   4          2.22          0.83         1.25 o                         
   5  13   4          9.30         11.31         1.92 o                         
   6  13   4          8.37         14.93         2.36 o                         
  -9  14   4         13.28         15.64         2.96 o                         
  -8  14   4         13.56         13.50         2.61 o                         
  -7  14   4          5.28          1.96         1.17 o                         
  -6  14   4         18.81         19.37         1.57 o                         
  -5  14   4         15.43         13.78         1.30 o                         
  -4  14   4         29.41         31.34         1.71 o                         
  -3  14   4          4.24          3.67         0.87 o                         
  -2  14   4        209.50        227.86         3.99 o                         
  -1  14   4        367.14        350.86         5.46 o                         
   0  14   4        307.07        329.26         5.99 o                         
   1  14   4          4.87          6.63         1.50 o                         
   2  14   4          2.21          2.35         0.98 o                         
   3  14   4         14.17         15.25         2.00 o                         
   4  14   4          3.42          2.16         1.48 o                         
   5  14   4          9.29          8.30         1.91 o                         
   6  14   4          0.18         -0.05         1.61 o                         
  -8  15   4         15.96         19.59         2.92 o                         
  -7  15   4          0.53         -0.19         1.01 o                         
  -6  15   4          2.25          1.81         0.94 o                         
  -5  15   4         25.51         31.29         1.87 o                         
  -4  15   4          0.88          1.28         0.72 o                         
  -3  15   4         74.93         74.48         2.14 o                         
  -2  15   4        146.32        156.56         3.74 o                         
  -1  15   4          4.43          4.62         1.00 o                         
   0  15   4         23.73         28.72         2.69 o                         
   1  15   4         18.19         13.41         1.63 o                         
   2  15   4          0.44          0.94         0.96 o                         
   3  15   4         34.77         32.19         2.96 o                         
   4  15   4          3.91          1.11         1.52 o                         
   5  15   4          0.23          0.35         1.58 o                         
   6  15   4          0.41         -0.34         1.78 o                         
  -8  16   4          0.30          0.07         1.77 o                         
  -7  16   4          0.54          0.71         1.16 o                         
  -6  16   4          0.01         -0.39         0.89 o                         
  -5  16   4          2.94          3.60         1.14 o                         
  -4  16   4         36.45         42.62         1.87 o                         
  -3  16   4         55.06         60.78         2.80 o                         
  -2  16   4        270.52        289.13         5.90 o                         
  -1  16   4         39.94         45.78         3.57 o                         
   0  16   4          1.70          1.23         1.04 o                         
   1  16   4          4.53          7.03         1.43 o                         
   2  16   4          0.24          1.03         1.07 o                         
   3  16   4          4.03          2.39         1.59 o                         
   4  16   4          3.50          3.55         1.84 o                         
   5  16   4          5.35          2.11         1.89 o                         
  -7  17   4          0.01          0.61         1.16 o                         
  -6  17   4          0.11          0.10         0.94 o                         
  -5  17   4        119.94        129.70         3.67 o                         
  -4  17   4         73.63         81.12         3.30 o                         
  -3  17   4          0.25          0.51         1.15 o                         
  -2  17   4         46.75         50.14         2.29 o                         
  -1  17   4          8.14         10.45         1.42 o                         
   0  17   4          2.31          1.83         1.09 o                         
   1  17   4         15.16         13.78         2.92 o                         
   2  17   4        313.50        298.44         9.41 o                         
   3  17   4         20.94         14.18         2.32 o                         
   4  17   4          1.56          5.26         1.92 o                         
   5  17   4          8.58         14.99         2.67 o                         
  -7  18   4          0.03         -0.54         1.18 o                         
  -6  18   4         16.49         20.04         1.83 o                         
  -5  18   4        109.80        112.75         3.40 o                         
  -4  18   4        116.52        133.80         4.09 o                         
  -3  18   4          2.85          1.53         1.37 o                         
  -2  18   4          8.08          7.97         1.74 o                         
  -1  18   4         25.59         29.06         2.05 o                         
   0  18   4          1.99          2.16         1.16 o                         
   1  18   4          9.67         10.40         1.71 o                         
   2  18   4          1.91          2.06         1.21 o                         
   3  18   4         15.75         17.61         2.65 o                         
   4  18   4          0.79          2.39         2.54 o                         
  -6  19   4          7.32          7.17         1.45 o                         
  -5  19   4          2.25          2.51         1.55 o                         
  -4  19   4         40.52         40.17         2.93 o                         
  -3  19   4          0.65          0.38         1.27 o                         
  -2  19   4         24.54         26.31         2.91 o                         
  -1  19   4          0.37         -0.81         0.98 o                         
   0  19   4         14.35         13.39         3.29 o                         
   1  19   4          6.48          4.31         1.41 o                         
   2  19   4          7.37          5.58         1.38 o                         
   3  19   4          0.22          0.46         1.63 o                         
  -5  20   4         25.36         27.00         2.61 o                         
  -4  20   4          3.16          4.24         1.53 o                         
  -3  20   4          0.75         -0.81         1.31 o                         
  -2  20   4         23.60         26.29         2.66 o                         
  -1  20   4          3.06          3.18         1.18 o                         
   0  20   4          0.27         -1.10         1.10 o                         
   1  20   4          0.86          0.95         1.78 o                         
   2  20   4          0.84          0.84         1.83 o                         
   3  20   4          0.73          3.43         1.96 o                         
  -4  21   4         36.42         42.03         3.43 o                         
  -3  21   4         29.28         35.10         3.21 o                         
  -2  21   4          0.25          0.55         1.63 o                         
  -1  21   4          0.00          1.72         1.88 o                         
   0  21   4          0.48         -1.15         1.15 o                         
   1  21   4          7.94          9.26         1.73 o                         
   2  21   4          6.20          7.32         2.12 o                         
  -3  22   4          0.68          0.92         1.58 o                         
  -2  22   4          1.25          1.22         2.41 o                         
  -1  22   4          1.63          2.47         1.59 o                         
   0  22   4          7.12          5.57         1.76 o                         
 -11   1   5          0.86          0.30         1.53 o                         
 -10   1   5          0.36         -0.15         1.02 o                         
  -9   1   5         13.80          9.16         1.55 o                         
  -8   1   5          3.69          4.49         0.96 o                         
  -7   1   5        146.32        160.92         3.02 o                         
  -6   1   5         21.19         26.86         1.08 o                         
  -5   1   5        304.74        312.79         3.53 o                         
  -4   1   5         39.79         46.20         1.22 o                         
  -3   1   5         55.06         58.67         1.33 o                         
  -2   1   5       2755.62       2524.77       246.14 o                         
  -1   1   5          3.18          9.15         0.81 o                         
   0   1   5        155.47        150.10         2.62 o                         
   1   1   5         69.76         78.22         2.07 o                         
   2   1   5       2340.03       2383.90        23.36 o                         
   3   1   5        129.40        130.53         2.95 o                         
   4   1   5        178.39        180.72         4.18 o                         
   5   1   5         17.73         23.10         2.67 o                         
   6   1   5         54.02         50.70         4.01 o                         
   7   1   5          2.80          3.90         2.18 o                         
   8   1   5          0.01         -1.59         1.96 o                         
 -11   2   5          1.98          1.63         1.50 o                         
 -10   2   5          5.31          4.90         1.29 o                         
  -9   2   5         79.57         70.21         2.89 o                         
  -8   2   5         62.68         54.88         2.50 o                         
  -7   2   5         16.85         16.81         1.13 o                         
  -6   2   5          0.77          2.65         0.53 o                         
  -5   2   5        475.58        513.63         5.28 o                         
  -4   2   5        159.67        159.84         2.43 o                         
  -3   2   5        893.02        866.96        12.96 o                         
  -2   2   5       1256.29       1284.48        11.78 o                         
  -1   2   5         35.95         27.40         4.89 o                         
   0   2   5        915.61        986.99         9.69 o                         
   1   2   5          8.31         13.15         0.98 o                         
   2   2   5        389.93        398.88         5.20 o                         
   3   2   5          1.20         -0.19         0.55 o                         
   4   2   5        103.33        101.57         3.27 o                         
   5   2   5         24.68         24.88         2.20 o                         
   6   2   5          2.57          1.27         1.58 o                         
   7   2   5          9.08          9.98         2.48 o                         
   8   2   5          0.24         -0.12         2.20 o                         
 -11   3   5          1.48          3.72         1.65 o                         
 -10   3   5          2.32          1.95         1.32 o                         
  -9   3   5         11.53         13.46         1.57 o                         
  -8   3   5         86.12         80.65         2.70 o                         
  -7   3   5         25.83         26.73         1.29 o                         
  -6   3   5         53.33         46.19         1.80 o                         
  -5   3   5        123.74        115.64         2.16 o                         
  -4   3   5        169.31        182.23         2.17 o                         
  -3   3   5       1642.83       1798.94        14.72 o                         
  -2   3   5       3301.35       3405.93        34.09 o                         
  -1   3   5         43.88         43.35         0.92 o                         
   0   3   5        322.68        322.50         3.73 o                         
   1   3   5       1217.87       1252.70        12.75 o                         
   2   3   5         12.75         12.86         1.06 o                         
   3   3   5         40.92         41.68         2.49 o                         
   4   3   5         67.53         66.55         3.36 o                         
   5   3   5         23.92         27.17         2.45 o                         
   6   3   5          3.66          4.95         2.01 o                         
   7   3   5          6.98         11.26         2.55 o                         
   8   3   5          2.41          3.33         2.25 o                         
 -11   4   5          8.44          5.63         1.92 o                         
 -10   4   5          2.98          4.49         1.54 o                         
  -9   4   5          0.12          1.61         1.01 o                         
  -8   4   5          1.43          1.05         0.86 o                         
  -7   4   5         62.00         64.25         2.03 o                         
  -6   4   5          0.05          0.08         0.51 o                         
  -5   4   5          5.26          7.00         0.72 o                         
  -4   4   5         13.44          7.62         0.57 o                         
  -3   4   5       3157.24       3325.04        26.66 o                         
  -2   4   5        578.08        590.58         6.61 o                         
  -1   4   5       1701.63       1825.59        14.37 o                         
   0   4   5          2.33          5.98         0.66 o                         
   1   4   5        166.08        159.41         3.15 o                         
   2   4   5         61.97         66.61         1.90 o                         
   3   4   5         87.99         89.51         3.21 o                         
   4   4   5          3.22          3.41         1.23 o                         
   5   4   5          0.45          0.58         1.23 o                         
   6   4   5        235.59        240.01         7.14 o                         
   7   4   5         60.96         56.24         4.62 o                         
   8   4   5          0.24          0.11         4.45 o                         
 -11   5   5         10.28          9.45         2.38 o                         
 -10   5   5         50.79         55.32         3.53 o                         
  -9   5   5         21.81         22.78         1.88 o                         
  -8   5   5         23.81         18.31         1.62 o                         
  -7   5   5         72.43         72.92         1.98 o                         
  -6   5   5         13.51         13.36         1.05 o                         
  -5   5   5         53.50         64.44         2.10 o                         
  -4   5   5        232.82        221.38         2.51 o                         
  -3   5   5         95.59        106.63         1.88 o                         
  -2   5   5        429.62        399.37         5.17 o                         
  -1   5   5         31.57         30.95         0.85 o                         
   0   5   5        807.82        789.23         8.41 o                         
   1   5   5        154.03        147.04         2.52 o                         
   2   5   5         89.57         93.70         3.29 o                         
   3   5   5         16.47         11.77         2.75 o                         
   4   5   5          0.53         -0.33         0.98 o                         
   5   5   5         27.92         25.82         2.46 o                         
   6   5   5          5.53          4.39         1.68 o                         
   7   5   5         91.15         88.68         7.37 o                         
 -11   6   5          0.17          1.86         1.62 o                         
 -10   6   5          7.89          6.28         1.65 o                         
  -9   6   5         11.71         15.26         1.87 o                         
  -8   6   5         75.19         75.31         2.18 o                         
  -7   6   5         86.10         95.97         2.26 o                         
  -6   6   5         18.64         19.44         1.32 o                         
  -5   6   5          5.81          5.09         0.63 o                         
  -4   6   5       1692.42       1711.20        12.24 o                         
  -3   6   5         71.51         65.02         1.56 o                         
  -2   6   5         91.41         98.09         1.85 o                         
  -1   6   5       1128.94       1185.76        11.21 o                         
   0   6   5          2.52          2.92         0.60 o                         
   1   6   5        148.86        159.95         2.74 o                         
   2   6   5         50.71         49.74         1.88 o                         
   3   6   5         70.70         76.72         2.64 o                         
   4   6   5          0.59         -0.84         0.95 o                         
   5   6   5        136.81        135.59         4.60 o                         
   6   6   5         17.70         23.08         3.28 o                         
   7   6   5          7.42          5.10         2.83 o                         
 -11   7   5          0.29         -1.49         1.49 o                         
 -10   7   5          1.29          0.02         1.32 o                         
  -9   7   5          7.11          9.41         1.60 o                         
  -8   7   5        131.07        136.86         2.92 o                         
  -7   7   5        289.58        317.12         4.27 o                         
  -6   7   5          5.83          5.86         0.76 o                         
  -5   7   5         14.77         16.66         1.01 o                         
  -4   7   5        498.22        538.54         4.63 o                         
  -3   7   5        604.15        676.53         7.56 o                         
  -2   7   5         93.49         81.67         1.71 o                         
  -1   7   5         23.25         17.26         0.86 o                         
   0   7   5         22.88         25.17         1.52 o                         
   1   7   5        392.10        380.38         5.31 o                         
   2   7   5         61.52         64.84         2.47 o                         
   3   7   5         13.60         15.71         1.78 o                         
   4   7   5         27.20         20.73         2.02 o                         
   5   7   5         50.38         47.95         3.13 o                         
   6   7   5        123.13        124.61         5.68 o                         
   7   7   5          6.54          6.76         3.17 o                         
 -10   8   5          0.26         -0.99         1.30 o                         
  -9   8   5         22.89         17.51         2.62 o                         
  -8   8   5        153.57        162.46         3.28 o                         
  -7   8   5        142.55        157.51         3.45 o                         
  -6   8   5          0.56          1.49         0.60 o                         
  -5   8   5         82.74         78.50         1.76 o                         
  -4   8   5        498.96        516.54         4.96 o                         
  -3   8   5         32.86         40.04         1.23 o                         
  -2   8   5        189.62        179.30         2.74 o                         
  -1   8   5        116.10        123.57         2.19 o                         
   0   8   5          0.05          0.12         0.34 o                         
   1   8   5        155.00        153.18         3.34 o                         
   2   8   5         26.65         25.99         1.84 o                         
   3   8   5          4.49          5.06         1.26 o                         
   4   8   5         23.22         26.89         2.49 o                         
   5   8   5          6.53          4.75         1.98 o                         
   6   8   5          5.37          4.38         1.89 o                         
   7   8   5          5.28          6.34         2.54 o                         
 -10   9   5          0.08          2.08         2.17 o                         
  -9   9   5          4.14          2.95         1.54 o                         
  -8   9   5        121.88        117.12         2.85 o                         
  -7   9   5          0.31          2.13         0.79 o                         
  -6   9   5        405.62        396.75         4.96 o                         
  -5   9   5        187.10        189.14         3.77 o                         
  -4   9   5          7.90         12.51         0.83 o                         
  -3   9   5          9.37         10.86         0.96 o                         
  -2   9   5          4.63          4.37         0.61 o                         
  -1   9   5         36.25         29.94         1.14 o                         
   0   9   5        242.99        250.68         3.45 o                         
   1   9   5        200.21        201.62         3.87 o                         
   2   9   5          6.06          3.29         0.94 o                         
   3   9   5        732.14        684.78         9.12 o                         
   4   9   5        149.10        152.97         5.55 o                         
   5   9   5          0.77          1.36         1.54 o                         
   6   9   5          0.01         -1.42         1.77 o                         
   7   9   5         34.78         28.42         4.44 o                         
 -10  10   5          1.03          3.64         2.17 o                         
  -9  10   5         10.21         10.23         2.54 o                         
  -8  10   5         61.20         59.41         2.49 o                         
  -7  10   5        401.22        421.29         6.15 o                         
  -6  10   5        129.83        123.64         2.91 o                         
  -5  10   5          0.28          0.71         0.59 o                         
  -4  10   5          1.53          1.07         0.74 o                         
  -3  10   5         59.23         57.60         1.84 o                         
  -2  10   5         30.93         32.09         1.69 o                         
  -1  10   5          1.08         -0.04         0.45 o                         
   0  10   5         22.17         24.82         1.34 o                         
   1  10   5        315.88        311.48         5.53 o                         
   2  10   5        301.51        302.18         5.97 o                         
   3  10   5         14.85         14.58         1.98 o                         
   4  10   5          3.49          2.34         1.58 o                         
   5  10   5          4.12          1.94         1.86 o                         
   6  10   5          8.67          8.30         2.38 o                         
   7  10   5          0.26          3.35         2.69 o                         
 -10  11   5          4.69          2.84         1.98 o                         
  -9  11   5          1.02          0.60         1.55 o                         
  -8  11   5         29.86         34.83         2.09 o                         
  -7  11   5         11.78         14.01         1.37 o                         
  -6  11   5         25.58         24.18         1.62 o                         
  -5  11   5          6.18          8.08         1.02 o                         
  -4  11   5        212.36        199.73         2.75 o                         
  -3  11   5          6.96          7.30         0.91 o                         
  -2  11   5          7.67          4.86         0.84 o                         
  -1  11   5          5.39          5.82         0.85 o                         
   0  11   5         35.56         39.10         1.98 o                         
   1  11   5        618.19        601.33         7.52 o                         
   2  11   5        119.79        124.95         4.10 o                         
   3  11   5          1.17          0.29         1.07 o                         
   4  11   5          0.28         -0.59         1.12 o                         
   5  11   5         27.99         26.15         3.38 o                         
   6  11   5          0.47          0.27         1.96 o                         
 -10  12   5          4.37          2.24         1.87 o                         
  -9  12   5          0.00          0.17         1.57 o                         
  -8  12   5         61.78         69.34         4.72 o                         
  -7  12   5         18.50         20.40         1.59 o                         
  -6  12   5         21.85         26.29         1.79 o                         
  -5  12   5         71.80         72.06         2.29 o                         
  -4  12   5        260.79        248.06         3.25 o                         
  -3  12   5         10.11          9.00         1.00 o                         
  -2  12   5         24.24         25.02         1.45 o                         
  -1  12   5        442.07        448.73         5.98 o                         
   0  12   5        742.90        700.49         9.45 o                         
   1  12   5          3.84          4.53         1.39 o                         
   2  12   5          0.59          1.23         1.07 o                         
   3  12   5         36.71         30.64         2.49 o                         
   4  12   5          5.89          4.56         1.48 o                         
   5  12   5         11.62          8.32         3.32 o                         
   6  12   5          0.29          0.18         2.20 o                         
  -9  13   5         25.86         17.75         2.94 o                         
  -8  13   5          7.69          9.04         1.43 o                         
  -7  13   5          2.84          2.74         0.93 o                         
  -6  13   5          4.11          4.14         0.95 o                         
  -5  13   5          5.76          3.89         0.84 o                         
  -4  13   5         44.03         44.41         1.54 o                         
  -3  13   5          7.46          8.62         1.34 o                         
  -2  13   5        403.68        420.12         5.66 o                         
  -1  13   5         25.74         23.14         1.64 o                         
   0  13   5        450.27        455.97         7.48 o                         
   1  13   5        338.84        339.78         6.17 o                         
   2  13   5          4.10          0.92         1.45 o                         
   3  13   5          9.38         10.69         2.09 o                         
   4  13   5          0.94          0.18         1.37 o                         
   5  13   5          0.01         -0.65         1.33 o                         
   6  13   5          4.56          4.84         2.42 o                         
  -9  14   5          0.00         -0.54         1.54 o                         
  -8  14   5         11.62         10.07         1.52 o                         
  -7  14   5          4.05          3.80         0.99 o                         
  -6  14   5          7.75          6.44         1.11 o                         
  -5  14   5          5.41          4.27         0.93 o                         
  -4  14   5          5.46          9.52         1.08 o                         
  -3  14   5          0.07         -0.75         0.75 o                         
  -2  14   5         86.28         84.26         2.53 o                         
  -1  14   5         24.54         24.20         1.96 o                         
   0  14   5          1.28          1.59         1.05 o                         
   1  14   5         55.26         55.05         2.50 o                         
   2  14   5          5.55          5.13         1.58 o                         
   3  14   5          0.12          0.57         1.33 o                         
   4  14   5          0.00         -1.36         1.36 o                         
   5  14   5          0.79          2.18         1.85 o                         
  -9  15   5         12.33          9.64         3.35 o                         
  -8  15   5          2.89          2.99         1.20 o                         
  -7  15   5          2.15          2.81         1.04 o                         
  -6  15   5          4.90          5.36         1.13 o                         
  -5  15   5          6.46          7.35         1.03 o                         
  -4  15   5         13.19         10.59         1.38 o                         
  -3  15   5        130.39        130.11         2.95 o                         
  -2  15   5        191.60        199.11         4.10 o                         
  -1  15   5         52.13         56.91         2.83 o                         
   0  15   5         63.46         69.18         2.96 o                         
   1  15   5         16.91         14.34         1.60 o                         
   2  15   5         35.49         35.71         3.11 o                         
   3  15   5          6.19          6.60         1.92 o                         
   4  15   5          5.28          4.33         1.83 o                         
   5  15   5          2.63          1.28         1.80 o                         
  -8  16   5          0.06          1.33         1.21 o                         
  -7  16   5          1.07          0.78         1.02 o                         
  -6  16   5          1.75          2.82         0.97 o                         
  -5  16   5         37.22         37.95         1.89 o                         
  -4  16   5         19.98         25.68         1.98 o                         
  -3  16   5         72.16         72.83         3.29 o                         
  -2  16   5        351.40        368.26         6.42 o                         
  -1  16   5         42.05         38.71         2.70 o                         
   0  16   5         47.53         46.72         2.93 o                         
   1  16   5        201.42        180.71         6.71 o                         
   2  16   5          4.22          4.00         1.74 o                         
   3  16   5          1.80          0.92         1.49 o                         
   4  16   5          0.02          0.32         1.65 o                         
   5  16   5          1.78          1.99         1.90 o                         
  -8  17   5          0.26          0.03         1.09 o                         
  -7  17   5          0.07         -0.16         1.04 o                         
  -6  17   5          9.80          7.58         1.29 o                         
  -5  17   5          9.28         10.63         1.60 o                         
  -4  17   5         69.25         80.06         3.41 o                         
  -3  17   5         22.32         25.74         2.30 o                         
  -2  17   5          1.45          4.21         1.74 o                         
  -1  17   5         35.28         36.97         2.62 o                         
   0  17   5         53.24         50.78         5.13 o                         
   1  17   5         24.32         26.62         3.22 o                         
   2  17   5        124.47        131.67         6.85 o                         
   3  17   5          0.32          2.00         1.72 o                         
   4  17   5          2.66          6.25         2.06 o                         
  -7  18   5         15.24         13.77         1.75 o                         
  -6  18   5         15.42         17.00         2.13 o                         
  -5  18   5          1.69          3.16         1.37 o                         
  -4  18   5         48.25         61.96         3.73 o                         
  -3  18   5          9.64          6.83         1.52 o                         
  -2  18   5          1.37          2.01         1.12 o                         
  -1  18   5          6.71          5.12         1.43 o                         
   0  18   5          1.83          2.40         1.22 o                         
   1  18   5         16.50         16.83         2.65 o                         
   2  18   5          0.15          1.06         1.54 o                         
   3  18   5          1.03          1.14         1.66 o                         
  -6  19   5         29.64         33.39         2.87 o                         
  -5  19   5         19.71         18.48         2.23 o                         
  -4  19   5          0.26         -0.01         1.31 o                         
  -3  19   5         18.86         17.87         2.29 o                         
  -2  19   5         33.13         30.45         2.59 o                         
  -1  19   5          1.01          0.33         1.13 o                         
   0  19   5          3.19          4.30         1.36 o                         
   1  19   5         11.95         13.36         1.91 o                         
   2  19   5          2.06          0.25         1.70 o                         
   3  19   5          7.78          7.55         2.34 o                         
  -5  20   5          8.65          5.29         1.68 o                         
  -4  20   5          0.62          3.46         1.52 o                         
  -3  20   5         16.66         18.32         2.35 o                         
  -2  20   5          4.57          3.58         1.49 o                         
  -1  20   5          0.00         -1.00         1.17 o                         
   0  20   5          1.87          3.07         1.73 o                         
   1  20   5          0.64          2.36         1.98 o                         
   2  20   5         29.28         23.12         2.97 o                         
  -4  21   5          3.12          2.62         1.61 o                         
  -3  21   5          3.81          3.22         1.58 o                         
  -2  21   5          2.32          2.45         1.58 o                         
  -1  21   5          5.51          2.23         1.52 o                         
   0  21   5          0.25          1.33         1.41 o                         
   1  21   5          7.73          8.09         1.65 o                         
  -2  22   5          1.17          1.12         2.11 o                         
 -11   0   6          2.69          4.46         2.07 o                         
 -10   0   6          2.38          1.63         1.65 o                         
  -9   0   6         18.83         21.40         2.74 o                         
  -8   0   6         18.45         22.97         4.24 o                         
  -7   0   6        559.47        586.72         8.12 o                         
  -6   0   6       1108.40       1090.44        12.89 o                         
  -5   0   6        151.58        163.12         4.10 o                         
  -4   0   6         90.45         77.39         1.77 o                         
  -3   0   6       3669.76       3744.03        38.96 o                         
  -2   0   6         99.61        104.41         5.07 o                         
  -1   0   6          1.64          2.17         0.49 o                         
   0   0   6         57.30         66.45         3.25 o                         
   1   0   6       1401.52       1385.62        20.90 o                         
   2   0   6        294.14        297.53         7.01 o                         
   3   0   6         23.89         28.78         2.33 o                         
   4   0   6         29.27         35.37         4.21 o                         
   5   0   6          6.91          5.21         2.54 o                         
   6   0   6          0.39         -0.49         2.21 o                         
   7   0   6          0.99          2.63         3.30 o                         
 -11   1   6          0.56          0.80         1.21 o                         
 -10   1   6          0.61          0.99         1.11 o                         
  -9   1   6          3.13          1.84         1.01 o                         
  -8   1   6          2.92          1.96         0.82 o                         
  -7   1   6         40.70         34.24         1.29 o                         
  -6   1   6        161.44        156.15         2.47 o                         
  -5   1   6         17.73         13.76         0.85 o                         
  -4   1   6         21.36         26.68         0.89 o                         
  -3   1   6        644.92        636.12         5.30 o                         
  -2   1   6        524.49        564.50         6.28 o                         
  -1   1   6        552.76        545.89         4.84 o                         
   0   1   6        867.81        859.38         8.88 o                         
   1   1   6        792.50        820.80         8.46 o                         
   2   1   6        232.53        234.93         4.80 o                         
   3   1   6          0.27          1.35         0.80 o                         
   4   1   6          0.17         -0.82         1.01 o                         
   5   1   6         19.07         20.72         2.71 o                         
   6   1   6          1.21          2.40         1.88 o                         
   7   1   6          0.50          0.14         1.92 o                         
 -11   2   6          0.06          0.95         1.26 o                         
 -10   2   6          0.03          0.70         1.04 o                         
  -9   2   6          3.47          1.43         1.12 o                         
  -8   2   6         30.33         37.42         1.61 o                         
  -7   2   6         11.12         12.26         0.87 o                         
  -6   2   6        305.43        287.08         3.73 o                         
  -5   2   6        576.54        632.01         6.38 o                         
  -4   2   6         27.94         25.75         0.96 o                         
  -3   2   6          3.44          6.42         0.43 o                         
  -2   2   6          2.47          2.34         0.40 o                         
  -1   2   6         13.65         11.99         0.82 o                         
   0   2   6        161.84        142.87        14.44 o                         
   1   2   6         11.34         10.10         0.93 o                         
   2   2   6          2.91          3.26         0.72 o                         
   3   2   6         18.51         21.02         1.84 o                         
   4   2   6         53.26         51.78         2.86 o                         
   5   2   6         16.26         11.66         2.53 o                         
   6   2   6          1.22          0.74         1.84 o                         
   7   2   6          7.64          3.08         2.23 o                         
 -11   3   6          1.98          0.80         1.32 o                         
 -10   3   6          0.83          0.81         1.09 o                         
  -9   3   6          5.01          7.62         1.26 o                         
  -8   3   6          0.01         -0.51         0.58 o                         
  -7   3   6        391.51        397.56         4.50 o                         
  -6   3   6         98.22        103.22         2.08 o                         
  -5   3   6        109.55        119.68         2.08 o                         
  -4   3   6        281.84        299.67         3.86 o                         
  -3   3   6        812.04        861.57         7.20 o                         
  -2   3   6        286.68        326.60         3.56 o                         
  -1   3   6       1048.96       1057.33         9.58 o                         
   0   3   6        529.19        550.38         6.11 o                         
   1   3   6          2.25          1.36         0.64 o                         
   2   3   6        309.76        308.73         5.46 o                         
   3   3   6         76.09         73.60         3.07 o                         
   4   3   6        100.39        101.34         3.90 o                         
   5   3   6         22.59         22.35         2.40 o                         
   6   3   6         32.25         32.83         3.43 o                         
   7   3   6         14.15         13.81         2.89 o                         
 -11   4   6          1.45          4.04         1.49 o                         
 -10   4   6         21.81         20.88         1.99 o                         
  -9   4   6         21.40         16.52         1.68 o                         
  -8   4   6          2.59          4.02         0.79 o                         
  -7   4   6        109.38        103.83         2.31 o                         
  -6   4   6          4.02          2.55         0.64 o                         
  -5   4   6         21.38         23.11         1.07 o                         
  -4   4   6         35.74         30.22         1.10 o                         
  -3   4   6        361.30        354.48         4.03 o                         
  -2   4   6         50.62         66.95         1.43 o                         
  -1   4   6          5.66          7.49         0.61 o                         
   0   4   6          0.97         -0.08         0.40 o                         
   1   4   6         18.62         17.75         1.10 o                         
   2   4   6        159.03        166.67         4.51 o                         
   3   4   6         11.15         10.70         1.44 o                         
   4   4   6         42.83         31.01         2.32 o                         
   5   4   6         57.72         60.41         3.42 o                         
   6   4   6         59.95         65.12         4.69 o                         
   7   4   6          0.49         -0.24         2.04 o                         
 -11   5   6          6.55          8.64         2.07 o                         
 -10   5   6          1.19          1.26         1.16 o                         
  -9   5   6         43.90         41.79         2.60 o                         
  -8   5   6         26.86         34.03         1.64 o                         
  -7   5   6          4.98          7.26         0.91 o                         
  -6   5   6         94.69        102.83         3.68 o                         
  -5   5   6         15.47         17.53         0.96 o                         
  -4   5   6        117.92        136.66         2.12 o                         
  -3   5   6        867.96        954.96         8.29 o                         
  -2   5   6         12.16          7.81         0.66 o                         
  -1   5   6         20.05         11.31         0.75 o                         
   0   5   6        194.18        192.64         2.65 o                         
   1   5   6        172.39        170.92         3.16 o                         
   2   5   6        154.26        170.09         3.50 o                         
   3   5   6         83.40         80.76         3.35 o                         
   4   5   6         19.34         18.16         2.04 o                         
   5   5   6         37.73         50.10         3.44 o                         
   6   5   6         46.25         43.55         3.92 o                         
   7   5   6         13.49         14.06         3.12 o                         
 -11   6   6          4.51          4.03         1.64 o                         
 -10   6   6         14.26         18.19         2.01 o                         
  -9   6   6          3.36          7.30         1.33 o                         
  -8   6   6        104.49         96.54         3.87 o                         
  -7   6   6        262.79        263.63         3.96 o                         
  -6   6   6          1.73          1.21         0.39 o                         
  -5   6   6          0.96          0.65         0.48 o                         
  -4   6   6          2.80          3.55         0.48 o                         
  -3   6   6         19.01         12.19         0.90 o                         
  -2   6   6          2.05          3.23         0.72 o                         
  -1   6   6        556.37        560.69         5.76 o                         
   0   6   6         49.71         62.10         1.64 o                         
   1   6   6         28.68         30.59         1.52 o                         
   2   6   6          4.99          8.12         1.09 o                         
   3   6   6          1.27          1.35         1.09 o                         
   4   6   6          6.84          3.61         1.34 o                         
   5   6   6         37.73         29.11         2.70 o                         
   6   6   6         79.03         85.07         4.97 o                         
   7   6   6          0.06         -1.96         1.98 o                         
 -11   7   6          8.07         12.58         2.69 o                         
 -10   7   6          8.08          5.24         1.69 o                         
  -9   7   6          4.49          7.36         1.35 o                         
  -8   7   6         23.85         21.98         1.51 o                         
  -7   7   6         69.73         68.32         2.12 o                         
  -6   7   6          0.81          0.78         0.52 o                         
  -5   7   6         15.05         15.89         0.93 o                         
  -4   7   6         76.31         81.98         1.69 o                         
  -3   7   6         48.58         55.83         1.45 o                         
  -2   7   6        381.83        418.45         4.47 o                         
  -1   7   6        469.67        492.67         4.82 o                         
   0   7   6          6.80          9.59         1.00 o                         
   1   7   6         45.75         47.77         2.43 o                         
   2   7   6         50.44         53.87         3.00 o                         
   3   7   6        159.07        138.83         3.35 o                         
   4   7   6        126.74        127.10         4.45 o                         
   5   7   6         13.53         16.90         2.67 o                         
   6   7   6          6.26          5.64         2.19 o                         
   7   7   6          4.60          1.62         2.45 o                         
 -11   8   6          1.58          0.60         2.12 o                         
 -10   8   6          1.43         -0.26         1.25 o                         
  -9   8   6         17.12         20.04         2.10 o                         
  -8   8   6         42.96         44.98         2.13 o                         
  -7   8   6          5.17          7.92         1.05 o                         
  -6   8   6        261.26        262.52         3.64 o                         
  -5   8   6          1.25          1.15         0.61 o                         
  -4   8   6         48.24         51.66         1.44 o                         
  -3   8   6          3.12          4.43         1.05 o                         
  -2   8   6          9.74          9.41         0.67 o                         
  -1   8   6         96.31         96.14         1.68 o                         
   0   8   6        184.95        179.13         3.62 o                         
   1   8   6        186.17        201.06         4.30 o                         
   2   8   6          4.57          4.56         1.03 o                         
   3   8   6        102.95        119.17         3.93 o                         
   4   8   6         28.37         31.15         2.77 o                         
   5   8   6          6.83          7.98         2.17 o                         
   6   8   6         80.49         97.33         6.01 o                         
 -10   9   6          3.41          0.38         1.53 o                         
  -9   9   6          0.02          0.73         1.17 o                         
  -8   9   6         78.77         83.70         2.76 o                         
  -7   9   6         59.21         68.81         2.39 o                         
  -6   9   6         16.38         22.21         1.17 o                         
  -5   9   6         16.16         14.45         1.04 o                         
  -4   9   6        132.28        147.41         2.43 o                         
  -3   9   6         63.25         65.35         4.72 o                         
  -2   9   6          3.10          1.47         0.45 o                         
  -1   9   6          6.84          4.20         0.84 o                         
   0   9   6         39.14         46.85         2.01 o                         
   1   9   6          1.80          2.07         0.81 o                         
   2   9   6         24.99         32.21         2.15 o                         
   3   9   6         93.50         82.40         4.24 o                         
   4   9   6         12.69         11.12         2.24 o                         
   5   9   6          4.41          1.50         1.86 o                         
   6   9   6          0.60          0.61         1.92 o                         
 -10  10   6          4.06          2.72         1.93 o                         
  -9  10   6          2.39          2.38         1.32 o                         
  -8  10   6        101.18         96.79         2.99 o                         
  -7  10   6         21.07         18.90         1.47 o                         
  -6  10   6        196.13        187.10         3.62 o                         
  -5  10   6         21.77         24.86         1.35 o                         
  -4  10   6        509.50        536.81         5.73 o                         
  -3  10   6         50.96         52.06         2.67 o                         
  -2  10   6          0.97          2.18         0.50 o                         
  -1  10   6         20.80         23.70         1.45 o                         
   0  10   6          8.47          9.63         0.98 o                         
   1  10   6        302.07        298.72         5.62 o                         
   2  10   6         61.17         62.30         3.24 o                         
   3  10   6        114.57        107.82         5.95 o                         
   4  10   6          0.10          0.56         1.58 o                         
   5  10   6         13.74         11.62         2.52 o                         
   6  10   6          1.58          2.78         2.18 o                         
 -10  11   6          0.00          1.35         1.79 o                         
  -9  11   6          3.77          0.05         1.28 o                         
  -8  11   6          0.10          1.53         0.89 o                         
  -7  11   6         35.30         33.99         1.93 o                         
  -6  11   6         59.30         62.03         2.24 o                         
  -5  11   6          0.68          1.36         0.66 o                         
  -4  11   6         90.94         84.64         2.26 o                         
  -3  11   6         92.67         97.67         2.37 o                         
  -2  11   6         27.66         28.41         1.43 o                         
  -1  11   6         16.36         14.96         1.36 o                         
   0  11   6        146.41        147.37         3.23 o                         
   1  11   6          6.31          4.64         1.47 o                         
   2  11   6        151.43        136.07         5.10 o                         
   3  11   6         28.12         20.23         2.18 o                         
   4  11   6          3.13          3.08         1.80 o                         
   5  11   6          1.72         -0.58         1.86 o                         
   6  11   6          1.25          4.63         2.47 o                         
 -10  12   6          1.50         -0.38         1.74 o                         
  -9  12   6          0.13         -0.83         1.25 o                         
  -8  12   6          1.13          1.15         0.89 o                         
  -7  12   6          3.96          3.39         1.04 o                         
  -6  12   6         32.03         34.03         1.85 o                         
  -5  12   6         31.75         30.38         1.45 o                         
  -4  12   6         31.15         25.63         1.55 o                         
  -3  12   6          7.07          7.04         0.99 o                         
  -2  12   6          4.73          4.96         0.91 o                         
  -1  12   6        572.74        603.72         9.13 o                         
   0  12   6         17.80         21.73         1.61 o                         
   1  12   6          1.17          2.45         1.35 o                         
   2  12   6         67.04         57.68         3.78 o                         
   3  12   6         82.53         71.70         4.78 o                         
   4  12   6          3.98          2.81         2.25 o                         
   5  12   6         21.01         15.16         3.24 o                         
  -9  13   6          1.24          1.10         1.11 o                         
  -8  13   6          5.29          4.25         1.11 o                         
  -7  13   6          2.06          3.14         0.96 o                         
  -6  13   6          6.26          5.16         1.01 o                         
  -5  13   6         67.86         66.33         1.88 o                         
  -4  13   6        385.58        396.46         5.58 o                         
  -3  13   6        295.78        305.30         4.46 o                         
  -2  13   6         83.43         90.81         2.33 o                         
  -1  13   6          3.83          1.26         0.92 o                         
   0  13   6         58.16         55.22         2.36 o                         
   1  13   6        147.78        136.29         4.78 o                         
   2  13   6         43.48         35.46         3.66 o                         
   3  13   6          0.50         -1.30         1.30 o                         
   4  13   6          0.36          0.63         1.55 o                         
   5  13   6         13.09          7.09         3.35 o                         
  -9  14   6         14.51         10.23         2.10 o                         
  -8  14   6          0.00          0.73         0.98 o                         
  -7  14   6         20.36         22.17         1.71 o                         
  -6  14   6         30.12         33.40         1.99 o                         
  -5  14   6          6.96          5.09         1.18 o                         
  -4  14   6          8.79          8.09         1.13 o                         
  -3  14   6        407.78        431.05         5.89 o                         
  -2  14   6        530.39        547.11         8.28 o                         
  -1  14   6          2.64          1.53         0.97 o                         
   0  14   6         23.03         24.72         2.26 o                         
   1  14   6        323.11        317.12         7.70 o                         
   2  14   6          5.01          2.23         1.47 o                         
   3  14   6          0.78         -0.63         1.44 o                         
   4  14   6         24.72         20.09         2.76 o                         
   5  14   6          4.45          4.57         2.36 o                         
  -9  15   6          1.11          0.50         1.58 o                         
  -8  15   6          0.61          0.20         1.03 o                         
  -7  15   6          0.02          0.74         0.88 o                         
  -6  15   6         11.97         13.03         1.35 o                         
  -5  15   6         65.96         65.27         2.89 o                         
  -4  15   6         63.38         65.72         2.32 o                         
  -3  15   6         33.00         29.99         1.81 o                         
  -2  15   6        262.16        262.49         5.30 o                         
  -1  15   6         35.25         35.80         2.60 o                         
   0  15   6          0.45          0.85         0.93 o                         
   1  15   6          8.53          8.45         1.87 o                         
   2  15   6         19.98         21.30         2.61 o                         
   3  15   6          0.00         -1.30         1.30 o                         
   4  15   6          0.19         -0.31         1.62 o                         
  -8  16   6          0.77          0.24         1.29 o                         
  -7  16   6          0.41         -0.88         0.88 o                         
  -6  16   6          6.39          3.71         1.44 o                         
  -5  16   6          6.65          5.98         1.33 o                         
  -4  16   6         10.67         11.99         1.18 o                         
  -3  16   6         29.29         29.54         2.01 o                         
  -2  16   6        200.14        213.41         9.41 o                         
  -1  16   6        124.00        129.60         4.30 o                         
   0  16   6        137.14        135.68         4.33 o                         
   1  16   6         23.12         18.18         2.64 o                         
   2  16   6          2.11          0.55         1.51 o                         
   3  16   6          3.77          4.21         1.77 o                         
   4  16   6          0.13         -0.81         1.83 o                         
  -8  17   6          0.74         -0.26         1.08 o                         
  -7  17   6         14.76         14.53         1.65 o                         
  -6  17   6          2.75          4.35         1.36 o                         
  -5  17   6          1.54          0.14         1.14 o                         
  -4  17   6          3.30          5.78         1.40 o                         
  -3  17   6          6.30          2.67         1.21 o                         
  -2  17   6          0.18          0.76         1.10 o                         
  -1  17   6         12.84         13.39         3.52 o                         
   0  17   6        117.82        117.28         4.19 o                         
   1  17   6        101.41         87.70         7.05 o                         
   2  17   6         66.30         65.14         4.99 o                         
   3  17   6          0.65          3.60         1.92 o                         
  -7  18   6          4.02          2.73         1.42 o                         
  -6  18   6          7.16          6.53         1.52 o                         
  -5  18   6          0.12          1.04         1.25 o                         
  -4  18   6          3.99          1.46         1.60 o                         
  -3  18   6          4.49          3.56         1.70 o                         
  -2  18   6         28.01         28.93         2.21 o                         
  -1  18   6          2.28          0.69         1.28 o                         
   0  18   6          3.22          0.94         1.25 o                         
   1  18   6          0.68          0.66         1.87 o                         
   2  18   6          1.86          2.77         1.97 o                         
   3  18   6          3.49          4.67         2.29 o                         
  -6  19   6          3.97          4.21         2.16 o                         
  -5  19   6         28.41         32.73         2.87 o                         
  -4  19   6          0.15          3.23         1.57 o                         
  -3  19   6         50.67         50.15         4.53 o                         
  -2  19   6          0.26          1.90         1.29 o                         
  -1  19   6          2.47          5.43         1.54 o                         
   0  19   6          0.05          0.65         1.32 o                         
   1  19   6          0.05          1.06         1.88 o                         
   2  19   6         65.29         67.00         4.81 o                         
  -5  20   6          3.77          3.22         1.49 o                         
  -4  20   6         18.54         16.29         2.39 o                         
  -3  20   6         23.76         21.73         5.25 o                         
  -2  20   6          1.24         -0.06         1.13 o                         
  -1  20   6          0.19         -0.51         1.27 o                         
   0  20   6          1.47          1.18         1.27 o                         
   1  20   6         28.62         24.65         4.81 o                         
  -4  21   6          4.35          4.15         1.79 o                         
  -3  21   6          4.53          5.66         1.85 o                         
  -2  21   6          0.00         -1.51         2.20 o                         
  -1  21   6          0.80         -0.34         1.32 o                         
   0  21   6          0.92          0.46         1.39 o                         
 -11   1   7          0.10         -0.34         1.15 o                         
 -10   1   7          0.88          1.64         1.05 o                         
  -9   1   7          7.55          6.88         1.25 o                         
  -8   1   7          5.81          5.91         0.80 o                         
  -7   1   7          8.67          8.06         0.92 o                         
  -6   1   7         70.22         71.11         2.43 o                         
  -5   1   7        160.67        173.90         2.34 o                         
  -4   1   7        187.67        178.48         2.16 o                         
  -3   1   7         19.30         24.19         0.82 o                         
  -2   1   7       1175.36       1094.99        11.65 o                         
  -1   1   7         51.01         48.93         1.73 o                         
   0   1   7         62.87         49.39         2.21 o                         
   1   1   7        108.24        109.64         2.72 o                         
   2   1   7        108.73        114.88         2.78 o                         
   3   1   7          1.01          1.35         0.95 o                         
   4   1   7         69.26         67.97         4.22 o                         
   5   1   7          1.41          1.76         1.74 o                         
   6   1   7          3.86          2.43         1.94 o                         
 -11   2   7          1.01          1.01         1.26 o                         
 -10   2   7          2.21          3.72         1.24 o                         
  -9   2   7          0.39         -0.11         0.86 o                         
  -8   2   7          0.32         -0.25         0.59 o                         
  -7   2   7        147.36        150.19         3.39 o                         
  -6   2   7        374.35        352.77         5.09 o                         
  -5   2   7         36.62         36.35         1.22 o                         
  -4   2   7        115.35         97.61         1.59 o                         
  -3   2   7        263.49        368.86         3.67 o                         
  -2   2   7         55.48         57.15         1.35 o                         
  -1   2   7         66.07         60.01         1.74 o                         
   0   2   7        250.36        245.38         4.05 o                         
   1   2   7          2.11          0.53         0.60 o                         
   2   2   7          4.64          5.07         1.07 o                         
   3   2   7          9.35          5.79         1.18 o                         
   4   2   7          1.55          2.13         1.49 o                         
   5   2   7          0.33          0.07         1.55 o                         
   6   2   7          9.64          7.86         2.36 o                         
 -11   3   7          3.21          1.48         1.78 o                         
 -10   3   7          5.22          5.01         1.37 o                         
  -9   3   7          3.24          2.12         1.00 o                         
  -8   3   7          2.61          0.99         0.72 o                         
  -7   3   7        605.21        590.20         6.19 o                         
  -6   3   7         50.30         55.08         1.91 o                         
  -5   3   7        238.11        243.80         3.07 o                         
  -4   3   7        106.99        114.14         1.63 o                         
  -3   3   7        666.05        767.00         7.27 o                         
  -2   3   7         68.25         60.72         1.39 o                         
  -1   3   7         11.10         16.14         0.92 o                         
   0   3   7        106.26         91.26         1.68 o                         
   1   3   7          1.95          1.51         0.81 o                         
   2   3   7          2.30          2.64         0.95 o                         
   3   3   7          0.00         -0.83         0.90 o                         
   4   3   7         38.82         38.08         2.64 o                         
   5   3   7          2.51         -0.72         1.56 o                         
   6   3   7          0.00         -0.25         1.77 o                         
 -11   4   7          0.00         -0.45         1.25 o                         
 -10   4   7          5.47          4.82         1.33 o                         
  -9   4   7          2.07          1.20         0.75 o                         
  -8   4   7         39.40         37.40         1.69 o                         
  -7   4   7        102.89        106.36         2.23 o                         
  -6   4   7         11.12          8.92         0.87 o                         
  -5   4   7          8.74          6.33         0.79 o                         
  -4   4   7        129.87        146.62         2.02 o                         
  -3   4   7        190.01        204.27         2.44 o                         
  -2   4   7        470.99        488.68         5.13 o                         
  -1   4   7         84.40         84.25         1.76 o                         
   0   4   7        159.86        154.70         2.61 o                         
   1   4   7        109.33         94.70         8.62 o                         
   2   4   7          2.06          2.68         1.04 o                         
   3   4   7          0.91         -0.35         0.85 o                         
   4   4   7         14.10         16.24         1.90 o                         
   5   4   7          8.19          7.43         2.06 o                         
   6   4   7          0.62         -0.58         1.88 o                         
 -11   5   7          0.95          2.05         1.44 o                         
 -10   5   7          3.67          3.94         1.30 o                         
  -9   5   7          0.00          0.55         0.70 o                         
  -8   5   7          0.32          0.53         0.72 o                         
  -7   5   7         20.20         16.93         1.14 o                         
  -6   5   7         22.55         26.61         1.31 o                         
  -5   5   7         20.79         22.91         1.24 o                         
  -4   5   7         45.17         46.73         1.40 o                         
  -3   5   7         45.84         52.03         1.50 o                         
  -2   5   7        509.38        526.37         5.44 o                         
  -1   5   7         45.90         39.92         1.37 o                         
   0   5   7         17.02         14.88         0.89 o                         
   1   5   7          4.38          4.10         0.79 o                         
   2   5   7        434.66        444.92         7.47 o                         
   3   5   7          0.63         -0.65         0.92 o                         
   4   5   7          9.33         10.96         1.67 o                         
   5   5   7         12.64         11.21         2.22 o                         
   6   5   7          0.07          2.30         2.00 o                         
 -11   6   7          4.16          5.64         1.76 o                         
 -10   6   7          1.90          0.90         1.22 o                         
  -9   6   7         10.90          8.96         1.11 o                         
  -8   6   7        262.40        254.37         4.10 o                         
  -7   6   7        268.94        271.33         3.67 o                         
  -6   6   7          2.43          4.30         0.84 o                         
  -5   6   7         71.85         61.90         1.68 o                         
  -4   6   7          1.46          2.46         0.67 o                         
  -3   6   7         60.57         58.13         1.54 o                         
  -2   6   7        274.46        267.09         3.34 o                         
  -1   6   7        388.90        401.27         4.75 o                         
   0   6   7          2.82          2.20         0.58 o                         
   1   6   7         82.47         80.37         2.69 o                         
   2   6   7        126.23        134.31         2.85 o                         
   3   6   7         19.95         23.40         2.05 o                         
   4   6   7         25.29         34.34         2.60 o                         
   5   6   7         15.02         16.67         2.56 o                         
   6   6   7         19.72         14.75         3.04 o                         
 -11   7   7          1.01         -0.70         1.45 o                         
 -10   7   7          9.15          9.01         1.72 o                         
  -9   7   7          0.01          1.25         0.84 o                         
  -8   7   7        109.86        128.23         3.01 o                         
  -7   7   7          5.34          4.02         0.82 o                         
  -6   7   7         60.72         63.97         1.91 o                         
  -5   7   7          0.07          0.12         0.51 o                         
  -4   7   7        107.33        113.70         2.81 o                         
  -3   7   7         41.46         47.07         1.43 o                         
  -2   7   7        113.56        113.50         2.03 o                         
  -1   7   7        358.60        352.64         4.63 o                         
   0   7   7         27.67         26.81         1.62 o                         
   1   7   7          8.26          7.86         1.17 o                         
   2   7   7         23.31         17.84         1.81 o                         
   3   7   7        180.78        157.99         5.29 o                         
   4   7   7          0.66          0.49         1.16 o                         
   5   7   7         11.47         10.90         2.09 o                         
   6   7   7          2.91          3.48         2.51 o                         
 -11   8   7          2.57          3.23         1.63 o                         
 -10   8   7         13.81         14.03         2.01 o                         
  -9   8   7         19.16         19.91         1.63 o                         
  -8   8   7         41.60         47.08         2.19 o                         
  -7   8   7         25.80         24.80         1.59 o                         
  -6   8   7         96.57         97.13         2.25 o                         
  -5   8   7          3.08          2.76         0.65 o                         
  -4   8   7          3.69          6.57         1.09 o                         
  -3   8   7          0.97         -0.33         0.41 o                         
  -2   8   7         16.72         18.53         1.05 o                         
  -1   8   7        491.75        465.27         6.36 o                         
   0   8   7         52.82         49.11         2.05 o                         
   1   8   7          0.47          0.26         0.77 o                         
   2   8   7        321.94        288.80         6.13 o                         
   3   8   7        129.27        116.76         4.32 o                         
   4   8   7          0.44          0.74         1.54 o                         
   5   8   7          1.88         -0.58         1.71 o                         
   6   8   7         14.65         15.97         3.06 o                         
 -10   9   7          0.38         -0.01         1.23 o                         
  -9   9   7         23.61         17.07         1.61 o                         
  -8   9   7         67.23         67.16         2.99 o                         
  -7   9   7         11.26         11.64         1.25 o                         
  -6   9   7         40.71         48.07         1.77 o                         
  -5   9   7          2.26          1.47         0.57 o                         
  -4   9   7         10.56         13.63         1.37 o                         
  -3   9   7         26.27         22.99         1.30 o                         
  -2   9   7         42.92         40.45         1.63 o                         
  -1   9   7        218.20        210.29         3.65 o                         
   0   9   7         70.64         70.21         2.87 o                         
   1   9   7        114.61        115.59         3.55 o                         
   2   9   7         22.38         28.87         2.49 o                         
   3   9   7         11.57         11.50         2.21 o                         
   4   9   7          0.24          1.92         1.70 o                         
   5   9   7         15.41         16.83         3.08 o                         
   6   9   7         12.82         12.51         2.72 o                         
 -10  10   7         11.00         10.29         1.88 o                         
  -9  10   7         10.56          9.23         1.32 o                         
  -8  10   7         32.87         28.89         1.86 o                         
  -7  10   7          2.26          1.91         0.87 o                         
  -6  10   7          3.71          3.54         0.80 o                         
  -5  10   7          9.92          8.87         0.90 o                         
  -4  10   7        353.58        343.34         4.60 o                         
  -3  10   7         32.97         34.64         1.67 o                         
  -2  10   7         61.59         59.00         2.54 o                         
  -1  10   7        242.23        227.13         3.87 o                         
   0  10   7         62.97         56.00         2.52 o                         
   1  10   7         41.10         42.60         2.83 o                         
   2  10   7          0.40         -1.09         1.09 o                         
   3  10   7          3.55          2.50         2.07 o                         
   4  10   7          2.29          2.86         2.17 o                         
   5  10   7          1.85          2.26         2.10 o                         
 -10  11   7          1.72          2.21         1.61 o                         
  -9  11   7         13.73         14.82         1.57 o                         
  -8  11   7          1.70          1.48         0.93 o                         
  -7  11   7          1.08          0.50         0.81 o                         
  -6  11   7         84.82         96.72         2.28 o                         
  -5  11   7          1.60          3.04         0.81 o                         
  -4  11   7         19.38         20.31         1.47 o                         
  -3  11   7         36.45         41.99         1.74 o                         
  -2  11   7         92.93         94.05         2.41 o                         
  -1  11   7          8.08          9.72         1.14 o                         
   0  11   7         26.56         34.41         2.40 o                         
   1  11   7          2.62          2.64         1.30 o                         
   2  11   7          0.45         -0.72         1.29 o                         
   3  11   7         54.59         47.34         4.56 o                         
   4  11   7          0.53         -1.93         1.93 o                         
   5  11   7          0.03         -1.45         2.17 o                         
 -10  12   7          1.04         -1.31         1.33 o                         
  -9  12   7         12.69         12.86         1.48 o                         
  -8  12   7          1.47          2.42         0.97 o                         
  -7  12   7         33.08         31.05         1.90 o                         
  -6  12   7         40.82         40.31         1.85 o                         
  -5  12   7          5.72          4.75         0.94 o                         
  -4  12   7         22.52         23.71         1.52 o                         
  -3  12   7          0.10          0.86         0.76 o                         
  -2  12   7        588.19        578.07         7.99 o                         
  -1  12   7          0.96         -0.12         0.72 o                         
   0  12   7          0.20         -0.92         1.07 o                         
   1  12   7          6.22          5.30         1.61 o                         
   2  12   7          6.48          8.37         1.91 o                         
   3  12   7          0.35          0.41         1.39 o                         
   4  12   7          0.17          0.05         2.08 o                         
   5  12   7          0.28         -0.90         2.28 o                         
  -9  13   7          0.02         -0.23         1.01 o                         
  -8  13   7          1.64          1.55         0.92 o                         
  -7  13   7         19.51         19.50         1.58 o                         
  -6  13   7          0.44          0.63         0.73 o                         
  -5  13   7          4.03          4.46         0.95 o                         
  -4  13   7        118.72        116.05         2.85 o                         
  -3  13   7         13.66         14.70         1.81 o                         
  -2  13   7        297.39        306.92         5.33 o                         
  -1  13   7          0.03         -0.19         0.72 o                         
   0  13   7         37.56         34.02         2.75 o                         
   1  13   7         23.97         22.05         2.46 o                         
   2  13   7          0.36          0.63         1.38 o                         
   3  13   7          5.89          2.71         1.60 o                         
   4  13   7          0.22         -0.25         2.25 o                         
  -9  14   7          0.20         -0.82         1.05 o                         
  -8  14   7          0.09          1.18         0.98 o                         
  -7  14   7         50.29         53.39         2.39 o                         
  -6  14   7         16.26         16.77         1.70 o                         
  -5  14   7          9.06          9.97         1.23 o                         
  -4  14   7         33.12         29.53         1.78 o                         
  -3  14   7         57.80         55.84         3.14 o                         
  -2  14   7          2.20          2.14         1.15 o                         
  -1  14   7          0.03          0.25         0.78 o                         
   0  14   7          0.28          0.00         1.21 o                         
   1  14   7          9.40         12.19         2.07 o                         
   2  14   7          0.48         -0.44         1.19 o                         
   3  14   7          0.63         -1.40         1.40 o                         
   4  14   7          9.11          7.62         2.11 o                         
  -9  15   7          0.68         -0.10         1.08 o                         
  -8  15   7          0.21          0.71         1.01 o                         
  -7  15   7          0.03          0.20         0.92 o                         
  -6  15   7         14.74         15.86         1.74 o                         
  -5  15   7         26.21         26.56         1.74 o                         
  -4  15   7         10.29          9.64         1.28 o                         
  -3  15   7         71.29         75.13         4.20 o                         
  -2  15   7          2.93          1.83         1.21 o                         
  -1  15   7          8.87          7.43         1.50 o                         
   0  15   7         39.64         39.43         3.92 o                         
   1  15   7         12.98         10.67         1.96 o                         
   2  15   7          1.34         -0.31         1.87 o                         
   3  15   7          0.01         -0.13         1.57 o                         
   4  15   7          2.59          1.75         1.89 o                         
  -8  16   7          3.44          0.60         1.05 o                         
  -7  16   7          4.42          6.63         1.34 o                         
  -6  16   7          1.07          2.18         1.21 o                         
  -5  16   7         14.80         19.32         1.88 o                         
  -4  16   7         12.38         10.74         1.35 o                         
  -3  16   7         47.33         46.34         3.42 o                         
  -2  16   7          5.12          6.27         1.53 o                         
  -1  16   7          0.20          0.01         1.03 o                         
   0  16   7         53.81         48.97         4.08 o                         
   1  16   7          2.57          2.49         1.83 o                         
   2  16   7          5.75          6.06         1.96 o                         
   3  16   7          0.34          1.07         1.68 o                         
  -8  17   7          0.90          1.41         1.62 o                         
  -7  17   7          3.78          3.72         1.40 o                         
  -6  17   7          0.43          0.02         1.15 o                         
  -5  17   7          9.10          7.55         1.55 o                         
  -4  17   7          1.93          0.68         1.07 o                         
  -3  17   7         36.22         34.62         2.40 o                         
  -2  17   7         25.17         18.78         2.12 o                         
  -1  17   7          6.51          6.63         1.47 o                         
   0  17   7          3.41          6.50         2.11 o                         
   1  17   7         54.45         44.20         4.49 o                         
   2  17   7          7.84          8.93         2.75 o                         
   3  17   7          0.66         -0.86         2.28 o                         
  -7  18   7          2.10          4.80         1.65 o                         
  -6  18   7          3.65          3.80         1.46 o                         
  -5  18   7          5.51          2.66         1.32 o                         
  -4  18   7          0.10          0.40         1.48 o                         
  -3  18   7          6.12          7.61         1.53 o                         
  -2  18   7         32.24         33.11         2.72 o                         
  -1  18   7          7.50          5.42         1.52 o                         
   0  18   7         11.42          9.28         3.58 o                         
   1  18   7         20.31         19.50         3.89 o                         
   2  18   7          0.08          1.83         1.80 o                         
  -6  19   7          1.11         -0.36         1.28 o                         
  -5  19   7          0.00          0.24         1.71 o                         
  -4  19   7          0.03          0.15         1.51 o                         
  -3  19   7          0.02          0.43         1.52 o                         
  -2  19   7          3.37          3.56         1.50 o                         
  -1  19   7          7.34          3.71         1.42 o                         
   0  19   7          2.42         -0.51         2.01 o                         
   1  19   7          6.45          5.90         2.16 o                         
  -5  20   7          0.70          0.06         1.68 o                         
  -4  20   7          1.74          2.50         1.62 o                         
  -3  20   7          0.00         -1.11         1.37 o                         
  -2  20   7          0.92         -0.76         1.39 o                         
  -1  20   7          0.36          0.10         1.50 o                         
   0  20   7          4.77          8.19         3.81 o                         
 -11   0   8          4.03          6.72         2.37 o                         
 -10   0   8          0.11         -1.06         1.27 o                         
  -9   0   8          0.65          0.07         0.86 o                         
  -8   0   8          6.19          4.54         1.12 o                         
  -7   0   8        711.23        695.52         9.63 o                         
  -6   0   8         25.81         23.43         1.92 o                         
  -5   0   8          7.09         12.79         1.08 o                         
  -4   0   8          6.04         13.04         1.02 o                         
  -3   0   8        711.71        768.30         9.65 o                         
  -2   0   8          2.53          2.52         0.80 o                         
  -1   0   8         56.24         54.91         2.80 o                         
   0   0   8         70.12         72.30         3.44 o                         
   1   0   8         21.56         22.83         2.39 o                         
   2   0   8         21.01         24.74         2.95 o                         
   3   0   8         10.57         10.89         2.38 o                         
   4   0   8         92.11         75.95         6.61 o                         
   5   0   8          1.75         -0.81         2.21 o                         
   6   0   8          7.64          8.15         3.41 o                         
 -11   1   8          0.14          0.20         1.18 o                         
 -10   1   8          0.04         -0.90         0.90 o                         
  -9   1   8          0.25         -0.11         0.66 o                         
  -8   1   8          7.63          6.17         0.90 o                         
  -7   1   8        620.90        609.71         6.19 o                         
  -6   1   8        345.39        331.06         4.65 o                         
  -5   1   8         40.93         42.31         1.38 o                         
  -4   1   8        138.76        134.42         1.96 o                         
  -3   1   8       1123.88       1184.02        10.93 o                         
  -2   1   8        242.72        235.97         3.46 o                         
  -1   1   8        453.68        428.33         4.85 o                         
   0   1   8        111.05        107.92         2.95 o                         
   1   1   8         27.15         29.19         1.78 o                         
   2   1   8         16.41         20.59         1.75 o                         
   3   1   8          7.28          7.92         1.59 o                         
   4   1   8         15.80         12.88         2.25 o                         
   5   1   8          0.03          0.78         2.28 o                         
   6   1   8          2.81          2.19         2.07 o                         
 -11   2   8          2.59          1.53         1.20 o                         
 -10   2   8          8.69          9.12         1.45 o                         
  -9   2   8          6.68          6.79         1.06 o                         
  -8   2   8          0.01         -0.59         0.59 o                         
  -7   2   8        113.55        110.84         2.32 o                         
  -6   2   8        494.39        465.78         5.68 o                         
  -5   2   8         48.74         52.31         1.49 o                         
  -4   2   8          6.17          5.04         0.58 o                         
  -3   2   8        177.75        198.53         2.70 o                         
  -2   2   8         10.30         16.68         0.89 o                         
  -1   2   8         15.99         17.31         1.18 o                         
   0   2   8          3.78          2.67         0.80 o                         
   1   2   8          1.94          0.45         0.87 o                         
   2   2   8          0.19         -0.92         0.92 o                         
   3   2   8          0.28         -0.54         1.17 o                         
   4   2   8          0.00         -1.13         1.36 o                         
   5   2   8         17.68         16.53         2.93 o                         
   6   2   8          1.06          0.96         2.88 o                         
 -11   3   8          4.89          7.82         1.57 o                         
 -10   3   8          1.78          3.24         1.21 o                         
  -9   3   8          1.39          0.63         0.73 o                         
  -8   3   8         98.76         98.93         2.26 o                         
  -7   3   8         41.30         40.86         1.69 o                         
  -6   3   8          5.59          2.75         0.96 o                         
  -5   3   8        179.32        191.17         2.70 o                         
  -4   3   8          1.66          1.99         0.53 o                         
  -3   3   8        423.60        412.74         4.43 o                         
  -2   3   8         81.76         70.83         1.54 o                         
  -1   3   8          0.47         -0.36         0.36 o                         
   0   3   8         58.82         54.88         3.80 o                         
   1   3   8         24.94         29.98         2.00 o                         
   2   3   8         10.39         11.05         1.56 o                         
   3   3   8         27.16         23.75         2.03 o                         
   4   3   8         15.22          9.12         2.31 o                         
   5   3   8          0.23          0.53         2.85 o                         
   6   3   8          0.25         -2.48         2.68 o                         
 -11   4   8          0.47          0.39         1.30 o                         
 -10   4   8          0.02         -0.91         0.91 o                         
  -9   4   8          2.84          1.32         0.81 o                         
  -8   4   8        153.21        161.07         2.85 o                         
  -7   4   8          1.32          0.88         0.93 o                         
  -6   4   8        131.85        132.92         2.59 o                         
  -5   4   8         15.05         14.97         1.20 o                         
  -4   4   8         44.29         43.27         1.24 o                         
  -3   4   8        159.87        167.53         2.39 o                         
  -2   4   8         66.45         71.04         1.45 o                         
  -1   4   8        333.59        340.52         4.62 o                         
   0   4   8          5.20          6.00         0.69 o                         
   1   4   8        144.20        130.54         3.41 o                         
   2   4   8          4.12          2.34         1.12 o                         
   3   4   8         49.46         50.47         2.98 o                         
   4   4   8          9.46          5.49         1.73 o                         
   5   4   8          1.88          2.93         1.88 o                         
   6   4   8          6.13          6.59         5.41 o                         
 -11   5   8          1.15          0.32         1.33 o                         
 -10   5   8          0.39         -0.48         1.06 o                         
  -9   5   8          0.87          0.85         0.87 o                         
  -8   5   8          3.92          5.08         0.86 o                         
  -7   5   8          0.11          0.08         0.70 o                         
  -6   5   8         77.21         66.34         2.44 o                         
  -5   5   8         35.80         42.37         1.45 o                         
  -4   5   8         63.24         68.35         1.64 o                         
  -3   5   8          1.73          1.38         0.47 o                         
  -2   5   8        402.98        384.03         4.35 o                         
  -1   5   8        104.58        108.03         2.57 o                         
   0   5   8          6.02          5.64         0.97 o                         
   1   5   8         54.42         57.14         2.68 o                         
   2   5   8         34.36         32.40         2.51 o                         
   3   5   8          7.28          6.28         1.50 o                         
   4   5   8          0.79          1.29         1.31 o                         
   5   5   8          0.51          0.66         1.86 o                         
   6   5   8          2.28          2.90         2.25 o                         
 -11   6   8          0.00          1.05         1.46 o                         
 -10   6   8          0.82         -0.30         1.16 o                         
  -9   6   8          5.94          3.95         1.01 o                         
  -8   6   8         52.81         53.94         1.86 o                         
  -7   6   8         22.13         24.63         1.45 o                         
  -6   6   8          0.33         -0.73         0.91 o                         
  -5   6   8          0.02         -0.13         0.47 o                         
  -4   6   8         83.16         79.20         1.94 o                         
  -3   6   8         39.28         40.20         1.30 o                         
  -2   6   8        168.00        177.85         3.41 o                         
  -1   6   8          5.84          6.38         0.85 o                         
   0   6   8         23.83         23.87         1.72 o                         
   1   6   8          1.01          1.25         0.73 o                         
   2   6   8          5.29          7.81         1.48 o                         
   3   6   8          2.80          2.60         1.27 o                         
   4   6   8          9.80         11.27         1.90 o                         
   5   6   8          0.52         -0.40         2.23 o                         
 -11   7   8          1.90          1.61         1.43 o                         
 -10   7   8          0.14          1.94         1.40 o                         
  -9   7   8         33.07         28.56         2.59 o                         
  -8   7   8         54.93         57.07         2.27 o                         
  -7   7   8          6.73          8.56         1.04 o                         
  -6   7   8         22.84         28.60         1.69 o                         
  -5   7   8          9.33          8.87         0.71 o                         
  -4   7   8         26.37         23.49         1.32 o                         
  -3   7   8          9.19          9.83         0.82 o                         
  -2   7   8         54.17         50.05         1.96 o                         
  -1   7   8        659.25        646.77         9.12 o                         
   0   7   8         32.68         33.61         2.80 o                         
   1   7   8          2.41          0.57         0.96 o                         
   2   7   8          3.81          3.50         1.26 o                         
   3   7   8          0.14         -0.29         1.11 o                         
   4   7   8          0.72          0.06         1.27 o                         
   5   7   8          0.49          0.40         2.13 o                         
 -11   8   8          0.55          0.27         1.31 o                         
 -10   8   8          1.72          0.64         1.25 o                         
  -9   8   8         12.18         13.14         2.10 o                         
  -8   8   8         31.25         33.57         1.94 o                         
  -7   8   8         29.27         29.85         1.56 o                         
  -6   8   8          2.24          1.06         0.72 o                         
  -5   8   8          1.33          2.25         0.80 o                         
  -4   8   8          4.52          2.46         0.73 o                         
  -3   8   8          2.55          2.09         0.53 o                         
  -2   8   8        362.32        346.41         4.55 o                         
  -1   8   8        183.42        182.96         4.14 o                         
   0   8   8         38.72         38.23         2.32 o                         
   1   8   8          0.52         -0.79         1.13 o                         
   2   8   8          0.69          0.86         1.15 o                         
   3   8   8          9.68          7.65         1.46 o                         
   4   8   8          0.45         -0.19         1.44 o                         
   5   8   8          0.29          0.14         1.72 o                         
 -11   9   8          0.79         -0.84         1.31 o                         
 -10   9   8          0.68         -0.53         1.24 o                         
  -9   9   8          3.86          2.47         1.01 o                         
  -8   9   8         12.82         13.03         1.37 o                         
  -7   9   8          2.68          2.20         0.80 o                         
  -6   9   8         31.02         28.35         1.53 o                         
  -5   9   8          2.28          4.42         1.20 o                         
  -4   9   8          9.00          8.24         0.96 o                         
  -3   9   8          0.02          0.28         0.59 o                         
  -2   9   8         50.53         46.37         1.66 o                         
  -1   9   8         84.80         90.83         3.85 o                         
   0   9   8         11.53         14.27         1.57 o                         
   1   9   8          9.44          7.59         1.68 o                         
   2   9   8         74.59         80.67         5.03 o                         
   3   9   8          8.36         10.75         2.57 o                         
   4   9   8          1.77         -0.70         1.82 o                         
   5   9   8          1.07          0.57         2.43 o                         
 -10  10   8          1.82          1.81         1.04 o                         
  -9  10   8          0.00         -0.15         0.89 o                         
  -8  10   8          9.41          6.36         1.15 o                         
  -7  10   8          2.20          3.54         0.78 o                         
  -6  10   8          9.40          9.92         1.00 o                         
  -5  10   8          0.00         -0.71         0.71 o                         
  -4  10   8         46.25         48.99         1.88 o                         
  -3  10   8          8.32          7.36         0.93 o                         
  -2  10   8         53.97         57.51         2.07 o                         
  -1  10   8          0.63          0.12         0.88 o                         
   0  10   8          2.57          2.89         1.25 o                         
   1  10   8         26.46         29.47         2.37 o                         
   2  10   8         18.34         12.56         2.78 o                         
   3  10   8         19.68         13.10         3.26 o                         
   4  10   8          2.17          1.58         2.13 o                         
   5  10   8          1.48          2.71         2.61 o                         
 -10  11   8          2.47          1.64         1.08 o                         
  -9  11   8         12.84         11.32         1.41 o                         
  -8  11   8         38.09         36.99         2.13 o                         
  -7  11   8         22.70         22.04         1.59 o                         
  -6  11   8          3.79          2.69         1.35 o                         
  -5  11   8          0.62         -0.02         0.82 o                         
  -4  11   8         29.89         29.29         1.91 o                         
  -3  11   8         38.51         31.69         1.65 o                         
  -2  11   8        192.29        188.39         3.74 o                         
  -1  11   8         63.14         68.60         3.20 o                         
   0  11   8          0.00          1.78         1.06 o                         
   1  11   8          3.20          3.67         1.44 o                         
   2  11   8         41.84         35.07         4.20 o                         
   3  11   8          0.81          1.14         1.99 o                         
   4  11   8          0.15         -1.17         1.99 o                         
 -10  12   8          0.82          2.50         1.16 o                         
  -9  12   8          0.07         -0.67         0.91 o                         
  -8  12   8          1.17          1.67         0.90 o                         
  -7  12   8          7.65          7.18         1.11 o                         
  -6  12   8          1.54          0.78         0.94 o                         
  -5  12   8          0.08         -0.73         0.73 o                         
  -4  12   8          0.01         -0.74         0.74 o                         
  -3  12   8         26.61         28.93         1.66 o                         
  -2  12   8         11.36         12.21         1.36 o                         
  -1  12   8          0.01         -0.88         1.01 o                         
   0  12   8          0.03          0.31         1.19 o                         
   1  12   8          1.01          1.99         1.31 o                         
   2  12   8          2.49          2.73         1.61 o                         
   3  12   8          7.93          4.68         2.29 o                         
   4  12   8          0.29          0.29         2.13 o                         
  -9  13   8          1.41          1.30         1.08 o                         
  -8  13   8         40.66         42.10         2.29 o                         
  -7  13   8          9.14          6.45         1.32 o                         
  -6  13   8         18.43         19.25         1.57 o                         
  -5  13   8         45.34         47.96         2.24 o                         
  -4  13   8         10.97          9.22         1.47 o                         
  -3  13   8          1.94          3.19         1.73 o                         
  -2  13   8         12.37         12.51         2.18 o                         
  -1  13   8          0.31         -1.01         1.06 o                         
   0  13   8         11.35         10.93         1.83 o                         
   1  13   8          2.26          2.83         1.53 o                         
   2  13   8          1.75         -0.25         1.42 o                         
   3  13   8          6.36          2.39         2.36 o                         
   4  13   8          0.44          1.16         2.42 o                         
  -9  14   8          0.30          2.10         1.08 o                         
  -8  14   8          0.07         -0.41         1.00 o                         
  -7  14   8          3.83          2.88         1.20 o                         
  -6  14   8          0.17         -0.24         0.92 o                         
  -5  14   8          8.94          8.63         1.30 o                         
  -4  14   8          0.07         -0.05         0.86 o                         
  -3  14   8          1.49          2.09         1.90 o                         
  -2  14   8         27.03         26.50         2.33 o                         
  -1  14   8         11.20          9.73         1.71 o                         
   0  14   8          9.45         11.31         1.92 o                         
   1  14   8          1.44          1.58         1.46 o                         
   2  14   8          0.24          0.28         1.45 o                         
   3  14   8          1.41          2.26         1.73 o                         
  -8  15   8          3.60          4.38         1.37 o                         
  -7  15   8          0.03         -0.96         1.07 o                         
  -6  15   8          1.85          1.81         1.14 o                         
  -5  15   8         25.43         26.36         1.63 o                         
  -4  15   8          7.76          5.65         1.52 o                         
  -3  15   8          2.93          0.77         1.41 o                         
  -2  15   8          4.46          2.79         1.38 o                         
  -1  15   8         11.43         10.96         2.04 o                         
   0  15   8         13.56         12.81         2.20 o                         
   1  15   8          0.97          2.32         1.72 o                         
   2  15   8          1.52          2.58         1.72 o                         
   3  15   8          0.15          2.63         1.75 o                         
  -8  16   8          0.07         -0.63         1.20 o                         
  -7  16   8          7.56          8.03         1.57 o                         
  -6  16   8          0.30          0.02         1.33 o                         
  -5  16   8          2.74          1.66         0.95 o                         
  -4  16   8          0.81          1.38         1.10 o                         
  -3  16   8         25.56         20.37         2.18 o                         
  -2  16   8          8.51         10.26         1.66 o                         
  -1  16   8          0.02         -1.38         1.38 o                         
   0  16   8         11.48          6.42         2.07 o                         
   1  16   8         10.79          7.65         1.88 o                         
   2  16   8          4.17          4.00         4.98 o                         
  -7  17   8          4.47          5.54         1.53 o                         
  -6  17   8          0.14         -1.05         1.05 o                         
  -5  17   8          0.64          2.34         1.27 o                         
  -4  17   8         31.19         33.91         2.45 o                         
  -3  17   8         65.67         62.85         3.53 o                         
  -2  17   8         11.09         11.58         1.86 o                         
  -1  17   8          1.71          1.03         1.75 o                         
   0  17   8          8.34          4.77         3.12 o                         
   1  17   8         16.99         11.96         3.38 o                         
   2  17   8          0.91         -1.13         1.79 o                         
  -7  18   8          1.23          1.91         1.45 o                         
  -6  18   8          2.83          3.39         1.41 o                         
  -5  18   8          4.56          3.02         1.43 o                         
  -4  18   8          0.00          0.11         2.29 o                         
  -3  18   8         20.32         19.00         3.40 o                         
  -2  18   8          0.03         -0.87         1.14 o                         
  -1  18   8          3.36          0.99         1.59 o                         
   0  18   8          9.54          8.05         3.22 o                         
   1  18   8         17.17         10.74         2.65 o                         
  -6  19   8          1.71          2.97         1.47 o                         
  -5  19   8          0.20         -1.25         1.25 o                         
  -4  19   8          4.66          4.09         1.46 o                         
  -3  19   8          1.97          2.61         1.51 o                         
  -2  19   8          2.83          2.17         1.48 o                         
  -1  19   8         14.61         21.30         3.08 o                         
   0  19   8          8.80          6.78         2.41 o                         
  -4  20   8          1.98          1.03         1.97 o                         
  -3  20   8          0.29          1.19         2.04 o                         
  -2  20   8          0.77          0.01         1.50 o                         
 -11   1   9          2.50          4.26         1.40 o                         
 -10   1   9          0.21         -0.80         0.94 o                         
  -9   1   9          5.39          5.58         0.90 o                         
  -8   1   9         20.88         21.91         1.32 o                         
  -7   1   9        101.69        117.90         2.45 o                         
  -6   1   9         12.20         12.65         0.93 o                         
  -5   1   9         51.73         49.45         1.37 o                         
  -4   1   9        284.55        275.81         3.64 o                         
  -3   1   9         62.22         60.96         1.58 o                         
  -2   1   9        460.42        416.31         4.47 o                         
  -1   1   9          1.03          2.24         0.79 o                         
   0   1   9        111.67        113.51         3.06 o                         
   1   1   9         51.30         54.26         3.21 o                         
   2   1   9         10.58          8.07         1.72 o                         
   3   1   9         31.27         36.90         2.93 o                         
   4   1   9          6.23          9.61         2.75 o                         
   5   1   9          0.69          3.14         2.88 o                         
 -11   2   9         12.96         17.71         1.97 o                         
 -10   2   9          3.71          6.66         1.36 o                         
  -9   2   9          0.71          1.03         0.70 o                         
  -8   2   9         61.77         61.09         2.15 o                         
  -7   2   9        628.39        624.19         6.38 o                         
  -6   2   9         37.28         34.48         1.32 o                         
  -5   2   9         88.66         91.26         1.70 o                         
  -4   2   9        133.21        123.87         2.23 o                         
  -3   2   9        211.05        226.90         3.09 o                         
  -2   2   9         22.55         23.67         0.78 o                         
  -1   2   9         50.09         56.06         1.42 o                         
   0   2   9          0.01         -0.77         0.77 o                         
   1   2   9         15.85         14.67         1.72 o                         
   2   2   9          0.80         -0.27         1.10 o                         
   3   2   9         23.12         23.51         3.06 o                         
   4   2   9          3.52          4.01         1.95 o                         
   5   2   9          3.97          6.77         3.23 o                         
 -11   3   9          1.01         -0.83         1.18 o                         
 -10   3   9          0.38          0.40         1.13 o                         
  -9   3   9          8.26          9.61         1.01 o                         
  -8   3   9         38.21         39.06         1.67 o                         
  -7   3   9         33.00         37.96         1.64 o                         
  -6   3   9          3.19          2.81         0.62 o                         
  -5   3   9          0.23          1.02         0.41 o                         
  -4   3   9        149.75        140.09         2.88 o                         
  -3   3   9         51.45         50.66         1.40 o                         
  -2   3   9          0.14         -0.46         0.61 o                         
  -1   3   9         92.19         84.39         2.22 o                         
   0   3   9         19.02         19.88         1.85 o                         
   1   3   9          8.39          9.32         1.43 o                         
   2   3   9          4.80          3.41         1.27 o                         
   3   3   9         33.49         29.26         2.98 o                         
   4   3   9         12.96         10.26         2.23 o                         
   5   3   9          0.75          2.58         2.11 o                         
 -11   4   9          3.14          3.07         1.40 o                         
 -10   4   9          1.42          0.88         0.85 o                         
  -9   4   9          3.03          2.98         0.80 o                         
  -8   4   9          9.43         11.66         1.20 o                         
  -7   4   9        399.84        395.20         5.18 o                         
  -6   4   9        156.86        157.15         2.65 o                         
  -5   4   9         26.57         27.17         1.42 o                         
  -4   4   9          0.10          0.27         0.49 o                         
  -3   4   9         13.23         15.03         1.13 o                         
  -2   4   9        144.08        142.09         2.72 o                         
  -1   4   9        298.45        267.34         4.25 o                         
   0   4   9          0.02         -0.92         0.92 o                         
   1   4   9         52.18         54.23         2.83 o                         
   2   4   9        161.56        148.46         4.17 o                         
   3   4   9         89.30         93.54         6.12 o                         
   4   4   9          4.38          3.55         2.02 o                         
   5   4   9          1.83          0.77         3.15 o                         
 -11   5   9          5.56          6.48         1.62 o                         
 -10   5   9          1.11          2.78         0.97 o                         
  -9   5   9          8.32          8.88         1.22 o                         
  -8   5   9        141.88        148.25         3.04 o                         
  -7   5   9         25.60         31.57         1.65 o                         
  -6   5   9        639.68        603.82         6.06 o                         
  -5   5   9         30.01         25.19         1.68 o                         
  -4   5   9          0.01         -0.47         0.47 o                         
  -3   5   9         18.24         17.97         1.27 o                         
  -2   5   9        109.85        100.99         2.61 o                         
  -1   5   9          8.03         10.25         1.41 o                         
   0   5   9          0.43         -0.54         0.54 o                         
   1   5   9         64.96         62.58         3.05 o                         
   2   5   9          7.44          6.54         1.50 o                         
   3   5   9         10.25         13.22         1.88 o                         
   4   5   9          0.09          0.82         1.72 o                         
   5   5   9          0.50          0.90         3.32 o                         
 -11   6   9          0.04          0.76         1.35 o                         
 -10   6   9          0.13         -0.82         0.82 o                         
  -9   6   9         27.15         31.54         1.97 o                         
  -8   6   9         14.91         18.35         1.35 o                         
  -7   6   9         28.85         27.19         1.55 o                         
  -6   6   9        174.51        192.90         2.93 o                         
  -5   6   9         16.23         18.52         1.26 o                         
  -4   6   9          7.27          9.26         1.09 o                         
  -3   6   9         44.08         49.66         1.86 o                         
  -2   6   9        143.63        131.11         3.05 o                         
  -1   6   9        190.13        189.91         4.26 o                         
   0   6   9         55.59         59.10         3.95 o                         
   1   6   9          5.61          3.12         1.28 o                         
   2   6   9          0.41         -0.70         1.11 o                         
   3   6   9         62.21         63.46         3.85 o                         
   4   6   9         11.46         18.79         2.77 o                         
   5   6   9          1.16          2.47         3.37 o                         
 -11   7   9          0.40         -1.05         1.31 o                         
 -10   7   9          4.73          4.68         1.24 o                         
  -9   7   9          0.44          0.93         0.90 o                         
  -8   7   9         55.10         61.45         2.19 o                         
  -7   7   9         13.32         11.98         1.16 o                         
  -6   7   9         35.47         35.95         1.39 o                         
  -5   7   9         30.47         31.81         1.63 o                         
  -4   7   9          1.68          2.62         0.66 o                         
  -3   7   9          0.47         -0.37         0.49 o                         
  -2   7   9        142.73        119.25         2.96 o                         
  -1   7   9        250.55        224.04         4.78 o                         
   0   7   9          2.15          1.00         1.35 o                         
   1   7   9         29.65         32.35         2.98 o                         
   2   7   9          7.35          2.61         1.59 o                         
   3   7   9          0.77          0.23         1.39 o                         
   4   7   9         10.00         11.46         2.51 o                         
   5   7   9          0.01         -1.27         2.38 o                         
 -11   8   9          3.86          2.83         1.54 o                         
 -10   8   9         13.96         20.29         1.84 o                         
  -9   8   9          1.72          1.93         0.96 o                         
  -8   8   9          3.09          3.12         0.92 o                         
  -7   8   9          7.72          4.79         0.89 o                         
  -6   8   9         49.18         53.54         1.99 o                         
  -5   8   9          9.74          7.10         1.10 o                         
  -4   8   9         15.55         13.14         1.06 o                         
  -3   8   9         15.00          8.37         0.90 o                         
  -2   8   9         11.05         11.47         1.43 o                         
  -1   8   9         15.59         12.71         1.54 o                         
   0   8   9          6.73          3.83         1.60 o                         
   1   8   9          2.16          5.32         1.73 o                         
   2   8   9          3.39          1.25         1.41 o                         
   3   8   9         10.04          6.08         2.29 o                         
   4   8   9          2.54          3.79         2.32 o                         
 -10   9   9         33.44         37.63         2.40 o                         
  -9   9   9          7.71          7.82         1.28 o                         
  -8   9   9          0.62          0.71         0.86 o                         
  -7   9   9          7.08          5.48         0.99 o                         
  -6   9   9         59.28         61.21         2.13 o                         
  -5   9   9         54.33         59.24         2.13 o                         
  -4   9   9         12.46          9.86         1.00 o                         
  -3   9   9          2.11          1.32         0.70 o                         
  -2   9   9        254.40        249.95         5.13 o                         
  -1   9   9         76.41         66.11         2.99 o                         
   0   9   9         17.23         18.23         1.75 o                         
   1   9   9          0.37         -1.48         1.62 o                         
   2   9   9         47.71         54.63         6.47 o                         
   3   9   9          0.73          1.80         2.16 o                         
   4   9   9          0.00          2.09         2.18 o                         
 -10  10   9          0.00         -0.36         0.99 o                         
  -9  10   9          0.61          0.21         0.87 o                         
  -8  10   9          1.86          2.44         0.95 o                         
  -7  10   9          0.20          0.27         0.68 o                         
  -6  10   9         29.75         29.09         1.81 o                         
  -5  10   9        153.46        154.65         3.14 o                         
  -4  10   9         32.64         33.95         1.76 o                         
  -3  10   9         21.90         18.83         1.31 o                         
  -2  10   9        204.05        194.99         4.52 o                         
  -1  10   9         22.36         22.35         1.98 o                         
   0  10   9          3.14          1.86         1.29 o                         
   1  10   9          3.35          5.98         2.19 o                         
   2  10   9         30.15         34.44         4.11 o                         
   3  10   9         15.94         10.30         2.72 o                         
   4  10   9          0.00         -2.09         2.14 o                         
 -10  11   9          2.49          0.39         1.12 o                         
  -9  11   9          1.86          1.19         1.00 o                         
  -8  11   9          7.43          4.99         1.05 o                         
  -7  11   9          0.91         -0.08         0.94 o                         
  -6  11   9         15.35         10.27         1.21 o                         
  -5  11   9          2.49          3.95         1.08 o                         
  -4  11   9         11.11         11.37         1.81 o                         
  -3  11   9        153.75        133.97         4.07 o                         
  -2  11   9        302.34        287.45         6.07 o                         
  -1  11   9          1.22          0.98         1.14 o                         
   0  11   9          0.33          1.65         1.20 o                         
   1  11   9          1.50          2.23         1.45 o                         
   2  11   9          0.43          2.48         2.23 o                         
   3  11   9          0.66          0.74         2.14 o                         
   4  11   9          2.79          2.38         2.35 o                         
 -10  12   9         13.27         15.69         1.81 o                         
  -9  12   9         11.47         11.32         1.46 o                         
  -8  12   9          3.36          3.71         1.02 o                         
  -7  12   9          1.67          2.59         1.03 o                         
  -6  12   9          9.96         10.01         1.23 o                         
  -5  12   9         21.82         22.08         1.61 o                         
  -4  12   9          0.55         -0.28         0.78 o                         
  -3  12   9         49.48         48.16         2.69 o                         
  -2  12   9         11.68         14.54         1.85 o                         
  -1  12   9         29.35         32.90         2.58 o                         
   0  12   9          1.42          0.45         1.15 o                         
   1  12   9          7.50          5.25         1.73 o                         
   2  12   9         11.04          8.27         2.56 o                         
   3  12   9          7.18          6.80         2.71 o                         
  -9  13   9          0.12          0.75         0.94 o                         
  -8  13   9          6.27          5.69         1.42 o                         
  -7  13   9         15.02         12.37         1.63 o                         
  -6  13   9          1.31          0.76         0.89 o                         
  -5  13   9          0.47          1.01         0.96 o                         
  -4  13   9         14.40         12.96         1.35 o                         
  -3  13   9         13.65         19.22         2.20 o                         
  -2  13   9          0.15         -0.63         0.99 o                         
  -1  13   9         53.35         57.32         3.59 o                         
   0  13   9          7.95          9.11         2.32 o                         
   1  13   9          1.53          1.82         2.22 o                         
   2  13   9          0.18          3.23         3.25 o                         
   3  13   9         13.46         11.13         3.19 o                         
  -9  14   9          5.31          6.54         1.33 o                         
  -8  14   9          3.38          1.93         1.23 o                         
  -7  14   9          5.86          6.41         1.36 o                         
  -6  14   9          0.76          0.28         1.27 o                         
  -5  14   9          6.40          6.34         1.23 o                         
  -4  14   9          3.11          1.60         1.28 o                         
  -3  14   9          3.80          4.02         2.00 o                         
  -2  14   9          2.56          1.87         1.94 o                         
  -1  14   9         35.40         34.78         2.86 o                         
   0  14   9         11.91         13.98         3.14 o                         
   1  14   9          1.69          4.37         2.61 o                         
   2  14   9          5.87         14.76         5.97 o                         
   3  14   9          3.16         -0.97         3.95 o                         
  -8  15   9          2.14          1.66         1.37 o                         
  -7  15   9         10.27         10.18         1.65 o                         
  -6  15   9          1.37          0.15         0.99 o                         
  -5  15   9          2.18          1.28         1.04 o                         
  -4  15   9          7.13          6.15         1.38 o                         
  -3  15   9         56.92         53.52         5.07 o                         
  -2  15   9         12.10         13.38         2.35 o                         
  -1  15   9          1.40          3.52         1.57 o                         
   0  15   9          9.37         13.96         2.22 o                         
   1  15   9          0.00         -1.02         2.20 o                         
   2  15   9          8.48         11.68         2.48 o                         
  -8  16   9          0.43          0.96         1.33 o                         
  -7  16   9         25.26         28.73         2.40 o                         
  -6  16   9          5.61          4.94         1.41 o                         
  -5  16   9         13.46         14.14         2.03 o                         
  -4  16   9         10.79         10.00         1.61 o                         
  -3  16   9          3.20          4.41         1.44 o                         
  -2  16   9          1.78          0.12         2.62 o                         
  -1  16   9         13.61          9.30         2.37 o                         
   0  16   9          2.28          3.08         2.34 o                         
   1  16   9          2.88          2.67         6.44 o                         
  -7  17   9          6.45          8.27         1.66 o                         
  -6  17   9          0.98          0.81         1.30 o                         
  -5  17   9          0.36         -0.34         1.31 o                         
  -4  17   9          1.59          0.65         1.24 o                         
  -3  17   9          1.06          0.06         1.25 o                         
  -2  17   9          8.46          5.61         3.08 o                         
  -1  17   9          0.19          0.29         1.70 o                         
   0  17   9         18.21         24.33         5.10 o                         
   1  17   9          1.34          1.13         2.00 o                         
  -6  18   9          1.02          1.35         1.42 o                         
  -5  18   9          0.54          0.84         1.64 o                         
  -4  18   9          2.76          3.77         1.48 o                         
  -3  18   9          7.58          6.83         1.82 o                         
  -2  18   9          1.21          3.28         1.97 o                         
  -1  18   9          0.66          1.68         2.59 o                         
   0  18   9          0.01         -0.74         1.63 o                         
  -5  19   9          2.18          5.65         3.06 o                         
  -4  19   9          1.49         -0.29         1.42 o                         
  -3  19   9          9.74          4.98         2.58 o                         
  -2  19   9         11.39         12.77         2.69 o                         
 -11   0  10          7.44          9.11         2.60 o                         
 -10   0  10          1.45          1.15         1.07 o                         
  -9   0  10          0.34          0.60         1.08 o                         
  -8   0  10         63.60         62.79         3.00 o                         
  -7   0  10         78.27         83.78         3.02 o                         
  -6   0  10          1.47          0.51         0.78 o                         
  -5   0  10        625.58        659.10        10.72 o                         
  -4   0  10        599.99        574.24        10.79 o                         
  -3   0  10        585.95        543.87         8.05 o                         
  -2   0  10        572.17        494.92         6.98 o                         
  -1   0  10        351.92        360.83         8.29 o                         
   0   0  10         70.68         73.71         4.43 o                         
   1   0  10          7.50          9.78         2.82 o                         
   2   0  10          6.15         10.76         3.24 o                         
   3   0  10         44.79         48.64         9.25 o                         
   4   0  10         52.59         56.14        12.21 o                         
 -11   1  10         22.92         30.72         2.60 o                         
 -10   1  10          2.79          2.95         0.87 o                         
  -9   1  10          0.27         -0.11         0.71 o                         
  -8   1  10         50.04         44.42         1.82 o                         
  -7   1  10        229.32        222.97         3.35 o                         
  -6   1  10         20.99         23.33         1.08 o                         
  -5   1  10        282.14        289.29         3.50 o                         
  -4   1  10        331.43        327.35         4.35 o                         
  -3   1  10        405.40        394.07         4.90 o                         
  -2   1  10        191.92        185.45         3.17 o                         
  -1   1  10         27.80         29.71         1.98 o                         
   0   1  10        428.50        396.83         7.12 o                         
   1   1  10          5.04          1.71         1.61 o                         
   2   1  10          6.44          7.14         2.06 o                         
   3   1  10          9.10         11.20         2.44 o                         
   4   1  10         11.19         11.03         3.20 o                         
 -11   2  10          0.64          0.29         1.31 o                         
 -10   2  10          4.96          6.91         1.22 o                         
  -9   2  10         13.43         18.26         1.41 o                         
  -8   2  10         30.64         27.05         1.57 o                         
  -7   2  10        363.12        357.37         4.37 o                         
  -6   2  10        142.30        141.33         2.22 o                         
  -5   2  10         90.41         74.09         2.13 o                         
  -4   2  10        232.65        215.53         3.33 o                         
  -3   2  10        303.54        290.78         4.16 o                         
  -2   2  10        222.47        214.19         3.44 o                         
  -1   2  10        524.31        528.15         7.74 o                         
   0   2  10          4.53          4.59         1.41 o                         
   1   2  10         21.97         19.46         2.10 o                         
   2   2  10         19.88         17.06         2.35 o                         
   3   2  10         18.04         18.82         3.28 o                         
   4   2  10         29.22         34.49         4.25 o                         
 -11   3  10          1.81          2.21         1.32 o                         
 -10   3  10          1.59          0.95         0.94 o                         
  -9   3  10          7.66          8.18         1.08 o                         
  -8   3  10         22.65         21.94         1.45 o                         
  -7   3  10        445.01        448.90         5.30 o                         
  -6   3  10        488.45        481.96         5.11 o                         
  -5   3  10          0.45          0.51         0.60 o                         
  -4   3  10          8.22          6.88         0.86 o                         
  -3   3  10          1.71          1.48         0.66 o                         
  -2   3  10         37.27         34.74         1.84 o                         
  -1   3  10       1551.15       1481.41        18.12 o                         
   0   3  10        441.05        437.27         7.65 o                         
   1   3  10          0.00         -1.12         1.12 o                         
   2   3  10         28.78         27.26         2.75 o                         
   3   3  10          4.99         10.66         2.14 o                         
   4   3  10          0.05          1.87         2.25 o                         
 -11   4  10          0.26         -1.20         1.20 o                         
 -10   4  10          1.05         -0.20         0.96 o                         
  -9   4  10          7.04          5.85         1.02 o                         
  -8   4  10         37.15         41.54         1.89 o                         
  -7   4  10          6.76          7.64         1.06 o                         
  -6   4  10        392.36        399.26         5.20 o                         
  -5   4  10          2.29          1.77         1.03 o                         
  -4   4  10         51.21         45.81         1.77 o                         
  -3   4  10          0.79          0.33         0.65 o                         
  -2   4  10        181.79        174.01         3.38 o                         
  -1   4  10        580.72        526.45         7.05 o                         
   0   4  10        131.48        151.50         4.23 o                         
   1   4  10        100.32        109.94         4.59 o                         
   2   4  10          1.79          2.56         1.37 o                         
   3   4  10         29.85         40.80         6.42 o                         
   4   4  10         11.68         13.03         3.61 o                         
 -11   5  10          0.00          0.13         1.27 o                         
 -10   5  10          1.76          1.96         1.03 o                         
  -9   5  10         34.44         36.55         1.82 o                         
  -8   5  10         37.18         49.41         2.04 o                         
  -7   5  10         81.31         93.58         2.43 o                         
  -6   5  10          8.04          9.19         1.21 o                         
  -5   5  10         44.34         35.59         1.47 o                         
  -4   5  10          1.25         -0.22         0.70 o                         
  -3   5  10         76.18         73.61         2.14 o                         
  -2   5  10         15.09         14.92         1.40 o                         
  -1   5  10          0.00          0.71         0.90 o                         
   0   5  10         47.43         46.22         3.49 o                         
   1   5  10         92.58        113.75         4.93 o                         
   2   5  10         67.14         77.30         5.02 o                         
   3   5  10          1.46          3.94         2.32 o                         
   4   5  10          4.47         12.98         3.38 o                         
 -11   6  10          0.05         -0.04         1.36 o                         
 -10   6  10          0.09          0.90         1.02 o                         
  -9   6  10         16.59         18.07         1.39 o                         
  -8   6  10        144.92        155.02         3.44 o                         
  -7   6  10         62.99         65.13         2.11 o                         
  -6   6  10         68.40         74.99         2.42 o                         
  -5   6  10         31.53         26.31         1.48 o                         
  -4   6  10          2.17          0.29         0.76 o                         
  -3   6  10         15.33         16.50         1.24 o                         
  -2   6  10         20.78         29.64         2.06 o                         
  -1   6  10          4.63          7.38         1.71 o                         
   0   6  10          2.02          2.64         0.69 o                         
   1   6  10        174.94        163.97         5.30 o                         
   2   6  10         55.18         63.70         4.88 o                         
   3   6  10         14.35         21.92         5.15 o                         
   4   6  10         15.79         26.29        11.00 o                         
 -11   7  10         11.21          8.89         1.85 o                         
 -10   7  10         36.25         35.30         2.27 o                         
  -9   7  10          0.49         -0.17         0.89 o                         
  -8   7  10         36.03         41.54         1.95 o                         
  -7   7  10          5.56          8.97         1.06 o                         
  -6   7  10        266.32        240.14         4.06 o                         
  -5   7  10         30.06         20.65         1.34 o                         
  -4   7  10         44.40         42.01         1.60 o                         
  -3   7  10          4.30          3.50         0.75 o                         
  -2   7  10        750.15        660.94         9.64 o                         
  -1   7  10         88.58         87.96         4.17 o                         
   0   7  10          4.41          6.64         1.68 o                         
   1   7  10         17.11         19.68         3.26 o                         
   2   7  10         10.22          7.37         3.60 o                         
   3   7  10         50.22         57.85         5.08 o                         
   4   7  10         20.33         22.09        10.32 o                         
 -11   8  10          3.17          0.83         1.52 o                         
 -10   8  10         12.65         16.08         1.66 o                         
  -9   8  10          3.28          0.91         0.94 o                         
  -8   8  10          0.10         -0.71         0.79 o                         
  -7   8  10          5.01          4.55         1.15 o                         
  -6   8  10        174.24        156.22         3.29 o                         
  -5   8  10          0.97          0.41         0.73 o                         
  -4   8  10          0.31          0.40         0.63 o                         
  -3   8  10         96.53         92.74         3.26 o                         
  -2   8  10         55.97         64.87         2.87 o                         
  -1   8  10         24.74         14.90         1.73 o                         
   0   8  10         15.71         17.53         2.32 o                         
   1   8  10          0.74          1.69         1.91 o                         
   2   8  10          0.03         -0.24         1.76 o                         
   3   8  10         32.34         36.13         5.07 o                         
   4   8  10          0.72          3.81         3.67 o                         
 -10   9  10         14.75         18.44         1.88 o                         
  -9   9  10          4.35          5.11         1.15 o                         
  -8   9  10          4.48          6.48         1.17 o                         
  -7   9  10          0.06         -0.96         0.96 o                         
  -6   9  10        103.63        105.81         2.85 o                         
  -5   9  10          2.78          1.71         0.84 o                         
  -4   9  10        128.90        111.02         3.29 o                         
  -3   9  10         76.00         63.36         3.01 o                         
  -2   9  10         39.79         37.11         2.41 o                         
  -1   9  10         14.04         15.29         2.19 o                         
   0   9  10         16.40         18.60         2.46 o                         
   1   9  10          6.41          6.26         2.35 o                         
   2   9  10          3.84          1.97         2.16 o                         
   3   9  10         17.47         24.56         5.15 o                         
 -10  10  10         19.86         18.36         1.78 o                         
  -9  10  10         12.64         11.69         1.47 o                         
  -8  10  10          7.06          7.45         1.06 o                         
  -7  10  10         22.83         17.07         1.75 o                         
  -6  10  10          4.32          2.93         1.08 o                         
  -5  10  10         10.28         11.16         1.22 o                         
  -4  10  10          5.48          4.06         1.29 o                         
  -3  10  10          0.21          1.91         1.15 o                         
  -2  10  10         74.12         73.38         3.82 o                         
  -1  10  10         53.31         46.72         2.99 o                         
   0  10  10          0.31          4.03         2.45 o                         
   1  10  10          5.44          6.87         3.67 o                         
   2  10  10          1.76          3.72         2.94 o                         
   3  10  10          5.47          7.56         2.60 o                         
 -10  11  10          8.22         11.57         1.55 o                         
  -9  11  10          0.64         -0.59         0.91 o                         
  -8  11  10          0.00         -0.49         1.06 o                         
  -7  11  10         28.65         29.36         1.94 o                         
  -6  11  10          0.23          0.85         1.05 o                         
  -5  11  10          7.14          5.52         1.06 o                         
  -4  11  10          0.09          0.79         0.79 o                         
  -3  11  10         54.03         45.06         2.82 o                         
  -2  11  10         15.35         18.25         2.01 o                         
  -1  11  10          3.59          3.65         1.33 o                         
   0  11  10          0.48          0.92         1.35 o                         
   1  11  10          1.40          1.57         2.04 o                         
   2  11  10          2.11          2.64         2.32 o                         
   3  11  10          1.42          2.38         2.71 o                         
  -9  12  10          2.81          1.84         1.28 o                         
  -8  12  10          1.37          1.30         1.19 o                         
  -7  12  10          0.74         -0.35         0.97 o                         
  -6  12  10         14.08         13.29         1.52 o                         
  -5  12  10          4.71          5.72         1.15 o                         
  -4  12  10          2.21          0.64         1.56 o                         
  -3  12  10          2.01          2.02         2.05 o                         
  -2  12  10          1.55          1.08         1.18 o                         
  -1  12  10          7.11          7.25         1.79 o                         
   0  12  10         12.34         16.93         3.22 o                         
   1  12  10          1.47          4.67         2.50 o                         
   2  12  10         24.29         36.94        11.79 o                         
  -9  13  10          2.45          1.26         1.28 o                         
  -8  13  10         15.44         19.92         2.50 o                         
  -7  13  10         23.17         25.68         1.90 o                         
  -6  13  10          0.66         -0.85         1.33 o                         
  -5  13  10         68.84         72.08         2.71 o                         
  -4  13  10          0.02          0.16         1.14 o                         
  -3  13  10          3.86          4.39         2.54 o                         
  -2  13  10         12.14          9.17         2.44 o                         
  -1  13  10         16.19         13.93         2.99 o                         
   0  13  10         10.74         15.09         4.17 o                         
   1  13  10          9.16         13.31         3.98 o                         
   2  13  10         23.34         39.01        10.02 o                         
  -9  14  10          4.23          2.89         1.30 o                         
  -8  14  10          1.34          2.74         1.35 o                         
  -7  14  10         48.37         46.82         2.56 o                         
  -6  14  10          9.37          6.91         1.23 o                         
  -5  14  10          9.63         12.27         1.52 o                         
  -4  14  10          0.92          0.16         1.52 o                         
  -3  14  10         10.90         17.34         2.36 o                         
  -2  14  10          0.98          4.60         2.42 o                         
  -1  14  10         31.55         29.88         3.99 o                         
   0  14  10         36.50         39.31         3.50 o                         
   1  14  10          0.01          3.65         1.84 o                         
   2  14  10         26.80         28.03         4.62 o                         
  -8  15  10         25.74         22.24         2.14 o                         
  -7  15  10         13.70         12.19         1.87 o                         
  -6  15  10          4.70          5.36         1.21 o                         
  -5  15  10          3.16          1.32         1.15 o                         
  -4  15  10          0.55         -0.83         1.12 o                         
  -3  15  10          3.91          4.78         2.02 o                         
  -2  15  10          0.03         -1.08         1.84 o                         
  -1  15  10         19.84         25.85         3.16 o                         
   0  15  10         32.41         47.03         4.38 o                         
   1  15  10          1.31          1.67         3.88 o                         
  -7  16  10          0.80          1.87         1.33 o                         
  -6  16  10          0.28         -0.73         1.06 o                         
  -5  16  10          0.97         -0.15         1.12 o                         
  -4  16  10          4.87          8.49         1.80 o                         
  -3  16  10          0.00         -1.49         1.60 o                         
  -2  16  10          3.76          6.15         3.37 o                         
  -1  16  10         17.31         15.60         2.78 o                         
   0  16  10          0.80          2.23         3.44 o                         
  -6  17  10          1.92          2.29         1.32 o                         
  -5  17  10         19.79         22.52         2.18 o                         
  -4  17  10          5.75          5.90         1.74 o                         
  -3  17  10          3.94          4.13         2.10 o                         
  -2  17  10          7.77         11.85         2.72 o                         
  -1  17  10          0.75         -0.64         2.31 o                         
  -5  18  10          2.78          1.66         1.45 o                         
  -4  18  10          1.04          1.13         1.62 o                         
  -3  18  10          0.00          0.69         2.01 o                         
  -2  18  10          6.24          6.53         2.41 o                         
 -11   1  11          0.80         -0.31         1.25 o                         
 -10   1  11          3.80          4.08         1.33 o                         
  -9   1  11         28.23         27.90         1.65 o                         
  -8   1  11          0.30         -0.60         0.72 o                         
  -7   1  11          4.03          6.25         0.93 o                         
  -6   1  11          0.94          1.54         0.66 o                         
  -5   1  11        449.79        418.52         4.93 o                         
  -4   1  11        296.86        282.76         3.67 o                         
  -3   1  11        577.20        568.19         6.69 o                         
  -2   1  11        195.04        191.98         4.30 o                         
  -1   1  11        595.79        592.73         8.69 o                         
   0   1  11        137.29        130.26         7.41 o                         
   1   1  11          2.57          4.52         1.72 o                         
   2   1  11         15.28         19.92         2.82 o                         
   3   1  11         15.64         21.66         4.69 o                         
   4   1  11          9.83         18.28         6.74 o                         
 -11   2  11          9.05         11.82         1.85 o                         
 -10   2  11          0.61         -0.08         0.85 o                         
  -9   2  11          1.13          0.72         0.87 o                         
  -8   2  11          1.36          0.64         0.77 o                         
  -7   2  11         44.48         45.33         1.96 o                         
  -6   2  11        123.62        123.09         2.36 o                         
  -5   2  11        128.55        114.64         2.60 o                         
  -4   2  11        175.65        152.83         2.77 o                         
  -3   2  11         76.72         76.78         2.37 o                         
  -2   2  11        174.97        172.86         3.39 o                         
  -1   2  11        224.27        212.15         5.17 o                         
   0   2  11         18.96         16.82         2.04 o                         
   1   2  11         14.41         14.47         3.34 o                         
   2   2  11         45.73         43.79         3.88 o                         
   3   2  11         34.59         40.85         6.39 o                         
   4   2  11          3.00          7.54         3.60 o                         
 -11   3  11         19.90         24.32         2.14 o                         
 -10   3  11          1.44          0.35         0.87 o                         
  -9   3  11         18.70         18.51         1.44 o                         
  -8   3  11         16.20         12.39         1.25 o                         
  -7   3  11         11.31         10.50         1.03 o                         
  -6   3  11        166.01        151.73         2.67 o                         
  -5   3  11          0.72         -0.44         0.97 o                         
  -4   3  11          5.37          5.71         0.96 o                         
  -3   3  11        285.49        251.69         3.35 o                         
  -2   3  11        317.60        283.59         5.20 o                         
  -1   3  11          0.11          1.81         1.42 o                         
   0   3  11         50.88         61.28         3.45 o                         
   1   3  11         49.54         56.74         4.64 o                         
   2   3  11          0.83          1.82         1.80 o                         
   3   3  11          7.99         13.76         3.42 o                         
 -11   4  11          0.48         -0.26         1.03 o                         
 -10   4  11         18.10         17.43         1.40 o                         
  -9   4  11         48.41         44.96         2.01 o                         
  -8   4  11          9.90          8.35         1.08 o                         
  -7   4  11         49.35         52.34         1.99 o                         
  -6   4  11          2.53          0.36         0.76 o                         
  -5   4  11        141.40        134.30         2.81 o                         
  -4   4  11         30.57         26.81         1.58 o                         
  -3   4  11          0.33          0.28         0.71 o                         
  -2   4  11         91.33         89.94         3.18 o                         
  -1   4  11        214.23        206.45         5.85 o                         
   0   4  11        382.10        377.00         8.66 o                         
   1   4  11          1.00          1.21         1.65 o                         
   2   4  11         17.17         31.02         4.14 o                         
   3   4  11         11.47         15.02         7.83 o                         
 -11   5  11         21.30         24.98         2.01 o                         
 -10   5  11          1.44         -0.08         0.95 o                         
  -9   5  11          1.47          2.06         0.92 o                         
  -8   5  11         59.98         56.38         2.18 o                         
  -7   5  11        169.21        175.22         3.34 o                         
  -6   5  11         99.72         95.29         2.70 o                         
  -5   5  11          7.37          6.44         1.00 o                         
  -4   5  11         15.33         11.73         1.24 o                         
  -3   5  11          0.03         -0.07         0.85 o                         
  -2   5  11        100.47         94.84         5.05 o                         
  -1   5  11        182.26        157.62         3.85 o                         
   0   5  11        124.93        127.12         6.03 o                         
   1   5  11        211.92        209.35         6.28 o                         
   2   5  11          8.32         20.75         4.21 o                         
   3   5  11          2.43          8.63         6.51 o                         
 -11   6  11         15.57         17.87         1.80 o                         
 -10   6  11         24.52         28.78         2.63 o                         
  -9   6  11         21.05         23.31         1.91 o                         
  -8   6  11          1.18          1.38         0.95 o                         
  -7   6  11        362.93        361.09         4.99 o                         
  -6   6  11        196.45        170.38         3.31 o                         
  -5   6  11          2.87          2.70         0.73 o                         
  -4   6  11         14.01         11.93         1.29 o                         
  -3   6  11         77.68         72.53         3.10 o                         
  -2   6  11          7.49         12.96         1.95 o                         
  -1   6  11         14.02         12.74         2.23 o                         
   0   6  11         16.31         19.14         2.56 o                         
   1   6  11         22.37         28.19         5.53 o                         
   2   6  11         44.07         54.22         9.87 o                         
   3   6  11          9.78         20.60         8.40 o                         
 -11   7  11          1.73          3.53         1.21 o                         
 -10   7  11         38.00         40.82         2.41 o                         
  -9   7  11          8.27          5.65         1.08 o                         
  -8   7  11         37.63         36.26         2.14 o                         
  -7   7  11          1.01          1.99         1.00 o                         
  -6   7  11        114.03        112.87         2.88 o                         
  -5   7  11          0.76          2.23         0.80 o                         
  -4   7  11          0.94          1.43         0.86 o                         
  -3   7  11         10.62         11.39         1.57 o                         
  -2   7  11         87.62         79.65         4.59 o                         
  -1   7  11          5.27          6.19         2.22 o                         
   0   7  11         41.34         43.51         5.96 o                         
   1   7  11         93.90         95.62         5.67 o                         
   2   7  11          0.15          6.94         3.98 o                         
   3   7  11         26.12         27.48         8.84 o                         
 -10   8  11          0.21         -0.39         0.99 o                         
  -9   8  11          6.32          6.55         1.08 o                         
  -8   8  11         20.21         17.07         1.66 o                         
  -7   8  11          6.53          6.83         1.22 o                         
  -6   8  11          0.05          1.02         0.89 o                         
  -5   8  11         18.63         18.83         1.35 o                         
  -4   8  11         89.83         84.05         2.63 o                         
  -3   8  11         95.35         83.70         3.54 o                         
  -2   8  11          4.97          5.03         1.33 o                         
  -1   8  11          9.46         11.49         2.92 o                         
   0   8  11          0.31          2.93         1.01 o                         
   1   8  11          2.63          3.41         2.89 o                         
   2   8  11          0.12          0.77         2.48 o                         
   3   8  11         39.47         43.13         6.25 o                         
 -10   9  11          0.01         -0.63         0.98 o                         
  -9   9  11          2.11          3.87         1.05 o                         
  -8   9  11          1.37          0.62         0.99 o                         
  -7   9  11          2.66          1.96         1.02 o                         
  -6   9  11         32.96         43.60         2.19 o                         
  -5   9  11          0.36         -0.51         0.70 o                         
  -4   9  11          0.01          1.13         1.16 o                         
  -3   9  11          0.44          2.35         1.13 o                         
  -2   9  11          0.68          1.35         1.10 o                         
  -1   9  11          0.05          0.85         1.48 o                         
   0   9  11          3.66          4.29         2.26 o                         
   1   9  11         10.61         12.13         6.78 o                         
   2   9  11         21.94         30.53         9.84 o                         
 -10  10  11         15.87         16.08         1.67 o                         
  -9  10  11          0.01         -0.08         1.14 o                         
  -8  10  11          0.91          0.87         1.10 o                         
  -7  10  11          0.28         -0.89         0.89 o                         
  -6  10  11        310.79        308.86         5.53 o                         
  -5  10  11         42.00         41.86         2.69 o                         
  -4  10  11         35.76         35.34         2.14 o                         
  -3  10  11          6.27         10.66         1.70 o                         
  -2  10  11        135.46        131.75         4.84 o                         
  -1  10  11         15.60         14.76         2.03 o                         
   0  10  11          7.59         11.72         4.57 o                         
   1  10  11          1.66          7.36         2.77 o                         
   2  10  11          0.16          1.57         4.34 o                         
 -10  11  11          0.33          1.11         1.32 o                         
  -9  11  11          0.55          1.41         1.32 o                         
  -8  11  11          2.69          0.79         1.06 o                         
  -7  11  11         10.91          6.17         1.25 o                         
  -6  11  11         69.89         70.45         2.68 o                         
  -5  11  11        147.37        136.23         3.08 o                         
  -4  11  11          5.62          4.32         1.92 o                         
  -3  11  11          0.02          4.81         1.97 o                         
  -2  11  11          8.43          7.08         2.55 o                         
  -1  11  11          0.07          2.02         1.96 o                         
   0  11  11          2.69          7.22         4.30 o                         
   1  11  11          1.04          6.43         4.57 o                         
   2  11  11          4.62          7.11         3.71 o                         
  -9  12  11          0.50         -1.14         1.14 o                         
  -8  12  11          2.21          2.04         1.18 o                         
  -7  12  11          0.44         -0.23         1.49 o                         
  -6  12  11         17.79         15.02         1.60 o                         
  -5  12  11         31.83         32.66         2.02 o                         
  -4  12  11         22.37         34.41         7.02 o                         
  -3  12  11          6.77         12.29         4.35 o                         
  -2  12  11         16.47         21.31         2.60 o                         
  -1  12  11          1.37          3.87         2.96 o                         
   0  12  11          5.69          8.19         4.52 o                         
   1  12  11          1.59          8.54         6.89 o                         
  -9  13  11          1.89          1.32         1.25 o                         
  -8  13  11          0.05         -0.14         1.15 o                         
  -7  13  11          1.34          0.05         1.13 o                         
  -6  13  11         13.08         13.58         1.57 o                         
  -5  13  11         21.79         19.82         2.69 o                         
  -4  13  11         19.66         19.68         5.03 o                         
  -3  13  11          6.37          6.42         3.05 o                         
  -2  13  11         25.76         23.40         4.97 o                         
  -1  13  11          2.78          4.84         1.76 o                         
   0  13  11          8.45         12.81         3.45 o                         
   1  13  11          0.97          5.51         2.76 o                         
  -8  14  11          5.60          6.78         1.63 o                         
  -7  14  11          6.19          5.83         1.44 o                         
  -6  14  11          0.95          0.26         1.14 o                         
  -5  14  11         17.12         18.74         1.91 o                         
  -4  14  11          0.16          0.25         2.69 o                         
  -3  14  11          1.89          1.16         2.53 o                         
  -2  14  11          0.55          1.60         2.83 o                         
  -1  14  11         12.86          6.39         5.37 o                         
   0  14  11          3.41         11.27         6.25 o                         
  -8  15  11          0.82         -1.41         1.43 o                         
  -7  15  11          4.54          4.18         1.39 o                         
  -6  15  11          1.15         -0.99         1.44 o                         
  -5  15  11          7.87          7.91         2.29 o                         
  -4  15  11         23.58         27.74         5.02 o                         
  -3  15  11          0.04          4.88         4.89 o                         
  -2  15  11          1.98          7.98         4.70 o                         
  -1  15  11          0.08          3.22         1.53 o                         
   0  15  11         17.39         21.52         7.85 o                         
  -7  16  11          1.42          1.81         1.52 o                         
  -6  16  11          4.56          5.73         1.53 o                         
  -5  16  11          8.64          7.01         1.80 o                         
  -4  16  11          0.10          1.60         2.22 o                         
  -3  16  11          3.74          1.69         2.80 o                         
  -2  16  11          4.18          4.43         2.37 o                         
  -1  16  11          4.25          5.13         2.13 o                         
  -5  17  11          9.81          8.75         2.49 o                         
  -4  17  11          4.50          2.23         2.30 o                         
  -3  17  11          0.01         -1.01         1.97 o                         
  -2  17  11          1.29          0.53         3.07 o                         
 -11   0  12         12.03         11.67         1.92 o                         
 -10   0  12         14.82         19.21         2.20 o                         
  -9   0  12          9.71          5.23         3.01 o                         
  -8   0  12         50.46         48.89         3.02 o                         
  -7   0  12         16.65         12.83         2.35 o                         
  -6   0  12          0.18         -0.15         1.37 o                         
  -5   0  12         72.34         69.57         3.41 o                         
  -4   0  12         19.55         19.84         2.02 o                         
  -3   0  12        243.22        230.21         5.06 o                         
  -2   0  12        282.58        300.48         8.25 o                         
  -1   0  12          0.00          4.51         2.54 o                         
   0   0  12          6.89         12.51         2.99 o                         
   1   0  12          0.05         -1.14         2.08 o                         
   2   0  12         15.99         25.32         7.66 o                         
   3   0  12          0.05         -2.50        12.69 o                         
 -11   1  12          0.94         -0.48         1.10 o                         
 -10   1  12          0.73         -0.39         0.94 o                         
  -9   1  12          6.49          5.87         1.16 o                         
  -8   1  12         19.09         19.67         1.41 o                         
  -7   1  12         99.95         93.17         2.29 o                         
  -6   1  12        104.47        103.34         2.73 o                         
  -5   1  12        115.48         97.83         2.41 o                         
  -4   1  12         28.32         23.35         1.49 o                         
  -3   1  12         17.98         23.12         1.75 o                         
  -2   1  12         41.58         45.29         4.68 o                         
  -1   1  12        556.35        538.78         9.20 o                         
   0   1  12         18.29         20.96         2.96 o                         
   1   1  12          1.83          1.55         1.73 o                         
   2   1  12          0.16          5.13         4.05 o                         
   3   1  12          0.13          0.43         2.79 o                         
 -11   2  12          0.02         -0.25         1.17 o                         
 -10   2  12          1.06          0.33         0.93 o                         
  -9   2  12          4.66          4.83         1.03 o                         
  -8   2  12          0.04          0.52         0.95 o                         
  -7   2  12          0.04          0.45         0.75 o                         
  -6   2  12         25.79         28.43         1.62 o                         
  -5   2  12        191.07        179.11         3.26 o                         
  -4   2  12          0.88          1.13         0.86 o                         
  -3   2  12        143.93        132.18         3.47 o                         
  -2   2  12         20.82         27.30         2.97 o                         
  -1   2  12          7.04          9.52         2.27 o                         
   0   2  12         65.37         64.65        10.79 o                         
   1   2  12          8.54          9.07         3.72 o                         
   2   2  12          8.28         15.65         5.13 o                         
   3   2  12          2.00         16.96         8.67 o                         
 -11   3  12          5.38          4.96         1.33 o                         
 -10   3  12         25.47         22.47         1.63 o                         
  -9   3  12         50.82         56.40         2.24 o                         
  -8   3  12          0.92          0.24         0.71 o                         
  -7   3  12         67.35         63.03         2.08 o                         
  -6   3  12         15.93         14.05         1.33 o                         
  -5   3  12         75.62         82.40         2.37 o                         
  -4   3  12         81.35         79.43         2.69 o                         
  -3   3  12         20.45         23.34         1.85 o                         
  -2   3  12         30.68         31.25         3.45 o                         
  -1   3  12         81.76         84.25         5.36 o                         
   0   3  12         68.50         79.89         9.73 o                         
   1   3  12         27.84         44.28         9.43 o                         
   2   3  12          0.33          5.02         4.45 o                         
   3   3  12          1.29         16.10        11.51 o                         
 -11   4  12          2.25          1.55         1.16 o                         
 -10   4  12          7.87          7.48         1.22 o                         
  -9   4  12          4.70          1.73         0.97 o                         
  -8   4  12         35.49         30.75         1.89 o                         
  -7   4  12         24.49         27.99         1.58 o                         
  -6   4  12          7.54          7.78         1.14 o                         
  -5   4  12          0.84          1.48         0.94 o                         
  -4   4  12         17.21         22.46         1.46 o                         
  -3   4  12         22.56         21.92         1.92 o                         
  -2   4  12         34.61         31.92         3.12 o                         
  -1   4  12        198.96        204.16         6.11 o                         
   0   4  12          0.00          8.93         3.65 o                         
   1   4  12         23.66         30.87         5.51 o                         
   2   4  12          2.97          8.32         4.93 o                         
 -11   5  12          0.87          2.00         1.36 o                         
 -10   5  12          0.78         -0.28         0.92 o                         
  -9   5  12          0.72         -0.32         0.99 o                         
  -8   5  12          0.79         -0.21         1.03 o                         
  -7   5  12          7.30          9.14         1.15 o                         
  -6   5  12          4.03          1.14         1.00 o                         
  -5   5  12         75.23         63.57         2.25 o                         
  -4   5  12          0.16          1.31         0.77 o                         
  -3   5  12         16.57         21.28         1.75 o                         
  -2   5  12          1.38          4.24         1.81 o                         
  -1   5  12          1.79          7.12         2.71 o                         
   0   5  12         54.99         64.09         6.44 o                         
   1   5  12         35.16         67.05        12.50 o                         
   2   5  12          3.51         12.80         6.71 o                         
 -11   6  12          0.55          1.44         1.22 o                         
 -10   6  12          2.93          2.69         1.31 o                         
  -9   6  12         15.60         15.33         1.62 o                         
  -8   6  12          3.68          3.55         1.21 o                         
  -7   6  12         19.45         23.07         1.59 o                         
  -6   6  12         87.31         70.13         2.73 o                         
  -5   6  12          0.01         -0.88         0.88 o                         
  -4   6  12         12.83         11.31         1.60 o                         
  -3   6  12         17.56         18.27         1.63 o                         
  -2   6  12         49.27         54.97         5.55 o                         
  -1   6  12         76.72         67.56         5.45 o                         
   0   6  12         50.13         79.59        11.15 o                         
   1   6  12         14.06         27.65         8.08 o                         
   2   6  12          0.23          5.69         8.72 o                         
 -10   7  12          8.28          9.18         1.41 o                         
  -9   7  12          0.31         -0.25         1.32 o                         
  -8   7  12          0.07          0.10         1.12 o                         
  -7   7  12         27.41         20.66         1.55 o                         
  -6   7  12        130.85        124.66         2.86 o                         
  -5   7  12          1.11          2.52         1.10 o                         
  -4   7  12         51.73         41.40         3.06 o                         
  -3   7  12          8.66         11.48         1.80 o                         
  -2   7  12          2.17          2.94         1.40 o                         
  -1   7  12          0.28          3.61         1.17 o                         
   0   7  12         17.06         32.01         5.12 o                         
   1   7  12         83.09        116.53        18.76 o                         
   2   7  12          3.25          7.35         8.19 o                         
 -10   8  12          5.56          7.42         1.66 o                         
  -9   8  12          6.20          5.20         1.35 o                         
  -8   8  12          7.92          4.12         1.32 o                         
  -7   8  12         28.86         33.62         1.86 o                         
  -6   8  12         17.61         17.46         1.50 o                         
  -5   8  12          1.40          1.33         1.15 o                         
  -4   8  12          1.91          2.38         1.14 o                         
  -3   8  12          0.15          3.82         1.18 o                         
  -2   8  12          2.39          4.13         1.25 o                         
  -1   8  12          5.37          6.05         2.63 o                         
   0   8  12        116.21        155.81        13.73 o                         
   1   8  12         33.94         34.09        12.05 o                         
   2   8  12          3.36         16.16        11.61 o                         
 -10   9  12          0.11          0.07         1.30 o                         
  -9   9  12          1.73          4.24         1.30 o                         
  -8   9  12          6.12          6.14         1.38 o                         
  -7   9  12         34.49         37.29         1.96 o                         
  -6   9  12          0.77          1.60         0.92 o                         
  -5   9  12          8.89          4.96         1.97 o                         
  -4   9  12         23.82         20.00         4.03 o                         
  -3   9  12          4.94          6.18         1.71 o                         
  -2   9  12         47.93         42.81         3.28 o                         
  -1   9  12         11.82         35.34         8.20 o                         
   0   9  12         15.08         18.53         4.25 o                         
   1   9  12          8.08         10.80         3.31 o                         
 -10  10  12         22.21         30.07         2.53 o                         
  -9  10  12          0.07         -0.74         1.09 o                         
  -8  10  12          9.11          8.16         1.47 o                         
  -7  10  12         12.93         16.29         1.54 o                         
  -6  10  12         78.89         72.40         3.80 o                         
  -5  10  12          0.26         -0.46         1.29 o                         
  -4  10  12          0.21          1.54         1.44 o                         
  -3  10  12         18.42         18.83         4.28 o                         
  -2  10  12          8.95          8.73         2.40 o                         
  -1  10  12          0.06          5.99         2.61 o                         
   0  10  12          0.39          4.00         4.44 o                         
   1  10  12          4.40         17.68        11.92 o                         
  -9  11  12          0.01         -1.21         1.21 o                         
  -8  11  12          0.33         -0.65         1.14 o                         
  -7  11  12          1.32         -0.43         0.98 o                         
  -6  11  12         80.38         84.91         2.86 o                         
  -5  11  12         11.07         13.31         2.23 o                         
  -4  11  12          1.33         -0.09         1.59 o                         
  -3  11  12          0.12          2.75         1.43 o                         
  -2  11  12          3.53          6.61         1.69 o                         
  -1  11  12          2.18          7.33         4.25 o                         
   0  11  12         50.58         75.44        10.73 o                         
   1  11  12         20.14         19.78         3.96 o                         
  -9  12  12          0.22          0.18         1.31 o                         
  -8  12  12          0.04         -1.07         1.07 o                         
  -7  12  12          1.42          0.13         1.19 o                         
  -6  12  12         23.78         22.63         2.05 o                         
  -5  12  12          1.21          0.16         2.27 o                         
  -4  12  12          4.88          8.38         2.14 o                         
  -3  12  12          0.12          2.58         1.68 o                         
  -2  12  12          0.15         -0.39         1.74 o                         
  -1  12  12          4.60          6.67         3.36 o                         
   0  12  12         18.90         21.81         3.92 o                         
  -8  13  12          0.04         -0.23         1.19 o                         
  -7  13  12          0.03          0.13         1.06 o                         
  -6  13  12         39.41         44.24         2.53 o                         
  -5  13  12          6.48          4.67         1.51 o                         
  -4  13  12          0.35          1.10         3.13 o                         
  -3  13  12          2.01          4.66         3.78 o                         
  -2  13  12         63.96         65.28         4.29 o                         
  -1  13  12          1.79          7.88         6.03 o                         
   0  13  12          0.56          6.69         6.82 o                         
  -8  14  12          0.42          0.78         1.30 o                         
  -7  14  12          2.82          0.38         1.19 o                         
  -6  14  12         26.73         23.15         2.82 o                         
  -5  14  12         36.95         30.72         3.55 o                         
  -4  14  12          2.25          3.19         3.23 o                         
  -3  14  12          7.71         15.16         5.24 o                         
  -2  14  12          3.02          5.59         2.48 o                         
  -1  14  12          0.91         -0.70         5.18 o                         
  -7  15  12          0.13          0.11         1.22 o                         
  -6  15  12          0.58         -0.53         2.04 o                         
  -5  15  12          9.88          4.56         2.36 o                         
  -4  15  12          7.56         10.94         2.58 o                         
  -3  15  12          2.37          9.16         5.55 o                         
  -2  15  12          0.02          4.66         4.37 o                         
  -5  16  12         19.02         16.31         3.10 o                         
  -4  16  12          0.68         -1.71         1.71 o                         
  -3  16  12          0.03         -0.94         1.86 o                         
 -11   1  13          0.04         -1.42         1.42 o                         
 -10   1  13          0.32          0.94         1.35 o                         
  -9   1  13          0.31         -0.38         1.12 o                         
  -8   1  13          0.07         -0.65         1.31 o                         
  -7   1  13          2.87          1.73         1.05 o                         
  -6   1  13          0.42          0.38         1.04 o                         
  -5   1  13          0.05          0.50         0.88 o                         
  -4   1  13          0.00          2.02         0.90 o                         
  -3   1  13          6.42          6.67         1.88 o                         
  -2   1  13         34.69         43.14         6.28 o                         
  -1   1  13         80.02         98.56        12.52 o                         
   0   1  13          0.07          3.93         3.27 o                         
   1   1  13          2.37          9.89         5.80 o                         
   2   1  13          2.03          6.10         3.34 o                         
 -11   2  13          0.73         -0.99         0.99 o                         
 -10   2  13          0.48         -0.23         1.04 o                         
  -9   2  13         17.83         22.37         2.69 o                         
  -8   2  13          0.69         -1.35         1.35 o                         
  -7   2  13          0.01         -0.83         1.19 o                         
  -6   2  13         18.20         14.10         1.42 o                         
  -5   2  13         62.90         59.53         2.36 o                         
  -4   2  13          0.38          0.95         0.93 o                         
  -3   2  13          7.85         11.14         1.52 o                         
  -2   2  13         40.62         39.87         3.43 o                         
  -1   2  13         59.86         80.14        11.64 o                         
   0   2  13          0.02          6.75         5.09 o                         
   1   2  13          2.33         12.92         4.25 o                         
   2   2  13          1.34          2.60         6.43 o                         
 -11   3  13          1.79          2.91         1.09 o                         
 -10   3  13          5.30          5.16         1.57 o                         
  -9   3  13          2.99          2.26         1.26 o                         
  -8   3  13          0.54         -0.17         1.27 o                         
  -7   3  13          5.24          3.02         1.09 o                         
  -6   3  13          8.38          5.81         1.17 o                         
  -5   3  13         12.29         10.25         1.24 o                         
  -4   3  13          2.71          2.93         0.76 o                         
  -3   3  13          8.27          7.94         2.20 o                         
  -2   3  13          6.94         12.34         3.95 o                         
  -1   3  13         31.92         36.38         6.16 o                         
   0   3  13          1.58         18.09         5.78 o                         
   1   3  13          8.77         21.05         7.33 o                         
   2   3  13          0.03         29.95        17.50 o                         
 -11   4  13          0.32          0.02         1.14 o                         
 -10   4  13         11.14         12.32         1.40 o                         
  -9   4  13          1.73          0.84         1.25 o                         
  -8   4  13          9.00          5.27         1.14 o                         
  -7   4  13          0.18          0.04         1.10 o                         
  -6   4  13          4.28          5.92         1.08 o                         
  -5   4  13          5.94          6.32         1.12 o                         
  -4   4  13         15.04         17.15         1.81 o                         
  -3   4  13          4.79          3.87         1.88 o                         
  -2   4  13          1.98          8.09         4.35 o                         
  -1   4  13         22.28         37.25         8.37 o                         
   0   4  13          0.07         14.34         6.99 o                         
   1   4  13          7.83         51.39        22.19 o                         
 -10   5  13          3.49          3.46         1.36 o                         
  -9   5  13          4.34          6.06         1.86 o                         
  -8   5  13          0.01         -1.33         1.33 o                         
  -7   5  13          1.82          0.73         1.10 o                         
  -6   5  13          1.26          0.49         0.96 o                         
  -5   5  13          6.08          4.24         1.46 o                         
  -4   5  13         14.95         13.45         1.94 o                         
  -3   5  13          2.71          4.31         1.25 o                         
  -2   5  13          0.15          1.42         1.92 o                         
  -1   5  13         80.82        111.41        10.86 o                         
   0   5  13         35.81        137.34        44.08 o                         
   1   5  13          5.28         16.89         9.97 o                         
 -10   6  13         22.93         26.66         2.07 o                         
  -9   6  13          4.92          3.76         1.28 o                         
  -8   6  13          0.59          0.20         1.24 o                         
  -7   6  13         31.70         28.27         2.06 o                         
  -6   6  13          1.01          2.21         1.03 o                         
  -5   6  13          2.38          0.31         1.56 o                         
  -4   6  13          9.55          9.53         1.77 o                         
  -3   6  13          0.00          2.83         1.56 o                         
  -2   6  13          2.38          3.78         1.61 o                         
  -1   6  13         78.48         85.93         9.59 o                         
   0   6  13        121.43        150.37        12.63 o                         
   1   6  13          4.81         22.82        12.89 o                         
 -10   7  13          8.18         11.35         1.58 o                         
  -9   7  13          0.33         -1.24         1.24 o                         
  -8   7  13          0.08         -1.14         1.14 o                         
  -7   7  13         10.58          9.82         1.68 o                         
  -6   7  13          1.22          0.70         1.87 o                         
  -5   7  13          0.01         -0.49         0.99 o                         
  -4   7  13          0.94          5.20         1.81 o                         
  -3   7  13          0.25          1.81         1.51 o                         
  -2   7  13          4.31          7.10         2.80 o                         
  -1   7  13          4.06          6.43         5.22 o                         
   0   7  13          9.29          9.52         3.52 o                         
   1   7  13          0.12        111.14        53.29 o                         
 -10   8  13         12.00         11.88         1.69 o                         
  -9   8  13          1.82          1.39         1.23 o                         
  -8   8  13          0.93         -0.70         1.56 o                         
  -7   8  13         10.67          7.43         1.70 o                         
  -6   8  13          5.41          8.10         1.54 o                         
  -5   8  13          0.35          1.47         1.41 o                         
  -4   8  13          0.00          3.38         2.58 o                         
  -3   8  13          0.14          6.49         2.63 o                         
  -2   8  13          1.78          5.66         3.44 o                         
  -1   8  13         15.41         41.64        12.85 o                         
   0   8  13          4.35         17.92        15.14 o                         
   1   8  13          0.77        265.10       163.06 o                         
  -9   9  13         11.24         13.26         1.70 o                         
  -8   9  13          0.79         -0.11         1.72 o                         
  -7   9  13         18.74         20.63         1.75 o                         
  -6   9  13          0.06          1.32         1.28 o                         
  -5   9  13          0.00          0.72         1.99 o                         
  -4   9  13          2.44          2.05         1.45 o                         
  -3   9  13          4.15          7.05         1.99 o                         
  -2   9  13          9.15         17.24         3.96 o                         
  -1   9  13          1.73          8.26         4.28 o                         
   0   9  13          7.28          9.06         8.64 o                         
  -9  10  13          0.00          0.25         1.89 o                         
  -8  10  13          1.01         -0.52         1.27 o                         
  -7  10  13         60.51         55.70         2.61 o                         
  -6  10  13         27.66         25.31         2.19 o                         
  -5  10  13          0.20          0.09         1.15 o                         
  -4  10  13         13.46          9.60         2.35 o                         
  -3  10  13          0.85          3.12         3.52 o                         
  -2  10  13          9.69          7.52         1.63 o                         
  -1  10  13          4.95         14.68         8.10 o                         
   0  10  13         21.15         25.98         4.29 o                         
  -9  11  13          0.67          0.53         1.22 o                         
  -8  11  13          2.75          0.29         1.58 o                         
  -7  11  13          0.51         -0.62         1.10 o                         
  -6  11  13         41.91         33.85         3.17 o                         
  -5  11  13          1.79          0.42         2.13 o                         
  -4  11  13         15.32         22.52         2.88 o                         
  -3  11  13          3.09          3.13         4.67 o                         
  -2  11  13          0.33          3.76         3.14 o                         
  -1  11  13          0.07         -0.60         2.97 o                         
  -8  12  13          0.47          0.30         2.08 o                         
  -7  12  13          0.20         -1.47         1.47 o                         
  -6  12  13          3.52          2.54         1.69 o                         
  -5  12  13          4.18          3.61         2.07 o                         
  -4  12  13          6.21          4.24         5.04 o                         
  -3  12  13          1.45         -1.71         3.92 o                         
  -2  12  13          8.46         18.05         4.94 o                         
  -1  12  13         15.74         20.58        10.20 o                         
  -7  13  13          0.97          1.11         1.20 o                         
  -6  13  13          2.52          5.44         2.05 o                         
  -5  13  13         11.51          9.57         2.44 o                         
  -4  13  13          5.09          4.14         2.40 o                         
  -3  13  13          5.72          5.77         5.77 o                         
  -2  13  13          2.93          1.22         5.50 o                         
  -6  14  13         53.21         46.37         4.67 o                         
  -5  14  13          1.30          1.81         4.50 o                         
  -4  14  13          2.06          2.71         2.92 o                         
  -3  14  13          3.32          9.03         5.05 o                         
 -10   0  14         29.11         32.70         3.78 o                         
  -9   0  14          2.16          2.20         2.45 o                         
  -8   0  14          0.12         -0.95         1.84 o                         
  -7   0  14          0.06          0.49         1.41 o                         
  -6   0  14         48.43         42.80         3.20 o                         
  -5   0  14          4.33          1.82         1.86 o                         
  -4   0  14          1.85          5.62         3.03 o                         
  -3   0  14          9.80         18.35        10.76 o                         
  -2   0  14          7.66         30.94        15.83 o                         
  -1   0  14          1.48         18.76        12.57 o                         
   0   0  14         12.02         50.08        14.83 o                         
   1   0  14          0.03         33.33        11.87 o                         
 -10   1  14          8.15          6.25         1.70 o                         
  -9   1  14         81.59         86.88         3.84 o                         
  -8   1  14         17.68         17.07         2.01 o                         
  -7   1  14         35.99         38.89         2.15 o                         
  -6   1  14         10.71          5.52         1.59 o                         
  -5   1  14         16.38         15.71         1.67 o                         
  -4   1  14          0.39          3.10         2.20 o                         
  -3   1  14          1.32          8.95         5.25 o                         
  -2   1  14         15.56         36.91        10.55 o                         
  -1   1  14          0.47         28.17         8.47 o                         
   0   1  14          0.15         25.39         7.79 o                         
   1   1  14          0.02         13.48         7.64 o                         
 -10   2  14         11.06         10.34         1.89 o                         
  -9   2  14          3.05          2.85         2.13 o                         
  -8   2  14          1.40         -0.86         1.28 o                         
  -7   2  14          0.00          0.88         1.12 o                         
  -6   2  14          0.10          1.90         1.06 o                         
  -5   2  14         51.03         54.15         2.58 o                         
  -4   2  14          0.37          2.42         1.26 o                         
  -3   2  14          0.02         10.82         6.32 o                         
  -2   2  14         51.54         99.59        12.04 o                         
  -1   2  14         28.24         71.02        20.53 o                         
   0   2  14          3.87         15.27         7.25 o                         
 -10   3  14          0.00         -1.42         1.84 o                         
  -9   3  14          0.30         -0.80         1.66 o                         
  -8   3  14         11.28          6.77         2.26 o                         
  -7   3  14          0.13         -0.07         1.19 o                         
  -6   3  14         27.31         25.42         1.89 o                         
  -5   3  14         63.50         71.36         2.61 o                         
  -4   3  14          9.13         12.87         2.63 o                         
  -3   3  14          0.30          6.87         4.41 o                         
  -2   3  14          1.29         14.46         6.57 o                         
  -1   3  14          7.14         20.20         6.26 o                         
   0   3  14          0.06         30.68        11.72 o                         
 -10   4  14          0.00         -1.06         1.30 o                         
  -9   4  14          1.06          0.93         1.68 o                         
  -8   4  14          3.59          3.27         1.63 o                         
  -7   4  14         14.73         13.50         1.62 o                         
  -6   4  14          7.20          7.61         1.27 o                         
  -5   4  14         19.90         22.73         1.64 o                         
  -4   4  14          7.60         15.59         2.46 o                         
  -3   4  14          1.33          3.73         2.45 o                         
  -2   4  14          0.01         25.08        23.43 o                         
  -1   4  14          0.90         34.10        12.62 o                         
   0   4  14          6.56         27.75         9.50 o                         
 -10   5  14          6.96          6.99         1.92 o                         
  -9   5  14         10.98         10.98         1.51 o                         
  -8   5  14          0.02         -0.13         1.14 o                         
  -7   5  14          1.67          0.33         1.17 o                         
  -6   5  14          0.50          0.32         0.94 o                         
  -5   5  14          7.66          9.49         1.86 o                         
  -4   5  14         20.92         23.65         2.70 o                         
  -3   5  14          2.32          8.59         3.05 o                         
  -2   5  14          7.62         17.65         8.48 o                         
  -1   5  14         74.32         91.12         7.82 o                         
   0   5  14          5.21          7.66         3.10 o                         
 -10   6  14          0.20         -0.75         1.27 o                         
  -9   6  14          7.10          9.12         1.76 o                         
  -8   6  14          7.10          8.01         1.51 o                         
  -7   6  14          1.25         -1.17         1.17 o                         
  -6   6  14         10.91         12.89         1.54 o                         
  -5   6  14          0.19          1.17         1.52 o                         
  -4   6  14         18.14         18.31         1.93 o                         
  -3   6  14          3.68          9.52         3.62 o                         
  -2   6  14          2.71         15.23         7.10 o                         
  -1   6  14         39.51         57.79         7.65 o                         
   0   6  14         13.00         61.99        30.95 o                         
  -9   7  14          0.50          0.19         1.54 o                         
  -8   7  14          0.29         -0.28         1.22 o                         
  -7   7  14          0.67         -1.14         1.14 o                         
  -6   7  14          5.56          7.88         1.41 o                         
  -5   7  14          1.44          2.76         2.10 o                         
  -4   7  14          0.10          5.73         2.09 o                         
  -3   7  14          2.87          5.58         2.30 o                         
  -2   7  14          6.42         19.98         8.91 o                         
  -1   7  14          5.88         32.78        13.15 o                         
   0   7  14         33.07         28.95         6.40 o                         
  -9   8  14          0.02         -1.05         1.05 o                         
  -8   8  14          3.16          4.73         1.70 o                         
  -7   8  14          8.02          8.32         2.22 o                         
  -6   8  14          0.29          0.10         2.30 o                         
  -5   8  14          0.00          3.22         2.40 o                         
  -4   8  14         18.18         20.10         2.48 o                         
  -3   8  14          0.92          7.81         2.64 o                         
  -2   8  14          0.61         10.39         5.75 o                         
  -1   8  14          2.78          5.29         3.34 o                         
  -9   9  14          5.05          5.58         1.53 o                         
  -8   9  14          0.07          0.10         1.34 o                         
  -7   9  14          0.22         -1.76         1.86 o                         
  -6   9  14          1.12          0.22         1.89 o                         
  -5   9  14          1.68         -1.55         2.18 o                         
  -4   9  14          2.30          4.22         1.88 o                         
  -3   9  14          0.03          7.26         2.42 o                         
  -2   9  14          2.28          7.34         4.15 o                         
  -1   9  14          3.19         13.73        12.33 o                         
  -8  10  14          1.18          0.28         1.45 o                         
  -7  10  14          7.13          5.53         2.40 o                         
  -6  10  14          1.86          3.04         2.23 o                         
  -5  10  14          7.32          4.45         3.97 o                         
  -4  10  14         19.46         22.30         2.82 o                         
  -3  10  14          5.00          8.53         5.63 o                         
  -2  10  14          0.84          8.30         3.43 o                         
  -8  11  14         10.34         12.13         2.94 o                         
  -7  11  14          0.23         -0.76         2.31 o                         
  -6  11  14          4.99          1.45         2.15 o                         
  -5  11  14         18.37         22.20         4.69 o                         
  -4  11  14         14.37         25.59         6.31 o                         
  -3  11  14          6.11         14.32         4.02 o                         
  -2  11  14          0.06          5.81         5.63 o                         
  -7  12  14          2.20          1.90         1.97 o                         
  -6  12  14         39.73         43.19         4.52 o                         
  -5  12  14          3.05          2.21         2.76 o                         
  -4  12  14          0.35         -3.56         3.56 o                         
  -3  12  14         11.66         16.98         7.44 o                         
  -5  13  14          2.45          1.26         3.11 o                         
  -4  13  14          2.65          7.26         4.06 o                         
 -10   1  15          3.10          3.70         2.70 o                         
  -9   1  15         29.22         29.25         2.63 o                         
  -8   1  15          4.00          4.67         1.64 o                         
  -7   1  15          1.55          0.07         1.14 o                         
  -6   1  15          6.79          5.27         1.29 o                         
  -5   1  15          6.52          6.16         1.58 o                         
  -4   1  15          8.89         36.58        21.36 o                         
  -1   1  15          1.14        116.76        10.95 o                         
 -10   2  15         31.34         27.28         2.66 o                         
  -9   2  15         14.47         12.52         2.07 o                         
  -8   2  15         10.87          8.18         1.62 o                         
  -7   2  15         31.91         26.56         1.95 o                         
  -6   2  15         46.25         38.59         2.43 o                         
  -5   2  15          7.34         10.79         2.17 o                         
  -4   2  15          0.26          8.00         2.33 o                         
  -3   2  15         40.48         66.11         8.03 o                         
 -10   3  15          0.00         -2.47         2.47 o                         
  -9   3  15         24.33         25.10         3.39 o                         
  -8   3  15          9.89          9.37         1.67 o                         
  -7   3  15          3.70          3.75         1.63 o                         
  -6   3  15          0.00         -0.65         1.13 o                         
  -5   3  15         46.92         50.01         3.61 o                         
  -4   3  15         73.12         75.62         6.59 o                         
  -3   3  15         15.61         24.33        14.60 o                         
  -2   3  15         10.16        120.62        12.59 o                         
  -1   3  15          0.03        104.48        12.93 o                         
  -9   4  15          0.31         -1.05         1.80 o                         
  -8   4  15          0.06          0.25         1.30 o                         
  -7   4  15          1.62          1.08         1.25 o                         
  -6   4  15         35.88         35.78         2.37 o                         
  -5   4  15          8.39         10.83         3.09 o                         
  -4   4  15          0.00          1.04         1.82 o                         
  -3   4  15          0.11          8.64         3.58 o                         
  -2   4  15          4.32         26.45         9.12 o                         
  -1   4  15          2.01        102.50        34.73 o                         
  -9   5  15          0.61         -1.86         1.86 o                         
  -8   5  15          0.91          1.80         1.40 o                         
  -7   5  15          0.13         -1.59         1.59 o                         
  -6   5  15          1.70          4.74         1.53 o                         
  -5   5  15          0.00          2.81         1.62 o                         
  -4   5  15          2.96          9.73         1.73 o                         
  -3   5  15         19.87         27.94         4.49 o                         
  -2   5  15         29.01         33.13         4.66 o                         
  -1   5  15          4.86         17.15         8.86 o                         
  -9   6  15          7.05          4.66         1.84 o                         
  -8   6  15         26.46         29.67         2.15 o                         
  -7   6  15          0.02          0.33         1.28 o                         
  -6   6  15         31.75         41.42         2.50 o                         
  -5   6  15         19.54         27.05         2.97 o                         
  -4   6  15         51.25         60.54         3.76 o                         
  -3   6  15         35.94         37.34         3.47 o                         
  -2   6  15          1.77         10.37         6.59 o                         
  -9   7  15          0.00         -1.84         2.66 o                         
  -8   7  15          7.19          8.20         1.58 o                         
  -7   7  15          1.20         -0.57         1.97 o                         
  -6   7  15          1.51          2.42         2.01 o                         
  -5   7  15         24.10         25.17         2.73 o                         
  -4   7  15         54.11         58.55         5.42 o                         
  -3   7  15         18.77         22.75         3.85 o                         
  -2   7  15          0.90         -1.65         4.63 o                         
  -8   8  15         12.97         16.19         1.87 o                         
  -7   8  15          0.47          1.20         1.40 o                         
  -6   8  15          6.62          6.10         1.60 o                         
  -5   8  15          8.87          8.96         1.97 o                         
  -4   8  15         11.46         18.54         3.21 o                         
  -3   8  15          0.40         10.92         5.39 o                         
  -2   8  15          0.69         15.04        13.17 o                         
  -8   9  15         15.15         14.75         1.90 o                         
  -7   9  15          5.41          9.20         2.75 o                         
  -6   9  15          4.23          5.61         2.22 o                         
  -5   9  15          0.47          2.15         3.78 o                         
  -4   9  15          9.05         12.28         3.47 o                         
  -3   9  15          0.19          8.83         5.40 o                         
  -7  10  15          0.10         -2.44         2.89 o                         
  -6  10  15          2.58          1.41         4.66 o                         
  -5  10  15          0.25         -1.65         2.81 o                         
  -4  10  15          0.54          1.14         7.38 o                         
  -5  11  15          1.29         -3.97         3.97 o                         
  -9   0  16          1.13         -0.28         2.71 o                         
  -8   0  16          0.03         -1.92         1.92 o                         
  -7   0  16          8.96          8.75         2.29 o                         
  -6   0  16          0.08          2.18         1.82 o                         
  -5   0  16          0.15          2.38         2.90 o                         
  -4   0  16          0.00         94.41        11.32 o                         
  -9   1  16          0.96         -1.81         2.22 o                         
  -8   1  16          0.00         -1.28         1.28 o                         
  -7   1  16          2.98          4.29         1.43 o                         
  -6   1  16          0.75         -0.26         1.63 o                         
  -5   1  16          1.04          4.71         1.78 o                         
  -4   1  16          7.89         25.32         5.28 o                         
  -3   1  16         22.14        139.30        13.28 o                         
  -2   1  16          0.11        177.37        55.17 o                         
  -9   2  16         12.76         12.12         3.07 o                         
  -8   2  16          3.78          1.71         1.50 o                         
  -7   2  16          9.85         10.92         1.55 o                         
  -6   2  16          0.96          0.03         1.47 o                         
  -5   2  16          6.00         13.12         2.23 o                         
  -4   2  16          0.46          5.21         6.17 o                         
  -8   3  16         18.74         15.93         2.15 o                         
  -7   3  16          8.44         11.00         1.58 o                         
  -6   3  16          5.78          6.97         1.39 o                         
  -5   3  16          0.98          7.17         3.29 o                         
  -4   3  16         38.55         55.65         5.46 o                         
  -3   3  16          3.87         98.63        11.24 o                         
  -8   4  16          9.02         12.15         2.15 o                         
  -7   4  16          8.34         10.06         1.60 o                         
  -6   4  16          0.03          0.89         1.59 o                         
  -5   4  16          0.45          6.13         3.20 o                         
  -4   4  16          1.40         10.83         3.87 o                         
  -8   5  16          0.28         -1.02         1.36 o                         
  -7   5  16         20.22         22.71         2.49 o                         
  -6   5  16         17.67         21.55         1.88 o                         
  -5   5  16          1.43          3.83         2.32 o                         
  -4   5  16          0.47          6.53         3.15 o                         
  -3   5  16          0.56          6.60         3.64 o                         
  -8   6  16         18.89         17.42         5.01 o                         
  -7   6  16          7.95          8.10         2.55 o                         
  -6   6  16          6.47          8.45         3.64 o                         
  -5   6  16         57.24         63.86         4.05 o                         
  -4   6  16         21.96         29.63         5.76 o                         
  -7   7  16          2.98          6.32         3.48 o                         
  -6   7  16         12.80         19.19         2.91 o                         
  -5   7  16          4.06          6.26         2.66 o                         
  -4   7  16         20.13         25.99         4.15 o                         
  -6   8  16          5.36         12.59        10.90 o                         
  -5   8  16          1.29         -1.21         8.23 o                         
  -6   1  17         19.23         22.87         2.35 o                         
  -5   1  17          3.00         20.07         7.77 o                         
  -6   2  17          0.12          8.63         3.99 o                         
                                                                                
