# Supplementary material for: Mol­ecular structure, DFT studies and UV–Vis absorption of two new linear fused ring chalcones: (E)-1-(anthracen-9-yl)-3-(2-meth­oxy­phen­yl)prop-2-en-1-one and (E)-1-(anthracen-9-yl)-3-(3-fluoro-4-meth­oxy­phen­yl)prop-2-en-1-one
Source: Acta Crystallogr E Crystallogr Commun. 2018 Jul 13;74(Pt 8):1087–92. doi: 10.1107/S205698901800974X (PMC6072983; doi:10.1107/S205698901800974X)
Supplement: Supplementary file 3 [file e-74-01087-IIsup3.hkl]

data_II                                                                
_shelx_title ' a_a.res in P-1'                                                  
_shelx_refln_list_code          4                                               
_shelx_F_calc_maximum      135.87                                               
_exptl_crystal_F_000       372.00                                               
_reflns_d_resolution_high  0.7033                                               
                                                                                
loop_                                                                           
 _space_group_symop_operation_xyz                                               
 'x, y, z'                                                                      
 '-x, -y, -z'                                                                   
                                                                                
_cell_length_a     8.6646                                                       
_cell_length_b     9.5752                                                       
_cell_length_c    11.5636                                                       
_cell_angle_alpha 100.593                                                       
_cell_angle_beta  105.443                                                       
_cell_angle_gamma  92.422                                                       
                                                                                
_shelx_F_squared_multiplier     1.000                                           
                                                                                
loop_                                                                           
 _refln_index_h                                                                 
 _refln_index_k                                                                 
 _refln_index_l                                                                 
 _refln_F_squared_calc                                                          
 _refln_F_squared_meas                                                          
 _refln_F_squared_sigma                                                         
 _refln_observed_status                                                         
   1   0   0        419.38        369.05         6.23 o                         
   2   0   0       2095.42       2121.42        37.41 o                         
   3   0   0        517.17        543.04         9.16 o                         
   4   0   0          5.92          6.01         0.31 o                         
   5   0   0          7.51          5.12         0.32 o                         
   6   0   0         17.13         17.77         0.66 o                         
   7   0   0        697.36        727.81        12.48 o                         
   8   0   0        193.38        190.92         4.23 o                         
   9   0   0          5.06          4.32         0.73 o                         
  10   0   0          1.44         -0.12         0.73 o                         
  11   0   0          1.84          0.00         0.90 o                         
 -11   1   0          0.32         -0.83         0.88 o                         
 -10   1   0          0.00          0.60         0.74 o                         
  -9   1   0          6.64          5.54         0.78 o                         
  -8   1   0          4.23          5.68         0.72 o                         
  -7   1   0        109.46        102.87         2.44 o                         
  -6   1   0        291.55        306.15         5.74 o                         
  -5   1   0        355.42        381.79         6.59 o                         
  -4   1   0         22.94         26.44         0.64 o                         
  -3   1   0       1322.59       1309.40        19.75 o                         
  -2   1   0        143.83        126.54         1.84 o                         
  -1   1   0          3.11          4.18         0.12 o                         
   0   1   0        106.22         94.88         1.53 o                         
   1   1   0       4696.71       5019.06        83.51 o                         
   2   1   0          1.12          0.95         0.09 o                         
   3   1   0          6.89          7.46         0.25 o                         
   4   1   0         11.83         10.52         0.33 o                         
   5   1   0          9.04          8.94         0.40 o                         
   6   1   0          3.05          1.65         0.29 o                         
   7   1   0          0.00         -0.40         0.40 o                         
   8   1   0        256.97        274.33         5.78 o                         
   9   1   0          0.14          0.44         0.62 o                         
  10   1   0          0.00          0.06         0.79 o                         
  11   1   0          6.22          6.80         1.13 o                         
 -11   2   0          6.14          7.80         1.12 o                         
 -10   2   0          0.10         -0.69         0.69 o                         
  -9   2   0          0.01         -0.35         0.59 o                         
  -8   2   0          1.47          1.35         0.49 o                         
  -7   2   0         51.66         47.28         1.43 o                         
  -6   2   0          8.40          9.27         0.53 o                         
  -5   2   0        174.49        184.25         3.13 o                         
  -4   2   0          1.26          2.83         0.20 o                         
  -3   2   0         22.09         17.16         0.46 o                         
  -2   2   0        174.02        147.88         2.23 o                         
  -1   2   0        304.79        289.44         4.88 o                         
   0   2   0        881.34        902.94        14.27 o                         
   1   2   0          2.63          1.33         0.12 o                         
   2   2   0         18.97         22.33         0.49 o                         
   3   2   0        137.43        129.28         2.21 o                         
   4   2   0          6.21          4.67         0.26 o                         
   5   2   0          2.29          0.77         0.20 o                         
   6   2   0          9.71          7.45         0.49 o                         
   7   2   0         99.84        106.68         3.39 o                         
   8   2   0         61.78         64.50         2.48 o                         
   9   2   0          0.07          0.10         0.63 o                         
  10   2   0          0.97         -0.17         1.11 o                         
  11   2   0         10.15         12.20         1.45 o                         
 -11   3   0          8.57         11.17         1.41 o                         
 -10   3   0         24.31         37.76         2.33 o                         
  -9   3   0          2.80          2.17         0.66 o                         
  -8   3   0          6.58          3.72         0.59 o                         
  -7   3   0          4.10          2.21         0.44 o                         
  -6   3   0          2.32          1.37         0.32 o                         
  -5   3   0         39.02         33.08         0.83 o                         
  -4   3   0         65.67         80.48         1.51 o                         
  -3   3   0       2484.26       2699.94        45.02 o                         
  -2   3   0         61.82         59.06         1.08 o                         
  -1   3   0        463.21        442.34         7.08 o                         
   0   3   0         78.92         90.26         1.55 o                         
   1   3   0        175.65        181.51         2.93 o                         
   2   3   0        102.94        116.15         1.98 o                         
   3   3   0        242.98        296.80         5.43 o                         
   4   3   0        702.48        737.79        13.27 o                         
   5   3   0        486.33        516.10         9.40 o                         
   6   3   0        196.60        205.04         5.86 o                         
   7   3   0         43.83         48.84         1.46 o                         
   8   3   0        210.02        228.25         6.16 o                         
   9   3   0         13.50         13.28         1.26 o                         
  10   3   0          0.02         -0.97         0.97 o                         
  11   3   0         15.37         18.66         1.88 o                         
 -11   4   0          0.20          0.39         1.22 o                         
 -10   4   0          0.32          0.27         1.35 o                         
  -9   4   0          4.30          6.52         0.82 o                         
  -8   4   0          0.19         -0.42         0.42 o                         
  -7   4   0         13.51         13.24         0.74 o                         
  -6   4   0         20.34         21.45         0.85 o                         
  -5   4   0         86.72         88.00         1.70 o                         
  -4   4   0          4.19          3.12         0.27 o                         
  -3   4   0        192.90        220.14         3.51 o                         
  -2   4   0         57.48         64.62         1.26 o                         
  -1   4   0          0.15          0.24         0.11 o                         
   0   4   0        326.19        355.26         5.46 o                         
   1   4   0        348.96        387.87         6.25 o                         
   2   4   0          3.13          4.71         0.22 o                         
   3   4   0        282.94        305.63         5.33 o                         
   4   4   0          5.42          7.61         0.38 o                         
   5   4   0        289.37        306.84         5.74 o                         
   6   4   0          0.04         -0.26         0.36 o                         
   7   4   0          1.17          0.13         0.55 o                         
   8   4   0          5.16          5.51         0.89 o                         
   9   4   0          0.34         -0.35         0.80 o                         
  10   4   0          1.00          0.48         1.10 o                         
 -11   5   0          0.01         -1.21         1.21 o                         
 -10   5   0          0.19         -0.07         0.93 o                         
  -9   5   0          0.02         -0.72         0.72 o                         
  -8   5   0          4.18          3.49         0.58 o                         
  -7   5   0          4.52          4.51         0.54 o                         
  -6   5   0          1.97          0.85         0.35 o                         
  -5   5   0         25.23         25.61         0.79 o                         
  -4   5   0         13.12         11.40         0.41 o                         
  -3   5   0         56.50         55.21         1.19 o                         
  -2   5   0         27.07         27.08         0.65 o                         
  -1   5   0         23.90         22.60         0.57 o                         
   0   5   0        111.85        114.36         1.89 o                         
   1   5   0        344.90        384.80         6.25 o                         
   2   5   0         59.72         53.65         1.11 o                         
   3   5   0          4.87          5.86         0.29 o                         
   4   5   0          0.70          0.79         0.25 o                         
   5   5   0         17.97         16.48         0.72 o                         
   6   5   0          0.04         -0.40         0.40 o                         
   7   5   0          4.00          2.74         0.62 o                         
   8   5   0          1.65          0.84         0.68 o                         
   9   5   0          7.46          8.13         1.04 o                         
  10   5   0          0.08         -0.95         0.95 o                         
 -11   6   0          0.27         -1.62         1.79 o                         
 -10   6   0          3.52          0.93         1.00 o                         
  -9   6   0          0.68          1.62         0.82 o                         
  -8   6   0          1.94          0.10         0.60 o                         
  -7   6   0         69.81         62.57         2.69 o                         
  -6   6   0         20.11         10.12         0.63 o                         
  -5   6   0          0.22         -0.27         0.27 o                         
  -4   6   0        188.61        190.53         3.51 o                         
  -3   6   0          5.02          5.24         0.35 o                         
  -2   6   0          9.13          6.32         0.36 o                         
  -1   6   0        109.94        109.61         1.95 o                         
   0   6   0         67.29         73.23         1.38 o                         
   1   6   0        552.89        604.65        10.93 o                         
   2   6   0         64.80         72.24         1.57 o                         
   3   6   0          0.28         -0.26         0.26 o                         
   4   6   0         46.20         47.53         1.24 o                         
   5   6   0          8.36          7.02         0.55 o                         
   6   6   0          0.11         -0.43         0.43 o                         
   7   6   0          2.76          2.07         0.67 o                         
   8   6   0          0.28          0.37         0.72 o                         
   9   6   0         34.48         39.97         2.48 o                         
  10   6   0          0.93          0.57         1.99 o                         
 -10   7   0         13.59         17.56         1.54 o                         
  -9   7   0         26.02         26.55         1.68 o                         
  -8   7   0          2.78          3.35         0.76 o                         
  -7   7   0         21.08         16.20         0.98 o                         
  -6   7   0         38.28         31.25         1.08 o                         
  -5   7   0         60.14         54.74         1.49 o                         
  -4   7   0         42.31         43.59         1.22 o                         
  -3   7   0          1.41          1.52         0.29 o                         
  -2   7   0          6.02          6.26         0.44 o                         
  -1   7   0          2.11          0.84         0.22 o                         
   0   7   0          1.34          1.49         0.30 o                         
   1   7   0        134.38        151.73         3.03 o                         
   2   7   0         16.75         16.36         0.69 o                         
   3   7   0          5.17          6.26         0.53 o                         
   4   7   0          0.05         -0.38         0.38 o                         
   5   7   0         12.84         12.20         0.76 o                         
   6   7   0          1.15          0.83         0.57 o                         
   7   7   0          0.15         -0.01         0.68 o                         
   8   7   0         12.37         13.93         1.20 o                         
   9   7   0          0.19         -0.09         0.96 o                         
 -10   8   0          2.48          8.72         1.95 o                         
  -9   8   0         13.06         16.63         1.39 o                         
  -8   8   0          1.60          0.68         0.77 o                         
  -7   8   0          0.71          0.11         0.72 o                         
  -6   8   0          0.02         -0.41         0.41 o                         
  -5   8   0          3.91          2.15         0.50 o                         
  -4   8   0          5.08          4.36         0.62 o                         
  -3   8   0          7.49          7.90         0.61 o                         
  -2   8   0          1.73          2.33         0.34 o                         
  -1   8   0         14.23         14.62         0.70 o                         
   0   8   0          6.87          5.16         0.45 o                         
   1   8   0          8.38          4.34         0.50 o                         
   2   8   0          0.37         -0.37         0.37 o                         
   3   8   0         67.61         59.30         1.70 o                         
   4   8   0         22.62         17.58         0.94 o                         
   5   8   0         12.33         10.91         0.84 o                         
   6   8   0          0.25          1.35         0.74 o                         
   7   8   0          0.22         -0.57         1.15 o                         
   8   8   0          0.03         -0.89         0.89 o                         
  -9   9   0          5.91         14.56         1.66 o                         
  -8   9   0          0.01         -0.47         0.98 o                         
  -7   9   0          0.37         -0.67         0.83 o                         
  -6   9   0          1.04          1.30         0.73 o                         
  -5   9   0          0.44         -0.27         0.62 o                         
  -4   9   0         12.81         11.62         1.01 o                         
  -3   9   0         74.51         90.56         3.72 o                         
  -2   9   0         43.77         53.68         2.00 o                         
  -1   9   0         82.40         86.13         2.79 o                         
   0   9   0          2.06          1.66         0.52 o                         
   1   9   0          7.60          5.35         0.52 o                         
   2   9   0         11.03          9.52         0.75 o                         
   3   9   0          2.24          0.10         0.54 o                         
   4   9   0         74.76         71.24         2.16 o                         
   5   9   0         25.37         25.34         1.36 o                         
   6   9   0         47.81         73.58         4.10 o                         
   7   9   0          0.57          0.65         0.98 o                         
  -8  10   0          5.67          7.41         1.37 o                         
  -7  10   0          1.48          1.69         0.96 o                         
  -6  10   0          0.49         -0.44         0.76 o                         
  -5  10   0          1.17          1.70         0.88 o                         
  -4  10   0         53.99         65.17         5.63 o                         
  -3  10   0         20.83         25.47         3.56 o                         
  -2  10   0        241.66        290.95        20.86 o                         
  -1  10   0          0.28          1.14         0.71 o                         
   0  10   0          0.47         -0.23         0.91 o                         
   1  10   0          0.44         -0.15         0.59 o                         
   2  10   0          1.87          2.00         0.70 o                         
   3  10   0          2.88          1.93         0.81 o                         
   4  10   0          0.12         -0.77         0.77 o                         
   5  10   0         21.62         16.27         1.38 o                         
   6  10   0         15.38         13.03         1.57 o                         
  -7  11   0          2.78          5.16         1.50 o                         
  -6  11   0          0.19          1.16         1.07 o                         
  -5  11   0          0.03          0.15         0.91 o                         
  -4  11   0          0.55         -0.13         0.94 o                         
  -3  11   0          5.83          5.56         1.40 o                         
  -2  11   0          0.00         -1.05         1.05 o                         
  -1  11   0          4.17          1.63         0.82 o                         
   0  11   0          0.05         -0.17         0.82 o                         
   1  11   0          0.12          0.08         0.82 o                         
   2  11   0          4.40          4.02         1.07 o                         
   3  11   0          0.86         -0.56         0.89 o                         
   4  11   0          1.29         -0.12         0.92 o                         
   5  11   0          1.21          1.71         1.08 o                         
  -6  12   0          0.13          1.12         1.40 o                         
  -5  12   0          4.62          5.70         1.28 o                         
  -4  12   0          1.17          0.74         1.02 o                         
  -3  12   0          0.26          0.35         0.95 o                         
  -2  12   0          0.75         -0.65         1.05 o                         
  -1  12   0          0.82         -0.68         1.12 o                         
   0  12   0          0.02         -1.52         1.52 o                         
   1  12   0          2.38          0.62         1.05 o                         
   2  12   0          0.63         -0.94         1.05 o                         
   3  12   0          0.03         -0.34         1.06 o                         
   4  12   0          6.13          9.95         1.82 o                         
  -3  13   0          0.00         -1.25         1.25 o                         
  -2  13   0          0.14          1.21         1.32 o                         
  -1  13   0          2.62          1.97         1.44 o                         
   0  13   0          0.13         -1.95         1.95 o                         
   1  13   0          0.44         -0.31         1.42 o                         
  -2 -13   1          7.22         11.16         2.85 o                         
  -1 -13   1          0.92          0.70         1.41 o                         
   0 -13   1          0.15         -1.96         2.42 o                         
   1 -13   1          4.90          1.82         1.34 o                         
   2 -13   1          1.30          1.13         1.10 o                         
   3 -13   1          0.69         -0.44         1.04 o                         
   4 -13   1          3.84          8.09         2.22 o                         
  -4 -12   1          4.86          8.97         1.47 o                         
  -3 -12   1          4.13          3.86         1.24 o                         
  -2 -12   1          9.78         12.51         1.44 o                         
  -1 -12   1          7.53          7.70         1.22 o                         
   0 -12   1          1.09          0.73         1.05 o                         
   1 -12   1          0.07         -1.11         1.11 o                         
   2 -12   1          0.33         -0.84         0.84 o                         
   3 -12   1          0.56          1.12         0.95 o                         
   4 -12   1          0.28          0.00         0.95 o                         
   5 -12   1          5.71          5.93         1.66 o                         
   6 -12   1          4.23          6.30         1.78 o                         
  -6 -11   1          3.80          5.50         2.02 o                         
  -5 -11   1          0.36          0.72         1.03 o                         
  -4 -11   1          1.90          1.23         1.11 o                         
  -3 -11   1          0.00         -0.83         0.83 o                         
  -2 -11   1          0.95         -0.85         0.85 o                         
  -1 -11   1          0.85         -0.07         0.77 o                         
   0 -11   1          0.26         -0.17         0.93 o                         
   1 -11   1          0.01          0.31         0.77 o                         
   2 -11   1          3.63          3.02         0.89 o                         
   3 -11   1          2.54          2.18         0.84 o                         
   4 -11   1          2.43          3.08         0.94 o                         
   5 -11   1          0.00         -1.12         1.12 o                         
   6 -11   1          4.12          5.94         1.98 o                         
   7 -11   1          3.99          4.85         1.49 o                         
  -7 -10   1          5.07          5.15         1.31 o                         
  -6 -10   1         59.63         75.78         3.21 o                         
  -5 -10   1         17.59         12.94         1.42 o                         
  -4 -10   1          5.29          3.31         0.83 o                         
  -3 -10   1          8.95          8.03         0.99 o                         
  -2 -10   1          2.11          1.15         0.61 o                         
  -1 -10   1          0.47         -0.56         0.56 o                         
   0 -10   1          0.38         -0.06         0.57 o                         
   1 -10   1        303.39        360.21        14.93 o                         
   2 -10   1         17.06         19.48         1.25 o                         
   3 -10   1          0.26          0.07         0.85 o                         
   4 -10   1          0.12         -0.71         0.71 o                         
   5 -10   1          4.45          3.51         0.86 o                         
   6 -10   1          1.69          1.85         0.86 o                         
   7 -10   1          8.61          8.60         1.26 o                         
   8 -10   1          8.96         14.58         1.66 o                         
  -8  -9   1          0.01         -1.05         1.05 o                         
  -7  -9   1          3.29          3.01         1.00 o                         
  -6  -9   1         18.07         18.28         1.83 o                         
  -5  -9   1         80.64         96.44         2.76 o                         
  -4  -9   1          7.86          8.05         0.75 o                         
  -3  -9   1          4.36          3.25         0.59 o                         
  -2  -9   1         10.81         10.60         0.84 o                         
  -1  -9   1         39.05         35.45         1.18 o                         
   0  -9   1         65.33         70.48         1.77 o                         
   1  -9   1         12.82         17.25         0.94 o                         
   2  -9   1        712.79        800.78        23.78 o                         
   3  -9   1         54.66         45.75         2.77 o                         
   4  -9   1         18.96         16.24         0.96 o                         
   5  -9   1          0.01         -0.56         0.56 o                         
   6  -9   1          1.47          0.31         0.66 o                         
   7  -9   1          0.04          1.33         0.75 o                         
   8  -9   1          0.12          1.21         0.85 o                         
   9  -9   1         23.15         34.53         2.38 o                         
  -9  -8   1          0.29          0.14         1.61 o                         
  -8  -8   1          0.87         -0.73         0.86 o                         
  -7  -8   1          0.09         -0.42         0.72 o                         
  -6  -8   1          8.50          5.82         0.83 o                         
  -5  -8   1         12.46         10.49         0.77 o                         
  -4  -8   1         34.10         29.70         1.22 o                         
  -3  -8   1         76.96         67.32         1.80 o                         
  -2  -8   1          8.84          6.85         0.57 o                         
  -1  -8   1         23.24         18.38         0.73 o                         
   0  -8   1          6.67          4.82         0.63 o                         
   1  -8   1         11.91         11.52         0.69 o                         
   2  -8   1         12.54         12.50         0.74 o                         
   3  -8   1          0.87          0.59         0.45 o                         
   4  -8   1          0.33         -0.40         0.40 o                         
   5  -8   1          4.96          2.77         0.53 o                         
   6  -8   1          0.28         -0.50         0.50 o                         
   7  -8   1          1.11          0.42         0.62 o                         
   8  -8   1          0.47          1.05         0.87 o                         
   9  -8   1          1.63          0.53         0.93 o                         
  -9  -7   1          8.33          9.77         1.16 o                         
  -8  -7   1          0.16         -0.66         0.72 o                         
  -7  -7   1          1.42         -0.62         0.62 o                         
  -6  -7   1          1.25         -0.04         0.50 o                         
  -5  -7   1         14.59         12.55         0.75 o                         
  -4  -7   1          6.30          5.22         0.53 o                         
  -3  -7   1          1.57          0.22         0.34 o                         
  -2  -7   1        178.51        190.46         3.71 o                         
  -1  -7   1          9.11          7.62         0.40 o                         
   0  -7   1          3.80          2.77         0.26 o                         
   1  -7   1          2.70          1.70         0.25 o                         
   2  -7   1          9.31          9.44         0.47 o                         
   3  -7   1         21.26         21.55         0.78 o                         
   4  -7   1         11.93         10.38         0.62 o                         
   5  -7   1         14.34          9.35         0.68 o                         
   6  -7   1         47.01         40.93         1.67 o                         
   7  -7   1         20.97         23.72         1.17 o                         
   8  -7   1          0.71          2.15         0.77 o                         
   9  -7   1         23.91         24.55         1.52 o                         
  10  -7   1          6.57          6.23         1.19 o                         
 -10  -6   1          0.05          0.16         1.03 o                         
  -9  -6   1          0.92         -0.45         0.81 o                         
  -8  -6   1         13.80         14.66         1.13 o                         
  -7  -6   1          7.27          5.65         0.78 o                         
  -6  -6   1         13.70         13.70         0.85 o                         
  -5  -6   1          4.79          4.65         0.47 o                         
  -4  -6   1          6.27          6.95         0.48 o                         
  -3  -6   1          3.21          1.22         0.26 o                         
  -2  -6   1         20.35         20.24         0.60 o                         
  -1  -6   1        176.59        186.05         3.33 o                         
   0  -6   1         85.05         93.23         1.62 o                         
   1  -6   1          7.01          6.31         0.34 o                         
   2  -6   1         23.52         25.33         0.70 o                         
   3  -6   1         65.63         73.86         1.52 o                         
   4  -6   1         17.24         14.96         0.62 o                         
   5  -6   1          0.53         -0.31         0.31 o                         
   6  -6   1         64.16         54.43         1.46 o                         
   7  -6   1        104.92        111.59         2.83 o                         
   8  -6   1         14.97         19.80         1.24 o                         
   9  -6   1          3.14          4.13         0.96 o                         
  10  -6   1         12.18         10.60         1.24 o                         
 -10  -5   1          1.89          1.28         0.94 o                         
  -9  -5   1          0.01         -0.58         0.95 o                         
  -8  -5   1          0.01         -0.37         0.71 o                         
  -7  -5   1          1.05         -0.36         0.49 o                         
  -6  -5   1          0.85         -0.04         0.39 o                         
  -5  -5   1          0.09         -0.19         0.27 o                         
  -4  -5   1         74.01         72.91         1.53 o                         
  -3  -5   1        146.22        144.77         2.51 o                         
  -2  -5   1          1.56          1.56         0.26 o                         
  -1  -5   1         17.77         21.19         0.57 o                         
   0  -5   1         99.60         96.74         1.63 o                         
   1  -5   1        166.71        161.27         2.61 o                         
   2  -5   1        191.72        177.70         3.02 o                         
   3  -5   1        303.63        327.38         5.70 o                         
   4  -5   1         21.30         17.82         0.63 o                         
   5  -5   1        101.88        100.77         2.07 o                         
   6  -5   1          1.63          0.74         0.41 o                         
   7  -5   1          2.45          0.93         0.46 o                         
   8  -5   1          0.04         -0.55         0.55 o                         
   9  -5   1          0.55          1.13         0.80 o                         
  10  -5   1          6.75         12.15         2.05 o                         
  11  -5   1          0.03         -1.32         1.32 o                         
 -11  -4   1          0.24         -0.14         1.68 o                         
 -10  -4   1          1.90          1.56         1.15 o                         
  -9  -4   1          0.47         -0.71         0.71 o                         
  -8  -4   1          0.00         -0.64         0.64 o                         
  -7  -4   1         24.03         22.97         1.02 o                         
  -6  -4   1        125.77        134.54         3.01 o                         
  -5  -4   1         40.16         42.89         1.12 o                         
  -4  -4   1          9.48         11.12         0.45 o                         
  -3  -4   1        774.02        910.18        15.34 o                         
  -2  -4   1        481.44        567.22         8.69 o                         
  -1  -4   1          1.73          1.15         0.16 o                         
   0  -4   1          8.38          3.77         0.23 o                         
   1  -4   1          0.31          0.34         0.10 o                         
   2  -4   1         16.02         15.53         0.41 o                         
   3  -4   1        225.68        236.19         4.19 o                         
   4  -4   1          0.04         -0.11         0.18 o                         
   5  -4   1          6.41          4.53         0.35 o                         
   6  -4   1          0.44         -0.35         0.35 o                         
   7  -4   1          0.58         -0.08         0.38 o                         
   8  -4   1          0.83          0.18         0.48 o                         
   9  -4   1          0.24         -0.68         0.68 o                         
  10  -4   1         12.31         15.86         1.59 o                         
  11  -4   1          0.43          0.89         1.28 o                         
 -11  -3   1          7.97          8.26         1.49 o                         
 -10  -3   1          0.30         -0.94         0.94 o                         
  -9  -3   1          2.39          2.81         0.90 o                         
  -8  -3   1         72.27         83.34         3.25 o                         
  -7  -3   1         14.82         14.58         0.80 o                         
  -6  -3   1          6.26          6.76         0.55 o                         
  -5  -3   1        112.48        109.62         2.23 o                         
  -4  -3   1        458.65        499.62         9.05 o                         
  -3  -3   1         58.90         79.77         2.71 o                         
  -2  -3   1        198.77        173.84         2.88 o                         
  -1  -3   1        212.97        197.30         3.40 o                         
   0  -3   1       1043.67       1107.06        17.53 o                         
   1  -3   1        763.41        735.43        11.15 o                         
   2  -3   1         53.09         49.22         0.93 o                         
   3  -3   1        728.68        761.08        12.86 o                         
   4  -3   1        230.44        239.80         4.28 o                         
   5  -3   1          3.66          1.38         0.25 o                         
   6  -3   1         17.38         13.13         0.67 o                         
   7  -3   1         31.70         32.57         1.12 o                         
   8  -3   1          0.11         -0.44         0.46 o                         
   9  -3   1          0.00         -0.61         0.61 o                         
  10  -3   1          0.19         -0.45         0.89 o                         
  11  -3   1         18.02         20.93         2.66 o                         
 -11  -2   1          2.02          1.46         1.02 o                         
 -10  -2   1         38.47         34.24         1.65 o                         
  -9  -2   1         26.01         27.63         1.54 o                         
  -8  -2   1         85.65        109.50         3.15 o                         
  -7  -2   1        160.96        164.67         3.50 o                         
  -6  -2   1          2.04          1.37         0.30 o                         
  -5  -2   1         14.22          7.79         0.35 o                         
  -4  -2   1          1.98          2.63         0.20 o                         
  -3  -2   1        767.66        790.98        13.25 o                         
  -2  -2   1       4204.64       4453.53        66.86 o                         
  -1  -2   1        762.04        880.53        15.14 o                         
   0  -2   1        255.58        275.06         4.42 o                         
   1  -2   1        124.88        110.96         1.77 o                         
   2  -2   1          3.85          3.28         0.17 o                         
   3  -2   1         13.98         14.76         0.42 o                         
   4  -2   1         38.25         36.95         0.82 o                         
   5  -2   1        156.77        146.94         2.57 o                         
   6  -2   1        162.68        149.68         3.06 o                         
   7  -2   1         94.68         96.34         2.22 o                         
   8  -2   1          4.32          2.70         0.55 o                         
   9  -2   1          0.34         -0.25         0.68 o                         
  10  -2   1          7.99          6.63         0.99 o                         
  11  -2   1          0.05         -0.06         0.90 o                         
 -11  -1   1          0.56         -0.28         0.89 o                         
 -10  -1   1          0.04          0.35         0.74 o                         
  -9  -1   1          0.30          1.57         0.67 o                         
  -8  -1   1         16.60         20.92         0.94 o                         
  -7  -1   1         23.41         21.19         0.89 o                         
  -6  -1   1         21.68         18.38         0.62 o                         
  -5  -1   1         25.34         23.62         0.62 o                         
  -4  -1   1        110.07        105.98         1.84 o                         
  -3  -1   1        574.37        568.79         9.08 o                         
  -2  -1   1         19.02         14.41         0.30 o                         
  -1  -1   1        518.76        571.26         9.64 o                         
   0  -1   1        168.57        164.86         2.55 o                         
   1  -1   1        150.74        163.85         2.68 o                         
   2  -1   1       1346.13       1362.49        20.55 o                         
   3  -1   1        997.02       1014.42        15.41 o                         
   4  -1   1         87.45         78.84         1.44 o                         
   5  -1   1        715.38        757.08        12.85 o                         
   6  -1   1        105.68        117.55         2.31 o                         
   7  -1   1         11.05         12.03         0.77 o                         
   8  -1   1          4.59          2.64         0.63 o                         
   9  -1   1          0.64          0.19         0.61 o                         
  10  -1   1          0.98          0.40         0.77 o                         
  11  -1   1          0.10         -0.52         0.90 o                         
 -11   0   1          0.19         -0.85         0.85 o                         
 -10   0   1          5.01          1.27         0.74 o                         
  -9   0   1          5.18          5.13         0.76 o                         
  -8   0   1        166.77        177.41         3.94 o                         
  -7   0   1        299.05        298.46         5.33 o                         
  -6   0   1          0.29         -0.22         0.22 o                         
  -5   0   1         22.03         19.15         0.82 o                         
  -4   0   1          0.17         -0.18         0.18 o                         
  -3   0   1         28.94         31.42         0.66 o                         
  -2   0   1        562.63        568.61         8.61 o                         
  -1   0   1       3017.61       3081.70        48.68 o                         
   0   0   1         72.98         59.20         1.67 o                         
   1   0   1       4273.81       4376.84        59.21 o                         
   2   0   1        225.34        227.99         3.39 o                         
   3   0   1          8.97          4.50         0.20 o                         
   4   0   1         79.57         70.60         1.31 o                         
   5   0   1        203.16        198.81         3.81 o                         
   6   0   1         42.87         39.38         1.08 o                         
   7   0   1         99.01         95.02         2.18 o                         
   8   0   1        172.70        176.79         4.00 o                         
   9   0   1          0.00         -0.16         0.63 o                         
  10   0   1          2.07          0.57         0.77 o                         
  11   0   1          0.00         -0.90         0.90 o                         
 -12   1   1          3.89          4.24         2.14 o                         
 -11   1   1          1.45         -0.34         1.04 o                         
 -10   1   1          4.10          3.75         1.22 o                         
  -9   1   1         11.65          7.67         0.83 o                         
  -8   1   1          0.32         -0.38         0.38 o                         
  -7   1   1          0.38          0.49         0.46 o                         
  -6   1   1         47.81         46.33         1.15 o                         
  -5   1   1        244.83        251.95         4.70 o                         
  -4   1   1         32.95         33.89         0.85 o                         
  -3   1   1        340.46        339.86         5.00 o                         
  -2   1   1       6860.22       6879.24        99.00 o                         
  -1   1   1          4.82          8.66         0.19 o                         
   0   1   1       3248.62       3476.27        52.31 o                         
   1   1   1        206.31        191.38         2.88 o                         
   2   1   1        697.50        690.51        10.03 o                         
   3   1   1        700.41        712.74        10.84 o                         
   4   1   1        135.24        150.24         2.57 o                         
   5   1   1         77.52         74.24         1.42 o                         
   6   1   1          9.96          7.79         0.51 o                         
   7   1   1         14.00         12.28         1.03 o                         
   8   1   1          4.60          4.75         0.64 o                         
   9   1   1          1.08          2.06         0.73 o                         
  10   1   1         25.91         24.40         1.43 o                         
  11   1   1          2.16          0.65         1.04 o                         
 -12   2   1          0.05          0.00         2.43 o                         
 -11   2   1          0.03          0.32         1.28 o                         
 -10   2   1          0.83         -0.16         0.72 o                         
  -9   2   1          0.46         -0.09         0.61 o                         
  -8   2   1         19.47         17.30         0.90 o                         
  -7   2   1        144.14        150.48         3.30 o                         
  -6   2   1         31.46         30.66         1.01 o                         
  -5   2   1        459.73        484.98         7.85 o                         
  -4   2   1        133.41        126.10         2.08 o                         
  -3   2   1         18.36         24.65         0.58 o                         
  -2   2   1         24.09         26.24         0.50 o                         
  -1   2   1         28.23         27.91         0.52 o                         
   0   2   1          9.18          4.42         0.22 o                         
   1   2   1        840.22        896.16        14.22 o                         
   2   2   1        158.18        152.67         2.53 o                         
   3   2   1        182.15        199.63         3.34 o                         
   4   2   1         38.65         34.33         0.83 o                         
   5   2   1          0.49         -0.07         0.19 o                         
   6   2   1        116.78        119.53         2.57 o                         
   7   2   1         14.46         15.57         1.06 o                         
   8   2   1          0.83         -0.12         0.51 o                         
   9   2   1          3.01          3.83         0.77 o                         
  10   2   1          0.66         -0.26         1.14 o                         
  11   2   1         17.73         21.60         2.21 o                         
 -11   3   1          4.01          6.45         1.17 o                         
 -10   3   1          1.90          1.47         0.83 o                         
  -9   3   1          0.23         -0.53         0.53 o                         
  -8   3   1          1.04          1.72         0.49 o                         
  -7   3   1         17.82         17.74         0.83 o                         
  -6   3   1          1.22          1.65         0.32 o                         
  -5   3   1          0.68          1.24         0.20 o                         
  -4   3   1        103.80        113.43         1.98 o                         
  -3   3   1        399.04        430.25         6.33 o                         
  -2   3   1        110.46        107.61         1.83 o                         
  -1   3   1        101.48        108.46         1.83 o                         
   0   3   1        853.55        900.48        13.62 o                         
   1   3   1        144.52        174.36         2.89 o                         
   2   3   1        130.72        131.20         2.23 o                         
   3   3   1         79.48         75.17         1.48 o                         
   4   3   1         38.38         48.04         1.12 o                         
   5   3   1         97.30         81.24         1.77 o                         
   6   3   1        359.99        377.15         7.07 o                         
   7   3   1          0.08          0.71         0.59 o                         
   8   3   1         58.14         57.98         2.52 o                         
   9   3   1          1.92          1.54         1.22 o                         
  10   3   1          6.15          3.15         1.27 o                         
 -11   4   1          0.61          1.65         1.20 o                         
 -10   4   1          1.49         -0.16         0.83 o                         
  -9   4   1          5.29          2.97         0.66 o                         
  -8   4   1          7.95          3.84         0.59 o                         
  -7   4   1         15.65          8.85         0.71 o                         
  -6   4   1          1.82          1.80         0.32 o                         
  -5   4   1         24.18         23.44         0.70 o                         
  -4   4   1         18.97         17.83         0.49 o                         
  -3   4   1         40.29         28.43         0.66 o                         
  -2   4   1         20.69         19.59         0.48 o                         
  -1   4   1        164.06        168.34         2.68 o                         
   0   4   1        925.66       1000.44        15.15 o                         
   1   4   1        375.14        429.86         7.31 o                         
   2   4   1          1.83          3.41         0.21 o                         
   3   4   1         15.11         16.28         0.51 o                         
   4   4   1         27.19         25.65         0.73 o                         
   5   4   1         36.98         36.56         0.98 o                         
   6   4   1        206.99        225.82         6.33 o                         
   7   4   1        126.89        140.45         5.01 o                         
   8   4   1          5.54          3.74         0.83 o                         
   9   4   1          0.05         -0.80         0.80 o                         
  10   4   1          0.69         -1.25         1.25 o                         
 -11   5   1          0.09         -1.12         1.12 o                         
 -10   5   1          0.33         -0.81         0.82 o                         
  -9   5   1          0.01         -0.59         0.59 o                         
  -8   5   1          3.09          1.03         0.53 o                         
  -7   5   1         16.78         11.82         0.70 o                         
  -6   5   1         12.78          9.46         0.55 o                         
  -5   5   1          9.46          9.42         0.50 o                         
  -4   5   1          0.78          0.73         0.20 o                         
  -3   5   1          1.05          0.77         0.18 o                         
  -2   5   1         11.24          8.24         0.34 o                         
  -1   5   1          3.22          3.00         0.21 o                         
   0   5   1         31.18         30.90         0.82 o                         
   1   5   1       1213.85       1401.62        24.93 o                         
   2   5   1          0.67          1.02         0.21 o                         
   3   5   1        240.21        264.62         4.68 o                         
   4   5   1        161.13        165.09         3.28 o                         
   5   5   1         22.76         20.49         0.84 o                         
   6   5   1          0.28         -0.46         0.46 o                         
   7   5   1          7.24          8.06         0.77 o                         
   8   5   1         22.35         20.95         1.50 o                         
   9   5   1          1.49          0.83         0.89 o                         
  10   5   1          0.00         -1.15         1.15 o                         
 -11   6   1          1.96          0.49         1.63 o                         
 -10   6   1          0.00         -0.90         0.90 o                         
  -9   6   1          0.15         -0.33         0.94 o                         
  -8   6   1          0.21         -0.52         0.52 o                         
  -7   6   1          1.67          2.40         0.53 o                         
  -6   6   1         62.54         51.79         1.33 o                         
  -5   6   1         64.85         63.69         1.85 o                         
  -4   6   1        134.82        134.02         2.44 o                         
  -3   6   1         22.45         20.44         0.71 o                         
  -2   6   1          0.01          0.04         0.17 o                         
  -1   6   1          0.19          0.11         0.13 o                         
   0   6   1         14.97         16.08         0.48 o                         
   1   6   1         10.15         12.17         0.63 o                         
   2   6   1         76.74         82.33         1.80 o                         
   3   6   1          0.74          0.04         0.32 o                         
   4   6   1          1.78          0.90         0.35 o                         
   5   6   1          0.02         -0.36         0.36 o                         
   6   6   1          5.02          3.07         0.60 o                         
   7   6   1          0.06         -0.62         0.62 o                         
   8   6   1          9.75         10.63         1.08 o                         
   9   6   1          0.15         -0.75         0.89 o                         
 -10   7   1         22.30         27.96         2.05 o                         
  -9   7   1         13.76         21.25         1.38 o                         
  -8   7   1          0.23          0.60         0.64 o                         
  -7   7   1          2.55          2.20         0.57 o                         
  -6   7   1          0.04         -0.45         0.45 o                         
  -5   7   1          0.30          0.20         0.37 o                         
  -4   7   1         67.29         62.55         2.18 o                         
  -3   7   1        246.34        227.95         4.12 o                         
  -2   7   1          3.37          4.59         0.37 o                         
  -1   7   1          0.01         -0.13         0.20 o                         
   0   7   1         12.00         10.30         0.50 o                         
   1   7   1          5.54          4.45         0.38 o                         
   2   7   1          0.25         -0.30         0.30 o                         
   3   7   1          9.59          5.85         0.56 o                         
   4   7   1        271.41        299.49         6.18 o                         
   5   7   1         12.00         13.50         0.79 o                         
   6   7   1          4.11          5.94         0.73 o                         
   7   7   1          5.69          5.57         1.05 o                         
   8   7   1          0.22          0.42         0.87 o                         
   9   7   1          6.09          4.87         1.43 o                         
 -10   8   1          8.08         20.41         1.98 o                         
  -9   8   1         25.27         37.11         5.11 o                         
  -8   8   1          4.95          3.25         1.02 o                         
  -7   8   1          0.54          0.31         0.77 o                         
  -6   8   1          0.00         -0.58         0.58 o                         
  -5   8   1          3.37          1.84         0.68 o                         
  -4   8   1         52.47         54.64         2.45 o                         
  -3   8   1        170.83        175.08         4.37 o                         
  -2   8   1        128.87        131.27         3.34 o                         
  -1   8   1          5.43          2.80         0.45 o                         
   0   8   1         15.50         14.12         0.65 o                         
   1   8   1          7.60          6.94         0.52 o                         
   2   8   1          0.63         -0.57         0.57 o                         
   3   8   1         18.92         14.72         1.09 o                         
   4   8   1         51.62         53.83         1.71 o                         
   5   8   1         53.40         59.24         1.88 o                         
   6   8   1         16.81         20.20         1.27 o                         
   7   8   1          1.19          2.95         0.94 o                         
   8   8   1          0.53          0.19         0.96 o                         
  -9   9   1          4.58          8.43         1.43 o                         
  -8   9   1          0.38         -0.87         0.87 o                         
  -7   9   1          0.15         -0.81         0.81 o                         
  -6   9   1          0.21         -0.65         0.65 o                         
  -5   9   1          0.00         -0.56         0.56 o                         
  -4   9   1          5.73          5.92         1.17 o                         
  -3   9   1         16.78         16.89         1.25 o                         
  -2   9   1          7.76          8.13         0.77 o                         
  -1   9   1          5.35          4.31         0.65 o                         
   0   9   1          1.07         -0.03         0.51 o                         
   1   9   1         32.83         29.92         1.32 o                         
   2   9   1         14.82         12.95         0.95 o                         
   3   9   1          8.23          5.97         1.00 o                         
   4   9   1         10.07          8.49         1.02 o                         
   5   9   1          0.87          2.39         0.89 o                         
   6   9   1          0.00          0.64         1.03 o                         
   7   9   1          0.13          0.05         1.16 o                         
  -8  10   1          0.65         -1.52         1.52 o                         
  -7  10   1          6.38          5.72         1.25 o                         
  -6  10   1         18.21         20.60         1.66 o                         
  -5  10   1          0.26         -0.30         0.84 o                         
  -4  10   1         37.21         41.86         5.13 o                         
  -3  10   1         56.97         79.46         5.26 o                         
  -2  10   1          8.12          9.57         1.04 o                         
  -1  10   1         25.72         26.05         1.43 o                         
   0  10   1          0.45          0.35         0.51 o                         
   1  10   1         29.18         29.61         1.46 o                         
   2  10   1         12.59         10.79         0.96 o                         
   3  10   1          1.59          2.23         0.74 o                         
   4  10   1          2.88          3.21         0.96 o                         
   5  10   1          1.36         -0.48         0.95 o                         
   6  10   1          1.31         -0.15         1.18 o                         
  -7  11   1          0.29          0.90         1.30 o                         
  -6  11   1          5.23          8.60         1.60 o                         
  -5  11   1          7.67          9.05         1.24 o                         
  -4  11   1          3.99          5.11         1.08 o                         
  -3  11   1         32.13         40.27         3.06 o                         
  -2  11   1          2.94          2.69         0.95 o                         
  -1  11   1          2.64          0.47         0.80 o                         
   0  11   1          0.37          0.41         0.92 o                         
   1  11   1         34.72         34.78         2.77 o                         
   2  11   1          5.19          4.68         1.18 o                         
   3  11   1          0.24         -0.09         0.79 o                         
   4  11   1          2.60          2.33         0.93 o                         
   5  11   1          0.34          0.07         1.61 o                         
  -6  12   1          0.43          0.81         2.43 o                         
  -5  12   1          0.16          1.91         1.12 o                         
  -4  12   1          0.42          1.10         1.07 o                         
  -3  12   1          0.22          0.83         1.00 o                         
  -2  12   1          0.00         -0.88         0.88 o                         
  -1  12   1          1.57          0.47         1.20 o                         
   0  12   1          0.46         -1.52         1.52 o                         
   1  12   1          0.01         -0.95         0.95 o                         
   2  12   1          0.03         -0.12         1.14 o                         
   3  12   1          0.02          0.92         1.20 o                         
  -3  13   1          1.88          2.12         1.22 o                         
  -2  13   1          1.06          0.43         1.43 o                         
  -1  13   1          0.93         -1.63         1.63 o                         
   0  13   1          0.05         -1.16         4.24 o                         
  -2 -13   2          0.00          3.21         1.83 o                         
  -1 -13   2          3.37          6.66         1.78 o                         
   0 -13   2          2.41          1.23         1.70 o                         
   1 -13   2          1.03          1.16         1.78 o                         
   2 -13   2          0.15         -1.26         1.26 o                         
   3 -13   2          0.05         -1.30         1.30 o                         
   4 -13   2          0.49         -2.02         2.02 o                         
  -4 -12   2          1.54          1.26         1.36 o                         
  -3 -12   2          1.33         -0.52         1.35 o                         
  -2 -12   2          9.06          7.02         1.60 o                         
  -1 -12   2         14.24         14.96         1.63 o                         
   0 -12   2         13.19          9.90         2.60 o                         
   1 -12   2         10.63         10.49         2.19 o                         
   2 -12   2          0.00         -0.04         0.85 o                         
   3 -12   2          0.66          0.13         0.89 o                         
   4 -12   2          0.06         -0.45         1.11 o                         
   5 -12   2          1.92          1.43         1.69 o                         
   6 -12   2          1.02          3.04         1.84 o                         
  -6 -11   2          0.10          3.12         1.66 o                         
  -5 -11   2          5.41          6.59         1.84 o                         
  -4 -11   2          3.62          2.18         0.90 o                         
  -3 -11   2          0.02         -0.72         0.72 o                         
  -2 -11   2          0.00         -0.65         0.65 o                         
  -1 -11   2          0.39         -0.11         0.69 o                         
   0 -11   2         11.04         14.53         1.15 o                         
   1 -11   2         34.79         47.75         3.19 o                         
   2 -11   2         30.26         33.54         3.33 o                         
   3 -11   2          0.84         -0.16         0.76 o                         
   4 -11   2          1.62          1.04         0.87 o                         
   5 -11   2          0.07          0.06         0.91 o                         
   6 -11   2          3.93          6.02         1.51 o                         
   7 -11   2          3.70          5.12         1.29 o                         
  -7 -10   2          2.98          3.05         1.18 o                         
  -6 -10   2          0.14          2.02         0.97 o                         
  -5 -10   2          0.86          0.43         0.71 o                         
  -4 -10   2          0.98         -0.19         1.01 o                         
  -3 -10   2          0.78         -0.56         0.56 o                         
  -2 -10   2          1.57          0.93         0.68 o                         
  -1 -10   2          2.04          1.86         0.58 o                         
   0 -10   2          0.02          1.10         0.48 o                         
   1 -10   2          7.07          9.45         0.77 o                         
   2 -10   2          8.04          9.66         0.85 o                         
   3 -10   2          0.20         -0.58         0.58 o                         
   4 -10   2          6.28          5.03         0.75 o                         
   5 -10   2          7.02          6.18         0.88 o                         
   6 -10   2          2.00          2.02         0.89 o                         
   7 -10   2          6.78          5.98         1.00 o                         
   8 -10   2          0.04          0.11         1.15 o                         
  -8  -9   2          1.73          1.19         1.09 o                         
  -7  -9   2          2.31          1.09         0.90 o                         
  -6  -9   2          2.11          2.46         0.79 o                         
  -5  -9   2         35.99         41.73         1.70 o                         
  -4  -9   2          8.05          9.13         0.76 o                         
  -3  -9   2         16.77         16.28         1.05 o                         
  -2  -9   2          2.41          0.82         0.47 o                         
  -1  -9   2        104.93        109.00         3.46 o                         
   0  -9   2         95.71         98.80         2.56 o                         
   1  -9   2         36.38         37.37         2.05 o                         
   2  -9   2         36.21         37.82         1.77 o                         
   3  -9   2          5.32          4.69         0.63 o                         
   4  -9   2         10.74          5.95         0.70 o                         
   5  -9   2         10.12          5.97         0.71 o                         
   6  -9   2          0.33         -0.66         0.66 o                         
   7  -9   2          0.17         -0.68         1.04 o                         
   8  -9   2          0.00          0.21         0.85 o                         
   9  -9   2          0.80          0.29         1.41 o                         
  -9  -8   2          6.50          7.51         1.20 o                         
  -8  -8   2          2.83          4.02         0.92 o                         
  -7  -8   2          2.17          1.78         0.72 o                         
  -6  -8   2          8.55          4.42         0.75 o                         
  -5  -8   2          4.83          3.15         0.57 o                         
  -4  -8   2         31.63         31.35         1.18 o                         
  -3  -8   2         29.77         28.74         1.09 o                         
  -2  -8   2         16.62         14.36         0.70 o                         
  -1  -8   2          3.11          2.19         0.60 o                         
   0  -8   2        111.44        102.57         1.87 o                         
   1  -8   2          0.05         -0.43         0.43 o                         
   2  -8   2         14.96         11.63         0.84 o                         
   3  -8   2          2.06          0.86         0.44 o                         
   4  -8   2         34.83         30.91         1.22 o                         
   5  -8   2         37.53         26.40         1.13 o                         
   6  -8   2         17.52         10.95         0.94 o                         
   7  -8   2          3.94          2.14         0.73 o                         
   8  -8   2          4.44          3.75         0.91 o                         
   9  -8   2          0.01          0.15         0.93 o                         
  -9  -7   2          0.55         -0.16         0.87 o                         
  -8  -7   2          0.04         -0.37         0.71 o                         
  -7  -7   2          0.40          0.03         0.63 o                         
  -6  -7   2         11.46          9.38         0.74 o                         
  -5  -7   2         97.92         93.33         2.17 o                         
  -4  -7   2          5.30          3.95         0.48 o                         
  -3  -7   2         32.63         23.94         0.91 o                         
  -2  -7   2         49.05         46.33         1.11 o                         
  -1  -7   2         32.24         35.13         0.89 o                         
   0  -7   2         22.16         19.14         0.57 o                         
   1  -7   2          1.01          0.76         0.22 o                         
   2  -7   2         17.61         19.08         0.72 o                         
   3  -7   2         22.60         21.33         0.91 o                         
   4  -7   2          0.07         -0.32         0.32 o                         
   5  -7   2          0.01         -0.38         0.38 o                         
   6  -7   2          0.27         -0.34         0.54 o                         
   7  -7   2         25.23         27.91         1.41 o                         
   8  -7   2         10.83         12.76         1.13 o                         
   9  -7   2          1.23          1.73         0.95 o                         
  10  -7   2          0.00         -1.00         1.00 o                         
 -10  -6   2          5.28          4.72         1.07 o                         
  -9  -6   2          0.21         -0.46         0.77 o                         
  -8  -6   2          0.91          0.34         0.70 o                         
  -7  -6   2          0.48         -0.50         0.50 o                         
  -6  -6   2         34.79         29.89         1.17 o                         
  -5  -6   2         15.12         17.06         0.93 o                         
  -4  -6   2         54.42         57.30         1.30 o                         
  -3  -6   2          8.80         10.84         0.47 o                         
  -2  -6   2          3.66          2.93         0.27 o                         
  -1  -6   2          1.57          2.47         0.24 o                         
   0  -6   2          0.14          0.15         0.16 o                         
   1  -6   2        145.25        151.68         2.65 o                         
   2  -6   2         31.49         29.67         0.75 o                         
   3  -6   2         24.96         26.12         0.80 o                         
   4  -6   2         28.29         27.41         0.95 o                         
   5  -6   2         32.44         27.64         1.10 o                         
   6  -6   2          0.27          0.49         0.49 o                         
   7  -6   2        122.82        145.80         3.29 o                         
   8  -6   2        109.65        141.19         3.93 o                         
   9  -6   2          9.43         14.84         1.26 o                         
  10  -6   2          6.60          3.32         1.09 o                         
 -10  -5   2          5.21          6.80         1.36 o                         
  -9  -5   2          0.82          0.13         0.80 o                         
  -8  -5   2          0.09         -0.64         0.64 o                         
  -7  -5   2          0.50         -0.52         0.56 o                         
  -6  -5   2        117.48        125.13         2.66 o                         
  -5  -5   2        116.17        109.73         2.16 o                         
  -4  -5   2          5.10          4.75         0.35 o                         
  -3  -5   2         22.69         24.09         0.62 o                         
  -2  -5   2         10.50          8.50         0.47 o                         
  -1  -5   2        386.00        359.44         6.19 o                         
   0  -5   2         18.00         17.57         0.51 o                         
   1  -5   2         27.69         27.01         0.63 o                         
   2  -5   2       1699.20       1851.81        29.38 o                         
   3  -5   2         21.21         21.45         0.73 o                         
   4  -5   2         83.61         84.96         1.77 o                         
   5  -5   2         31.91         30.88         0.92 o                         
   6  -5   2          3.35          1.54         0.62 o                         
   7  -5   2          0.05         -0.08         0.65 o                         
   8  -5   2         27.98         25.64         1.80 o                         
   9  -5   2         30.70         37.68         1.95 o                         
  10  -5   2          9.83         11.99         1.44 o                         
 -11  -4   2          1.33          1.05         1.25 o                         
 -10  -4   2          4.81          6.96         1.31 o                         
  -9  -4   2          2.74          1.98         0.85 o                         
  -8  -4   2          1.42         -0.50         0.50 o                         
  -7  -4   2          2.45          0.60         0.46 o                         
  -6  -4   2          0.00          0.17         0.34 o                         
  -5  -4   2         13.57         12.31         0.55 o                         
  -4  -4   2          5.78          5.19         0.34 o                         
  -3  -4   2        286.87        302.12         4.95 o                         
  -2  -4   2         59.00         63.81         1.17 o                         
  -1  -4   2         62.89         64.32         1.18 o                         
   0  -4   2        106.06        110.27         1.91 o                         
   1  -4   2        186.61        204.80         3.25 o                         
   2  -4   2         40.56         43.20         0.89 o                         
   3  -4   2        322.35        350.45         6.08 o                         
   4  -4   2          3.57          3.83         0.33 o                         
   5  -4   2         92.75         95.86         1.99 o                         
   6  -4   2         30.16         29.67         1.02 o                         
   7  -4   2          2.77          0.85         0.52 o                         
   8  -4   2          2.30          1.07         0.64 o                         
   9  -4   2          0.43          0.26         0.76 o                         
  10  -4   2          9.23          6.48         1.31 o                         
  11  -4   2          0.22         -1.30         1.30 o                         
 -11  -3   2          0.63         -1.02         1.02 o                         
 -10  -3   2          5.39          0.79         0.89 o                         
  -9  -3   2         35.77         34.34         2.02 o                         
  -8  -3   2         17.52         18.16         1.14 o                         
  -7  -3   2         32.93         29.91         1.24 o                         
  -6  -3   2          0.83         -0.15         0.27 o                         
  -5  -3   2        152.64        156.22         3.03 o                         
  -4  -3   2        286.76        302.45         5.57 o                         
  -3  -3   2        222.23        228.48         3.74 o                         
  -2  -3   2       2904.25       3165.01        47.60 o                         
  -1  -3   2         53.06         72.52         1.22 o                         
   0  -3   2         15.00         12.77         0.33 o                         
   1  -3   2         20.17         18.62         0.49 o                         
   2  -3   2         25.33         23.11         0.52 o                         
   3  -3   2        125.04        114.58         2.06 o                         
   4  -3   2        226.65        226.81         4.08 o                         
   5  -3   2        331.06        331.23         5.56 o                         
   6  -3   2         60.48         52.37         1.42 o                         
   7  -3   2          7.10          6.90         0.61 o                         
   8  -3   2          0.18          0.55         0.50 o                         
   9  -3   2          0.03         -0.06         0.73 o                         
  10  -3   2          5.65          3.09         1.40 o                         
  11  -3   2          0.96          1.40         1.13 o                         
 -11  -2   2          1.19          0.86         1.61 o                         
 -10  -2   2         14.12         12.66         1.10 o                         
  -9  -2   2        268.46        300.76         6.35 o                         
  -8  -2   2        498.00        578.10        10.70 o                         
  -7  -2   2         27.35         26.84         0.97 o                         
  -6  -2   2         28.63         28.42         0.87 o                         
  -5  -2   2         32.74         29.28         0.78 o                         
  -4  -2   2          2.50          1.64         0.16 o                         
  -3  -2   2        383.05        389.06         6.62 o                         
  -2  -2   2       3979.11       4125.30        72.80 o                         
  -1  -2   2      15004.90      15581.28       234.24 o                         
   0  -2   2       1487.05       1593.53        25.18 o                         
   1  -2   2       1011.66       1009.45        16.02 o                         
   2  -2   2       1191.10       1178.01        18.71 o                         
   3  -2   2         38.63         33.86         0.66 o                         
   4  -2   2         36.94         37.70         0.80 o                         
   5  -2   2        230.66        206.97         3.54 o                         
   6  -2   2        910.06        939.09        16.99 o                         
   7  -2   2        221.99        218.93         4.38 o                         
   8  -2   2          6.31          6.99         0.72 o                         
   9  -2   2          0.53          1.26         0.72 o                         
  10  -2   2         12.08         10.50         1.13 o                         
  11  -2   2          5.89          4.93         1.26 o                         
 -12  -1   2          0.05          0.63         2.02 o                         
 -11  -1   2          0.42          0.19         0.86 o                         
 -10  -1   2         32.94         36.12         1.82 o                         
  -9  -1   2         20.90         22.95         1.43 o                         
  -8  -1   2         13.56         13.51         0.76 o                         
  -7  -1   2         78.56         74.02         1.73 o                         
  -6  -1   2          3.12          2.21         0.27 o                         
  -5  -1   2          4.31          6.28         0.31 o                         
  -4  -1   2          0.37          0.90         0.12 o                         
  -3  -1   2         34.60         29.96         0.57 o                         
  -2  -1   2         42.60         47.68         1.00 o                         
  -1  -1   2       3330.77       3522.15        52.93 o                         
   0  -1   2        785.80        858.74        12.98 o                         
   1  -1   2        279.20        274.87         3.91 o                         
   2  -1   2          0.35          0.47         0.09 o                         
   3  -1   2         72.18         73.23         1.24 o                         
   4  -1   2         17.70         14.99         0.61 o                         
   5  -1   2         85.16         86.25         1.64 o                         
   6  -1   2         36.20         35.56         1.12 o                         
   7  -1   2         47.70         44.87         2.16 o                         
   8  -1   2         19.47         17.48         1.11 o                         
   9  -1   2         20.40         22.20         1.35 o                         
  10  -1   2          0.37          0.19         0.82 o                         
  11  -1   2          1.88          0.29         0.98 o                         
 -12   0   2          0.07         -0.83         1.02 o                         
 -11   0   2          0.48         -0.06         1.22 o                         
 -10   0   2         13.36         12.04         1.07 o                         
  -9   0   2          9.64         10.19         0.87 o                         
  -8   0   2          4.60          3.70         0.64 o                         
  -7   0   2         18.34         15.38         0.63 o                         
  -6   0   2          0.81          0.35         0.23 o                         
  -5   0   2         33.51         40.70         1.28 o                         
  -4   0   2          0.07          0.12         0.18 o                         
  -3   0   2         23.10         30.64         0.61 o                         
  -2   0   2       2001.17       2049.79        34.10 o                         
  -1   0   2        383.43        418.18         7.05 o                         
   0   0   2         65.38         63.26         0.94 o                         
   1   0   2       1572.08       1623.86        24.48 o                         
   2   0   2        466.87        499.84         6.55 o                         
   3   0   2       1252.98       1323.14        20.06 o                         
   4   0   2        403.16        456.97         7.07 o                         
   5   0   2          1.89          0.77         0.20 o                         
   6   0   2          0.54          0.41         0.36 o                         
   7   0   2          1.54          1.15         0.47 o                         
   8   0   2          0.05         -0.50         0.50 o                         
   9   0   2          0.21         -0.62         0.62 o                         
  10   0   2          2.25          3.58         0.92 o                         
  11   0   2          0.45          0.29         0.98 o                         
 -12   1   2          9.27         11.49         1.35 o                         
 -11   1   2          3.03          2.82         0.92 o                         
 -10   1   2          0.16          0.86         0.98 o                         
  -9   1   2          6.93          6.51         0.71 o                         
  -8   1   2         12.09         11.15         0.70 o                         
  -7   1   2         10.33          7.91         0.49 o                         
  -6   1   2         69.90         72.20         1.59 o                         
  -5   1   2        276.47        294.22         5.12 o                         
  -4   1   2       2024.90       2239.69        35.32 o                         
  -3   1   2       1041.96       1119.54        17.72 o                         
  -2   1   2      18460.95      19086.70       300.70 o                         
  -1   1   2       4342.88       4649.14        73.43 o                         
   0   1   2       3684.30       3781.80        54.36 o                         
   1   1   2        129.52        143.78         2.01 o                         
   2   1   2       1299.59       1444.06        19.29 o                         
   3   1   2        764.35        921.26        12.90 o                         
   4   1   2        238.43        267.86         4.47 o                         
   5   1   2         53.32         48.72         1.05 o                         
   6   1   2         22.13         22.42         0.87 o                         
   7   1   2          0.03         -0.37         0.37 o                         
   8   1   2          2.27          2.03         0.60 o                         
   9   1   2          0.84         -0.45         0.67 o                         
  10   1   2         26.79         28.00         1.63 o                         
  11   1   2         16.67         21.25         2.26 o                         
 -12   2   2          0.73         -0.23         1.21 o                         
 -11   2   2          3.40          5.41         0.99 o                         
 -10   2   2          0.15         -0.68         0.68 o                         
  -9   2   2          6.69          3.92         0.64 o                         
  -8   2   2         15.10         13.88         0.78 o                         
  -7   2   2         73.21         76.10         2.56 o                         
  -6   2   2          7.58          7.74         0.45 o                         
  -5   2   2         58.28         55.88         1.16 o                         
  -4   2   2        151.11        163.70         3.11 o                         
  -3   2   2        151.45        161.34         2.99 o                         
  -2   2   2       1235.64       1260.65        17.86 o                         
  -1   2   2       1491.53       1613.20        30.51 o                         
   0   2   2          0.96          0.55         0.10 o                         
   1   2   2        310.34        314.09         4.62 o                         
   2   2   2          4.52          3.67         0.19 o                         
   3   2   2        441.52        508.40         7.83 o                         
   4   2   2         58.64         70.35         1.36 o                         
   5   2   2         88.05         90.39         1.83 o                         
   6   2   2        152.05        154.21         4.37 o                         
   7   2   2         30.17         24.41         1.34 o                         
   8   2   2          3.95          3.56         0.69 o                         
   9   2   2          5.14          5.24         0.99 o                         
  10   2   2         17.96         17.95         1.54 o                         
 -12   3   2          0.02          0.35         1.82 o                         
 -11   3   2          0.54         -0.90         0.90 o                         
 -10   3   2          0.27         -0.71         0.71 o                         
  -9   3   2          6.17          4.18         0.63 o                         
  -8   3   2          3.81          1.36         0.47 o                         
  -7   3   2         82.40         90.80         2.44 o                         
  -6   3   2         48.77         46.13         1.10 o                         
  -5   3   2         36.13         39.53         0.97 o                         
  -4   3   2        118.69        118.56         1.97 o                         
  -3   3   2        144.84        136.12         2.10 o                         
  -2   3   2        214.22        217.52         3.40 o                         
  -1   3   2         50.83         55.91         0.97 o                         
   0   3   2          7.33          7.34         0.25 o                         
   1   3   2          0.02         -0.08         0.08 o                         
   2   3   2        137.22        137.58         2.37 o                         
   3   3   2          1.02          0.31         0.18 o                         
   4   3   2         18.98         15.15         0.57 o                         
   5   3   2         44.18         45.28         1.38 o                         
   6   3   2        105.28        110.68         3.06 o                         
   7   3   2          2.21          1.17         0.52 o                         
   8   3   2          1.25          1.08         0.67 o                         
   9   3   2         13.08         12.53         1.42 o                         
  10   3   2          1.00          0.23         1.36 o                         
 -11   4   2          0.01         -0.26         0.96 o                         
 -10   4   2          1.03         -0.68         0.68 o                         
  -9   4   2          6.10          1.27         0.58 o                         
  -8   4   2         52.61         42.45         1.44 o                         
  -7   4   2         75.15         65.99         1.74 o                         
  -6   4   2          0.46         -0.27         0.27 o                         
  -5   4   2         25.47         26.83         0.69 o                         
  -4   4   2          1.04         -0.13         0.13 o                         
  -3   4   2         34.15         29.05         0.64 o                         
  -2   4   2          4.15          7.24         0.31 o                         
  -1   4   2         45.82         60.32         1.05 o                         
   0   4   2       1169.52       1342.73        21.33 o                         
   1   4   2        240.51        275.60         4.78 o                         
   2   4   2         17.62          9.80         0.37 o                         
   3   4   2        139.56        127.14         2.25 o                         
   4   4   2        221.23        216.27         3.93 o                         
   5   4   2        103.46        110.14         2.63 o                         
   6   4   2        428.61        436.89        11.13 o                         
   7   4   2          0.05          0.18         0.54 o                         
   8   4   2          1.44          0.61         0.69 o                         
   9   4   2          5.85          7.75         1.16 o                         
  10   4   2          0.36         -1.06         1.06 o                         
 -11   5   2          0.98          0.41         1.27 o                         
 -10   5   2          0.23         -0.73         0.73 o                         
  -9   5   2          3.56          2.10         0.65 o                         
  -8   5   2         13.78          8.41         0.73 o                         
  -7   5   2         45.38         34.07         1.15 o                         
  -6   5   2         32.82         26.81         1.04 o                         
  -5   5   2          0.73          0.24         0.25 o                         
  -4   5   2          9.16          9.86         0.39 o                         
  -3   5   2         19.82         16.15         0.47 o                         
  -2   5   2         57.53         62.77         1.20 o                         
  -1   5   2        246.21        281.66         4.41 o                         
   0   5   2        265.34        317.92         5.23 o                         
   1   5   2         14.52         17.51         0.60 o                         
   2   5   2          7.02          5.68         0.36 o                         
   3   5   2         72.07         77.47         1.83 o                         
   4   5   2          3.98          2.56         0.39 o                         
   5   5   2         12.22         10.98         0.66 o                         
   6   5   2          2.12          1.74         0.55 o                         
   7   5   2          6.44          2.99         0.68 o                         
   8   5   2          5.79          3.47         0.83 o                         
   9   5   2          7.65          5.37         1.34 o                         
 -11   6   2          0.25          0.84         1.45 o                         
 -10   6   2          0.08         -0.89         0.89 o                         
  -9   6   2          0.56         -0.43         0.74 o                         
  -8   6   2          0.12         -0.44         0.44 o                         
  -7   6   2          5.09          3.46         0.52 o                         
  -6   6   2          1.88          0.72         0.35 o                         
  -5   6   2          7.37          6.27         0.46 o                         
  -4   6   2          2.68          2.61         0.32 o                         
  -3   6   2          4.12          3.01         0.24 o                         
  -2   6   2         32.04         32.09         0.76 o                         
  -1   6   2        136.58        150.26         2.48 o                         
   0   6   2         34.90         38.51         0.94 o                         
   1   6   2         33.80         35.15         0.85 o                         
   2   6   2         15.61         16.19         0.66 o                         
   3   6   2          5.78          4.90         0.48 o                         
   4   6   2          0.06          0.16         0.40 o                         
   5   6   2         19.94         20.80         0.92 o                         
   6   6   2          0.80         -0.51         0.51 o                         
   7   6   2         15.20         14.85         1.13 o                         
   8   6   2          0.01          0.32         0.81 o                         
   9   6   2          0.23         -0.22         1.01 o                         
 -10   7   2          8.92         17.11         1.71 o                         
  -9   7   2          2.14          2.05         1.03 o                         
  -8   7   2          2.07          1.42         0.82 o                         
  -7   7   2         19.43         17.75         1.34 o                         
  -6   7   2         49.98         49.24         1.50 o                         
  -5   7   2         11.80          8.19         0.61 o                         
  -4   7   2        325.95        337.58         6.57 o                         
  -3   7   2        449.96        455.64         9.34 o                         
  -2   7   2         16.71         12.16         0.53 o                         
  -1   7   2         18.52         17.03         0.65 o                         
   0   7   2         14.99         12.92         0.66 o                         
   1   7   2         17.04         16.26         0.77 o                         
   2   7   2         15.27         15.21         0.78 o                         
   3   7   2        160.53        160.27         3.55 o                         
   4   7   2        216.50        239.26         5.09 o                         
   5   7   2         26.78         31.80         1.79 o                         
   6   7   2         19.88         22.60         1.21 o                         
   7   7   2         12.54         13.23         1.15 o                         
   8   7   2          0.71         -0.52         0.89 o                         
 -10   8   2         27.09         59.86         5.16 o                         
  -9   8   2          0.05         -0.17         1.04 o                         
  -8   8   2          6.10          4.52         1.12 o                         
  -7   8   2          0.02         -0.72         0.72 o                         
  -6   8   2         14.73         16.01         1.12 o                         
  -5   8   2         17.55         16.65         0.96 o                         
  -4   8   2         14.94         12.79         0.82 o                         
  -3   8   2        233.19        242.38         8.18 o                         
  -2   8   2        156.67        165.48         3.91 o                         
  -1   8   2          5.84          3.70         0.53 o                         
   0   8   2          0.03         -0.34         0.34 o                         
   1   8   2          2.05          1.33         0.44 o                         
   2   8   2         11.98         10.18         0.85 o                         
   3   8   2         13.13         13.07         1.06 o                         
   4   8   2         81.19         75.96         2.61 o                         
   5   8   2         73.79         73.27         2.90 o                         
   6   8   2          0.14          1.07         1.02 o                         
   7   8   2          1.66          1.26         1.05 o                         
  -9   9   2          1.13          0.04         1.20 o                         
  -8   9   2          0.50         -0.61         0.99 o                         
  -7   9   2          0.01          0.20         0.85 o                         
  -6   9   2          1.40          1.65         0.89 o                         
  -5   9   2          0.00         -0.28         0.70 o                         
  -4   9   2          4.33          4.79         0.90 o                         
  -3   9   2          5.17          2.52         0.69 o                         
  -2   9   2          1.36         -0.61         0.61 o                         
  -1   9   2          2.23          1.38         0.59 o                         
   0   9   2          1.26          1.37         0.51 o                         
   1   9   2         25.25         24.43         1.42 o                         
   2   9   2          4.63          3.78         0.69 o                         
   3   9   2          2.30          1.09         0.75 o                         
   4   9   2          0.50          0.35         0.75 o                         
   5   9   2          1.30          2.54         0.95 o                         
   6   9   2          2.72          2.32         1.18 o                         
   7   9   2          3.45          1.45         1.80 o                         
  -8  10   2          0.01         -0.71         1.30 o                         
  -7  10   2          8.53         12.59         1.70 o                         
  -6  10   2          0.27          0.72         1.01 o                         
  -5  10   2          0.35          0.72         0.89 o                         
  -4  10   2          6.17          7.23         1.03 o                         
  -3  10   2          2.18          1.86         0.87 o                         
  -2  10   2          0.00         -0.80         0.80 o                         
  -1  10   2          0.13         -0.79         0.79 o                         
   0  10   2         44.57         48.44         2.16 o                         
   1  10   2         30.83         33.94         1.57 o                         
   2  10   2         12.70         10.55         1.50 o                         
   3  10   2          1.22         -0.51         0.73 o                         
   4  10   2          0.93          1.58         0.86 o                         
   5  10   2          4.14          4.10         1.24 o                         
   6  10   2          0.83          1.21         2.22 o                         
  -7  11   2          0.69          1.54         1.65 o                         
  -6  11   2         33.21         44.14         4.20 o                         
  -5  11   2          1.18          4.00         1.11 o                         
  -4  11   2         22.56         22.60         2.04 o                         
  -3  11   2         15.85         18.46         1.53 o                         
  -2  11   2          0.00         -0.81         0.81 o                         
  -1  11   2          3.90          1.75         0.91 o                         
   0  11   2          0.81         -0.84         1.37 o                         
   1  11   2          9.53          7.23         0.99 o                         
   2  11   2          9.53          5.00         0.97 o                         
   3  11   2          0.02         -0.83         0.83 o                         
   4  11   2          0.53         -0.59         1.21 o                         
  -5  12   2          5.67          7.16         1.46 o                         
  -4  12   2          0.23          2.51         1.09 o                         
  -3  12   2          0.71          1.26         1.03 o                         
  -2  12   2          1.54         -0.98         0.98 o                         
  -1  12   2          1.18         -0.02         1.29 o                         
   0  12   2          0.09         -0.88         1.09 o                         
   1  12   2          1.02         -1.09         1.09 o                         
   2  12   2          2.04          0.77         1.58 o                         
  -2 -13   3          0.03          0.61         1.49 o                         
  -1 -13   3          5.58          8.48         1.93 o                         
   0 -13   3          0.04          0.91         1.70 o                         
   1 -13   3          0.10         -0.57         1.70 o                         
   2 -13   3          0.34         -1.24         1.24 o                         
   3 -13   3          0.52         -1.32         1.32 o                         
  -5 -12   3          0.14          1.32         2.20 o                         
  -4 -12   3          0.11         -1.87         1.87 o                         
  -3 -12   3          3.09          6.30         1.56 o                         
  -2 -12   3          0.00          0.08         1.22 o                         
  -1 -12   3          0.00         -0.06         1.16 o                         
   0 -12   3         57.29         69.89         7.88 o                         
   1 -12   3         39.64         47.24         4.30 o                         
   2 -12   3          0.01         -1.03         1.03 o                         
   3 -12   3          0.05         -1.08         1.10 o                         
   4 -12   3          0.16         -1.19         1.19 o                         
   5 -12   3          0.32         -1.21         1.34 o                         
  -6 -11   3         48.64         75.56         4.68 o                         
  -5 -11   3          0.47          0.12         1.05 o                         
  -4 -11   3          0.06         -0.88         0.88 o                         
  -3 -11   3          1.49          0.89         0.93 o                         
  -2 -11   3          1.24          1.72         0.90 o                         
  -1 -11   3          0.43          1.01         0.84 o                         
   0 -11   3         27.58         30.73         3.02 o                         
   1 -11   3        103.09        119.39         4.05 o                         
   2 -11   3         16.97         19.29         1.47 o                         
   3 -11   3          2.46          0.39         0.72 o                         
   4 -11   3          0.21         -0.75         0.75 o                         
   5 -11   3          1.44          0.88         0.81 o                         
   6 -11   3          0.73          0.85         0.98 o                         
   7 -11   3          0.59          2.56         1.80 o                         
  -7 -10   3          0.24          3.35         1.26 o                         
  -6 -10   3          1.11          1.93         1.06 o                         
  -5 -10   3          0.46          0.56         0.86 o                         
  -4 -10   3          0.02         -0.66         0.66 o                         
  -3 -10   3          0.93          1.28         0.58 o                         
  -2 -10   3          1.28          1.30         0.59 o                         
  -1 -10   3          0.15         -0.34         0.42 o                         
   0 -10   3         15.98         17.10         1.06 o                         
   1 -10   3         23.21         24.82         1.38 o                         
   2 -10   3          4.10          4.79         0.69 o                         
   3 -10   3          0.33         -0.52         0.52 o                         
   4 -10   3          9.75          9.49         0.88 o                         
   5 -10   3         16.33         17.54         1.46 o                         
   6 -10   3          0.08         -0.76         0.76 o                         
   7 -10   3          1.23          0.71         0.97 o                         
   8 -10   3          0.10         -0.02         1.45 o                         
  -8  -9   3          4.16          5.72         1.33 o                         
  -7  -9   3          0.68          1.59         1.15 o                         
  -6  -9   3          2.46          1.53         0.76 o                         
  -5  -9   3          8.03          7.18         0.79 o                         
  -4  -9   3          8.22          8.56         0.74 o                         
  -3  -9   3         13.12          7.44         0.67 o                         
  -2  -9   3         25.40         24.27         1.26 o                         
  -1  -9   3         62.41         66.43         1.78 o                         
   0  -9   3         60.75         61.75         1.72 o                         
   1  -9   3          2.43          2.19         0.44 o                         
   2  -9   3          0.15         -0.40         0.40 o                         
   3  -9   3          0.02         -0.42         0.42 o                         
   4  -9   3          7.12          6.73         0.71 o                         
   5  -9   3         67.42         67.09         2.62 o                         
   6  -9   3          0.63          1.19         0.81 o                         
   7  -9   3          1.18          1.03         0.79 o                         
   8  -9   3          0.04          1.08         1.17 o                         
  -9  -8   3          1.54          0.56         1.09 o                         
  -8  -8   3          1.83          2.25         0.82 o                         
  -7  -8   3          0.04          0.19         0.66 o                         
  -6  -8   3          0.05         -0.50         0.50 o                         
  -5  -8   3          0.01         -0.43         0.43 o                         
  -4  -8   3          0.43         -0.37         0.37 o                         
  -3  -8   3          0.02         -0.44         0.44 o                         
  -2  -8   3        285.16        293.88         6.26 o                         
  -1  -8   3        206.34        208.28         3.83 o                         
   0  -8   3        523.78        538.04        10.50 o                         
   1  -8   3         14.60         10.96         0.61 o                         
   2  -8   3         24.23         22.26         0.90 o                         
   3  -8   3          3.92          2.91         0.51 o                         
   4  -8   3         27.00         23.81         1.12 o                         
   5  -8   3         19.59         15.10         0.91 o                         
   6  -8   3         23.51         19.24         1.33 o                         
   7  -8   3          2.00          1.55         0.80 o                         
   8  -8   3          2.45          3.32         0.91 o                         
   9  -8   3          0.06         -1.01         1.01 o                         
 -10  -7   3          0.59         -0.14         1.09 o                         
  -9  -7   3          0.33          1.10         0.86 o                         
  -8  -7   3          3.27          0.60         0.71 o                         
  -7  -7   3          1.93          1.04         0.61 o                         
  -6  -7   3         19.10         17.80         0.88 o                         
  -5  -7   3         39.55         30.44         1.07 o                         
  -4  -7   3          1.04         -0.48         0.48 o                         
  -3  -7   3         69.31         57.40         1.31 o                         
  -2  -7   3         16.24         14.24         0.59 o                         
  -1  -7   3         22.67         21.19         0.71 o                         
   0  -7   3         60.13         60.39         1.24 o                         
   1  -7   3         15.41         14.52         0.61 o                         
   2  -7   3          6.18          3.93         0.37 o                         
   3  -7   3          0.48          0.05         0.32 o                         
   4  -7   3          6.11          5.52         0.59 o                         
   5  -7   3          0.02         -0.37         0.37 o                         
   6  -7   3          5.40          4.47         0.73 o                         
   7  -7   3          5.74          5.11         0.83 o                         
   8  -7   3          2.98          2.17         0.82 o                         
   9  -7   3          5.00          5.28         1.10 o                         
  10  -7   3          2.91         -0.61         2.83 o                         
 -10  -6   3          0.59          1.02         0.91 o                         
  -9  -6   3          0.86         -0.72         0.72 o                         
  -8  -6   3          1.21          1.01         0.66 o                         
  -7  -6   3          5.65          3.29         0.63 o                         
  -6  -6   3         47.35         44.84         1.31 o                         
  -5  -6   3         14.70          8.77         0.52 o                         
  -4  -6   3          6.56          6.28         0.50 o                         
  -3  -6   3         11.04         10.90         0.49 o                         
  -2  -6   3          1.14          0.29         0.21 o                         
  -1  -6   3          0.00          0.10         0.19 o                         
   0  -6   3         10.21         12.19         0.61 o                         
   1  -6   3        176.05        183.96         3.15 o                         
   2  -6   3         70.52         68.24         1.46 o                         
   3  -6   3          1.23          1.07         0.32 o                         
   4  -6   3          0.56         -0.17         0.33 o                         
   5  -6   3         36.34         32.19         1.17 o                         
   6  -6   3          1.13          1.81         0.58 o                         
   7  -6   3         44.43         46.33         1.84 o                         
   8  -6   3         14.97         12.93         1.18 o                         
   9  -6   3          0.37          0.61         0.88 o                         
  10  -6   3          0.17          0.02         1.14 o                         
 -11  -5   3          1.28          0.68         1.77 o                         
 -10  -5   3          0.04          0.41         0.96 o                         
  -9  -5   3          1.16         -0.02         0.82 o                         
  -8  -5   3          4.00          2.14         0.78 o                         
  -7  -5   3          2.20          0.57         0.74 o                         
  -6  -5   3         66.79         62.73         1.54 o                         
  -5  -5   3        235.62        241.38         4.35 o                         
  -4  -5   3          0.07          0.50         0.29 o                         
  -3  -5   3          7.19          5.78         0.33 o                         
  -2  -5   3         95.27         89.33         1.73 o                         
  -1  -5   3          1.41          0.95         0.21 o                         
   0  -5   3          9.75         12.09         0.44 o                         
   1  -5   3          9.17          9.70         0.45 o                         
   2  -5   3        651.90        666.01        11.36 o                         
   3  -5   3         27.19         31.66         0.77 o                         
   4  -5   3          1.51          0.82         0.27 o                         
   5  -5   3        126.31        136.55         2.94 o                         
   6  -5   3         50.66         47.54         1.75 o                         
   7  -5   3         22.54         22.75         1.14 o                         
   8  -5   3         46.34         52.33         2.49 o                         
   9  -5   3          6.95         12.89         1.19 o                         
  10  -5   3          4.53          3.87         1.23 o                         
 -11  -4   3          0.51         -0.13         1.14 o                         
 -10  -4   3         10.72         10.81         1.18 o                         
  -9  -4   3          0.37         -0.54         0.65 o                         
  -8  -4   3          0.03         -0.47         0.47 o                         
  -7  -4   3          7.01          6.45         0.60 o                         
  -6  -4   3         59.06         60.79         1.45 o                         
  -5  -4   3          4.24          3.24         0.34 o                         
  -4  -4   3          3.29          0.74         0.20 o                         
  -3  -4   3         18.75         18.10         0.48 o                         
  -2  -4   3        605.73        659.81        10.57 o                         
  -1  -4   3        329.53        291.36         4.77 o                         
   0  -4   3        575.15        592.19        10.01 o                         
   1  -4   3        410.14        432.60         7.87 o                         
   2  -4   3        327.71        346.35         6.02 o                         
   3  -4   3        125.09        118.16         2.27 o                         
   4  -4   3         53.11         48.15         1.15 o                         
   5  -4   3         37.20         32.57         0.99 o                         
   6  -4   3         20.75         18.68         0.85 o                         
   7  -4   3          0.03         -0.49         0.49 o                         
   8  -4   3          4.81          4.92         0.81 o                         
   9  -4   3          0.00         -0.57         1.30 o                         
  10  -4   3          2.41          0.50         2.01 o                         
 -11  -3   3          0.66          0.28         1.07 o                         
 -10  -3   3          4.48          3.78         0.94 o                         
  -9  -3   3         36.93         44.45         2.76 o                         
  -8  -3   3          8.73         10.67         1.19 o                         
  -7  -3   3         22.30         21.41         1.12 o                         
  -6  -3   3          4.38          4.29         0.38 o                         
  -5  -3   3        251.93        276.64         4.83 o                         
  -4  -3   3        131.02        147.65         2.66 o                         
  -3  -3   3         39.12         42.64         0.90 o                         
  -2  -3   3        255.72        248.81         3.88 o                         
  -1  -3   3         96.01        113.33         1.94 o                         
   0  -3   3         75.04         70.28         1.25 o                         
   1  -3   3        244.61        247.62         4.32 o                         
   2  -3   3         88.20         80.37         1.48 o                         
   3  -3   3         41.21         35.18         0.76 o                         
   4  -3   3         11.85          9.22         0.45 o                         
   5  -3   3         59.03         55.55         1.55 o                         
   6  -3   3          5.75          5.12         0.54 o                         
   7  -3   3          4.11          3.24         0.56 o                         
   8  -3   3         24.78         24.22         1.21 o                         
   9  -3   3         13.28         13.35         1.27 o                         
  10  -3   3          0.02          0.09         1.14 o                         
 -12  -2   3          0.03          0.20         3.84 o                         
 -11  -2   3          3.48          3.56         1.07 o                         
 -10  -2   3         45.33         53.66         2.37 o                         
  -9  -2   3         84.60         99.56         2.59 o                         
  -8  -2   3        109.90        118.39         2.63 o                         
  -7  -2   3          5.77          3.61         0.44 o                         
  -6  -2   3          0.15         -0.21         0.21 o                         
  -5  -2   3        268.96        280.44         4.89 o                         
  -4  -2   3        332.62        344.29         5.90 o                         
  -3  -2   3          0.34          0.58         0.11 o                         
  -2  -2   3       1112.06       1143.87        18.10 o                         
  -1  -2   3      12245.72      12545.68       221.51 o                         
   0  -2   3        625.22        663.01        10.09 o                         
   1  -2   3        268.94        281.74         4.19 o                         
   2  -2   3         70.55         71.17         1.20 o                         
   3  -2   3          0.00          0.00         0.13 o                         
   4  -2   3          3.07          0.88         0.18 o                         
   5  -2   3         30.98         28.38         0.76 o                         
   6  -2   3        493.58        494.06         9.20 o                         
   7  -2   3         98.67         91.06         2.20 o                         
   8  -2   3         18.51         15.59         1.06 o                         
   9  -2   3         14.62         10.79         1.34 o                         
  10  -2   3          0.06          0.39         0.97 o                         
 -12  -1   3          6.52          4.95         1.26 o                         
 -11  -1   3          0.81          0.75         0.88 o                         
 -10  -1   3         89.61        119.15         3.30 o                         
  -9  -1   3         99.39        118.15         3.99 o                         
  -8  -1   3         63.41         60.89         1.60 o                         
  -7  -1   3         10.78          8.87         0.50 o                         
  -6  -1   3         35.20         36.25         0.91 o                         
  -5  -1   3        317.09        357.52         5.84 o                         
  -4  -1   3        652.73        661.62        10.58 o                         
  -3  -1   3        367.73        349.61         5.64 o                         
  -2  -1   3        103.16         94.44         1.76 o                         
  -1  -1   3        416.22        441.56         6.73 o                         
   0  -1   3         11.29         11.08         0.30 o                         
   1  -1   3        859.64        863.56        12.07 o                         
   2  -1   3         84.69         90.81         1.38 o                         
   3  -1   3         33.90         36.30         0.74 o                         
   4  -1   3         43.02         44.00         0.93 o                         
   5  -1   3         10.83         11.56         0.49 o                         
   6  -1   3          0.72          0.46         0.41 o                         
   7  -1   3         98.25         95.92         2.45 o                         
   8  -1   3         44.05         47.81         1.78 o                         
   9  -1   3          1.46          2.95         0.76 o                         
  10  -1   3          0.09          0.68         0.88 o                         
 -12   0   3          0.34          0.35         1.07 o                         
 -11   0   3          2.70          1.17         0.85 o                         
 -10   0   3         10.53         11.54         1.03 o                         
  -9   0   3         21.23         21.03         1.09 o                         
  -8   0   3          2.73          1.25         0.40 o                         
  -7   0   3          0.05         -0.24         0.26 o                         
  -6   0   3         17.09         14.54         0.54 o                         
  -5   0   3        100.37         99.38         1.77 o                         
  -4   0   3          5.66          4.49         0.24 o                         
  -3   0   3         49.60         53.02         0.96 o                         
  -2   0   3         57.63         52.60         0.88 o                         
  -1   0   3        250.22        267.11         4.31 o                         
   0   0   3       1220.84       1261.00        17.51 o                         
   1   0   3        911.38        953.02        14.44 o                         
   2   0   3        191.24        165.30         2.36 o                         
   3   0   3       1534.26       1684.90        24.42 o                         
   4   0   3        322.93        342.31         5.39 o                         
   5   0   3         18.00         13.63         0.60 o                         
   6   0   3         21.20         19.37         0.88 o                         
   7   0   3          0.19         -0.42         0.42 o                         
   8   0   3          1.51          1.12         0.61 o                         
   9   0   3          0.50          1.08         0.77 o                         
  10   0   3          0.02          1.90         0.92 o                         
 -12   1   3          7.55          5.97         1.16 o                         
 -11   1   3          0.09         -0.05         1.02 o                         
 -10   1   3          4.53          4.71         0.82 o                         
  -9   1   3          0.46          0.22         0.50 o                         
  -8   1   3          3.45          2.03         0.44 o                         
  -7   1   3          4.04          4.65         0.60 o                         
  -6   1   3          6.27          5.64         0.33 o                         
  -5   1   3        296.35        342.03         5.90 o                         
  -4   1   3          0.22          0.29         0.15 o                         
  -3   1   3         28.76         26.02         0.58 o                         
  -2   1   3       1415.20       1520.23        22.92 o                         
  -1   1   3        353.36        361.92         5.53 o                         
   0   1   3        854.73        899.16        13.02 o                         
   1   1   3         34.03         33.61         0.57 o                         
   2   1   3        232.39        277.04         4.00 o                         
   3   1   3        976.92       1133.06        15.82 o                         
   4   1   3          6.98          6.09         0.32 o                         
   5   1   3         15.55         16.36         0.57 o                         
   6   1   3         40.30         38.89         1.30 o                         
   7   1   3          3.17          2.26         0.50 o                         
   8   1   3          0.18         -0.42         0.65 o                         
   9   1   3          1.37         -0.68         0.68 o                         
  10   1   3         18.04         25.55         1.83 o                         
 -12   2   3          0.03         -1.03         1.03 o                         
 -11   2   3          3.88          2.70         0.91 o                         
 -10   2   3          0.74         -0.12         0.67 o                         
  -9   2   3         15.86         11.78         0.81 o                         
  -8   2   3          0.01          0.03         0.41 o                         
  -7   2   3          2.05          0.27         0.34 o                         
  -6   2   3         64.44         70.85         1.47 o                         
  -5   2   3         88.24         90.18         1.74 o                         
  -4   2   3       1728.86       1857.24        31.27 o                         
  -3   2   3        356.23        383.69         5.64 o                         
  -2   2   3       1002.34        987.19        14.27 o                         
  -1   2   3       1748.09       1892.73        35.81 o                         
   0   2   3          2.28          3.48         0.15 o                         
   1   2   3        119.82        115.65         1.83 o                         
   2   2   3         21.78         24.36         0.50 o                         
   3   2   3        130.67        112.44         2.02 o                         
   4   2   3         62.81         67.42         1.28 o                         
   5   2   3          3.06          2.60         0.33 o                         
   6   2   3         26.37         17.51         0.82 o                         
   7   2   3         22.21         23.13         1.03 o                         
   8   2   3          2.06          1.25         0.76 o                         
   9   2   3          1.92          1.13         0.91 o                         
  10   2   3          0.13          0.09         1.06 o                         
 -12   3   3          0.06         -1.42         1.42 o                         
 -11   3   3          0.00         -0.85         0.85 o                         
 -10   3   3          2.40          1.09         0.80 o                         
  -9   3   3         16.52         15.45         0.93 o                         
  -8   3   3         21.44         18.46         0.91 o                         
  -7   3   3         87.62         85.36         2.09 o                         
  -6   3   3         32.61         29.43         0.81 o                         
  -5   3   3          6.62          6.33         0.37 o                         
  -4   3   3         29.01         30.58         0.84 o                         
  -3   3   3         16.44         18.84         0.47 o                         
  -2   3   3          1.88          2.56         0.16 o                         
  -1   3   3        621.80        681.86        12.21 o                         
   0   3   3         10.44          7.70         0.37 o                         
   1   3   3         28.17         29.08         0.60 o                         
   2   3   3         74.21         75.22         1.39 o                         
   3   3   3          0.00         -0.15         0.15 o                         
   4   3   3        181.28        179.16         3.30 o                         
   5   3   3         47.60         45.31         1.15 o                         
   6   3   3          0.55         -0.33         0.43 o                         
   7   3   3          2.12          0.17         0.51 o                         
   8   3   3          1.16          1.71         0.72 o                         
   9   3   3         17.18         15.50         1.55 o                         
  10   3   3          0.03         -0.51         1.27 o                         
 -11   4   3          0.19         -0.94         0.94 o                         
 -10   4   3          0.00         -0.68         0.68 o                         
  -9   4   3          5.29          6.43         0.70 o                         
  -8   4   3         53.02         48.38         1.52 o                         
  -7   4   3         47.06         39.84         1.91 o                         
  -6   4   3          0.40         -0.25         0.50 o                         
  -5   4   3          9.15          8.41         0.43 o                         
  -4   4   3          8.39          9.11         0.37 o                         
  -3   4   3         32.52         29.11         0.67 o                         
  -2   4   3         75.45         67.88         1.42 o                         
  -1   4   3        378.55        461.66         7.86 o                         
   0   4   3        145.54        154.32         2.63 o                         
   1   4   3        122.92        120.30         2.86 o                         
   2   4   3         17.82         12.65         0.44 o                         
   3   4   3         62.91         62.10         1.35 o                         
   4   4   3        413.90        425.56         7.90 o                         
   5   4   3          1.03          1.61         0.48 o                         
   6   4   3         39.00         40.16         1.45 o                         
   7   4   3          0.64         -0.54         0.54 o                         
   8   4   3         42.59         43.93         1.88 o                         
   9   4   3          1.58         -0.43         1.18 o                         
 -11   5   3          1.17          0.19         1.87 o                         
 -10   5   3          0.22          0.05         0.75 o                         
  -9   5   3          0.51          0.03         0.61 o                         
  -8   5   3          0.04         -0.43         0.43 o                         
  -7   5   3         22.62         16.11         0.98 o                         
  -6   5   3          1.82          1.04         0.35 o                         
  -5   5   3        175.61        163.45         2.99 o                         
  -4   5   3         59.08         48.47         0.97 o                         
  -3   5   3         37.36         30.79         0.81 o                         
  -2   5   3         72.14         62.16         1.37 o                         
  -1   5   3        392.80        423.73         6.86 o                         
   0   5   3        115.52        120.08         2.13 o                         
   1   5   3          7.61          9.19         0.39 o                         
   2   5   3         25.64         24.00         0.76 o                         
   3   5   3         51.34         53.95         1.67 o                         
   4   5   3        477.92        508.02        13.22 o                         
   5   5   3        164.58        178.28         5.06 o                         
   6   5   3          0.43          0.04         0.51 o                         
   7   5   3          0.22         -0.58         0.58 o                         
   8   5   3         13.90         12.11         1.13 o                         
   9   5   3          1.22          0.34         1.32 o                         
 -11   6   3          3.53          8.71         1.85 o                         
 -10   6   3          0.01         -1.05         1.05 o                         
  -9   6   3          0.05         -0.65         0.71 o                         
  -8   6   3          0.34         -0.59         0.59 o                         
  -7   6   3          0.08          0.37         0.52 o                         
  -6   6   3          2.63          1.15         0.40 o                         
  -5   6   3         45.56         40.41         1.67 o                         
  -4   6   3        182.31        185.68         3.24 o                         
  -3   6   3         86.09         82.12         1.59 o                         
  -2   6   3         26.97         27.60         0.79 o                         
  -1   6   3        200.90        206.72         4.33 o                         
   0   6   3         18.21         18.06         0.62 o                         
   1   6   3        136.21        149.80         2.82 o                         
   2   6   3         19.47         19.54         0.76 o                         
   3   6   3        152.68        153.19         3.53 o                         
   4   6   3         92.13        106.75         2.42 o                         
   5   6   3          3.15          2.81         0.52 o                         
   6   6   3         11.13         11.98         0.93 o                         
   7   6   3         14.15         17.90         1.27 o                         
   8   6   3          0.75         -0.85         0.85 o                         
 -10   7   3          2.23          3.19         1.60 o                         
  -9   7   3          0.81         -0.92         0.92 o                         
  -8   7   3          5.65          5.67         0.94 o                         
  -7   7   3          3.69          2.55         0.65 o                         
  -6   7   3         12.71          9.60         0.77 o                         
  -5   7   3          0.37         -0.47         0.47 o                         
  -4   7   3         31.19         29.35         1.09 o                         
  -3   7   3         65.15         67.07         1.74 o                         
  -2   7   3          0.75          0.27         0.39 o                         
  -1   7   3          3.65          1.89         0.50 o                         
   0   7   3          0.03         -0.31         0.31 o                         
   1   7   3          0.32         -0.35         0.35 o                         
   2   7   3          0.02         -0.48         0.48 o                         
   3   7   3         30.76         30.10         1.88 o                         
   4   7   3          3.29          4.55         1.00 o                         
   5   7   3          6.42          7.69         0.95 o                         
   6   7   3          1.52          3.06         0.93 o                         
   7   7   3          2.96          2.62         1.05 o                         
   8   7   3          0.22         -1.07         1.07 o                         
 -10   8   3          6.29          6.41         1.94 o                         
  -9   8   3          0.07         -0.99         0.99 o                         
  -8   8   3          2.29          1.51         0.94 o                         
  -7   8   3          2.28          2.52         0.88 o                         
  -6   8   3          2.90          1.45         0.57 o                         
  -5   8   3          2.08          3.01         0.58 o                         
  -4   8   3         10.30         11.22         0.90 o                         
  -3   8   3         37.31         36.60         1.41 o                         
  -2   8   3          8.92          6.56         0.69 o                         
  -1   8   3         36.37         31.23         1.27 o                         
   0   8   3          7.31          4.11         0.54 o                         
   1   8   3         13.04         10.74         0.86 o                         
   2   8   3          3.49          2.29         0.64 o                         
   3   8   3          4.69          3.95         0.81 o                         
   4   8   3          0.02         -0.03         0.71 o                         
   5   8   3         28.05         29.19         2.59 o                         
   6   8   3          0.40          0.60         0.97 o                         
   7   8   3         21.00         27.40         1.90 o                         
  -9   9   3          0.01         -1.62         1.62 o                         
  -8   9   3          5.41          7.91         1.29 o                         
  -7   9   3          8.75         11.28         1.31 o                         
  -6   9   3          0.21         -0.69         0.79 o                         
  -5   9   3          1.44          1.53         0.80 o                         
  -4   9   3          0.18         -0.58         0.58 o                         
  -3   9   3          2.20          0.48         0.93 o                         
  -2   9   3          2.64          1.67         0.78 o                         
  -1   9   3         10.55         10.13         0.84 o                         
   0   9   3         25.14         21.68         1.07 o                         
   1   9   3          4.64          4.18         0.75 o                         
   2   9   3          1.48          0.23         0.63 o                         
   3   9   3          0.09         -0.64         0.64 o                         
   4   9   3          0.21         -0.05         0.83 o                         
   5   9   3          0.67          1.29         1.04 o                         
   6   9   3          1.70          0.21         1.19 o                         
  -8  10   3          0.09          0.49         1.36 o                         
  -7  10   3          0.14          0.07         1.18 o                         
  -6  10   3          1.77          3.66         1.09 o                         
  -5  10   3          1.82          1.13         0.95 o                         
  -4  10   3          0.63         -0.43         0.81 o                         
  -3  10   3          0.00         -0.73         0.73 o                         
  -2  10   3          0.05         -0.59         0.59 o                         
  -1  10   3          7.27          5.97         0.80 o                         
   0  10   3          4.10          3.50         0.78 o                         
   1  10   3          3.83          3.97         0.80 o                         
   2  10   3          6.12          4.57         0.87 o                         
   3  10   3          0.01         -0.41         0.76 o                         
   4  10   3          0.07         -0.39         0.85 o                         
   5  10   3          0.05         -0.99         0.99 o                         
  -7  11   3          0.01          0.66         1.94 o                         
  -6  11   3          3.99          3.39         1.26 o                         
  -5  11   3         19.30         18.56         1.66 o                         
  -4  11   3          9.88         12.86         1.44 o                         
  -3  11   3          2.19          1.27         1.02 o                         
  -2  11   3          3.00          1.89         1.02 o                         
  -1  11   3          0.70         -0.51         1.31 o                         
   0  11   3          3.26          1.24         0.89 o                         
   1  11   3          0.36         -0.51         0.82 o                         
   2  11   3          1.38          1.42         0.90 o                         
   3  11   3          0.31         -0.86         0.86 o                         
   4  11   3          0.21          2.15         1.43 o                         
  -5  12   3          8.28          7.80         1.56 o                         
  -4  12   3          4.45          5.26         1.34 o                         
  -3  12   3         16.62         19.98         1.81 o                         
  -2  12   3          1.87          1.93         2.07 o                         
  -1  12   3          1.69          0.07         1.70 o                         
   0  12   3          0.08         -1.12         1.13 o                         
   1  12   3          0.01         -1.19         1.19 o                         
   2  12   3          0.78          1.48         1.99 o                         
  -3 -13   4          0.19          2.43         3.64 o                         
  -2 -13   4          0.38          2.21         1.42 o                         
  -1 -13   4          3.07          6.27         1.86 o                         
   0 -13   4          1.96          4.99         1.93 o                         
   1 -13   4          1.91          1.89         1.42 o                         
   2 -13   4          3.74         -0.59         1.35 o                         
   3 -13   4          1.22         -1.53         1.53 o                         
  -5 -12   4          0.84          1.09         1.37 o                         
  -4 -12   4          0.34          0.82         1.15 o                         
  -3 -12   4          9.56         12.75         1.66 o                         
  -2 -12   4          2.44          3.16         1.12 o                         
  -1 -12   4          4.99          5.19         1.26 o                         
   0 -12   4          9.65         13.40         1.73 o                         
   1 -12   4          3.83          4.35         1.10 o                         
   2 -12   4          0.06         -0.92         0.98 o                         
   3 -12   4          0.13         -0.98         0.98 o                         
   4 -12   4          0.01         -1.05         1.05 o                         
   5 -12   4          0.02         -1.31         1.32 o                         
  -6 -11   4          1.03          0.68         1.30 o                         
  -5 -11   4          0.30         -0.69         1.03 o                         
  -4 -11   4         12.23         10.89         1.35 o                         
  -3 -11   4          7.89         11.94         1.30 o                         
  -2 -11   4          2.52          4.72         1.03 o                         
  -1 -11   4          0.57          1.37         0.90 o                         
   0 -11   4         10.05         10.18         1.05 o                         
   1 -11   4         16.23         18.18         2.21 o                         
   2 -11   4          1.51          1.30         0.88 o                         
   3 -11   4          5.51          3.95         1.07 o                         
   4 -11   4          4.82          3.17         0.94 o                         
   5 -11   4          0.00          0.08         0.94 o                         
   6 -11   4          0.40         -1.12         1.12 o                         
  -7 -10   4          3.38          8.25         1.34 o                         
  -6 -10   4          3.51          3.93         1.55 o                         
  -5 -10   4          1.32          0.23         0.85 o                         
  -4 -10   4         10.91         10.88         1.18 o                         
  -3 -10   4         20.50         20.53         1.46 o                         
  -2 -10   4          0.01          0.57         0.66 o                         
  -1 -10   4          2.84          2.91         0.62 o                         
   0 -10   4          5.50          3.79         0.67 o                         
   1 -10   4          0.20          0.79         0.64 o                         
   2 -10   4          0.01          0.05         0.48 o                         
   3 -10   4         13.73         11.75         0.90 o                         
   4 -10   4         28.51         24.43         1.35 o                         
   5 -10   4          0.18          0.47         0.73 o                         
   6 -10   4          1.14          0.92         0.88 o                         
   7 -10   4          0.01         -0.95         0.95 o                         
  -8  -9   4          4.56          5.20         1.26 o                         
  -7  -9   4          0.28          0.89         0.95 o                         
  -6  -9   4          0.01         -0.36         0.74 o                         
  -5  -9   4          0.66         -0.34         0.62 o                         
  -4  -9   4          1.19          0.45         0.64 o                         
  -3  -9   4         16.53         16.61         1.11 o                         
  -2  -9   4          5.49          3.25         0.48 o                         
  -1  -9   4          5.64          5.41         0.54 o                         
   0  -9   4          2.91          2.86         0.44 o                         
   1  -9   4          0.17          0.22         0.36 o                         
   2  -9   4         29.14         27.04         1.08 o                         
   3  -9   4         32.57         31.27         1.24 o                         
   4  -9   4         13.27         11.47         1.03 o                         
   5  -9   4         19.39         18.23         1.19 o                         
   6  -9   4          2.02          2.33         0.85 o                         
   7  -9   4          0.00         -0.20         0.85 o                         
   8  -9   4          0.17         -0.86         0.88 o                         
  -9  -8   4          0.09          0.47         1.09 o                         
  -8  -8   4          3.46          1.76         0.98 o                         
  -7  -8   4          0.04          0.20         0.82 o                         
  -6  -8   4          5.94          4.51         0.95 o                         
  -5  -8   4          0.18         -0.39         0.46 o                         
  -4  -8   4          1.35         -0.29         0.41 o                         
  -3  -8   4        139.21        139.11         3.10 o                         
  -2  -8   4        101.95        103.18         2.14 o                         
  -1  -8   4         16.91         14.09         0.98 o                         
   0  -8   4        316.06        319.11         6.04 o                         
   1  -8   4          0.03         -0.44         0.44 o                         
   2  -8   4         26.88         26.35         1.00 o                         
   3  -8   4          0.91         -0.36         0.36 o                         
   4  -8   4          0.10          0.11         0.45 o                         
   5  -8   4         12.33         10.23         0.85 o                         
   6  -8   4          0.01         -0.65         0.65 o                         
   7  -8   4          4.71          3.73         1.10 o                         
   8  -8   4          0.88          1.50         0.89 o                         
   9  -8   4          0.08         -0.01         1.02 o                         
 -10  -7   4          0.65          3.15         1.26 o                         
  -9  -7   4          0.81         -0.70         0.96 o                         
  -8  -7   4          0.15         -0.62         0.62 o                         
  -7  -7   4         37.25         33.66         1.47 o                         
  -6  -7   4         37.55         31.82         1.15 o                         
  -5  -7   4          2.47          1.61         0.42 o                         
  -4  -7   4         24.95         21.08         0.85 o                         
  -3  -7   4         27.05         23.63         1.10 o                         
  -2  -7   4        205.83        208.04         3.79 o                         
  -1  -7   4         25.63         22.37         0.74 o                         
   0  -7   4          0.06         -0.10         0.26 o                         
   1  -7   4        121.37        117.84         2.33 o                         
   2  -7   4         51.31         50.48         1.26 o                         
   3  -7   4          2.55          1.20         0.41 o                         
   4  -7   4          1.70          1.04         0.42 o                         
   5  -7   4          4.38          2.44         0.55 o                         
   6  -7   4         24.76         21.16         1.39 o                         
   7  -7   4          0.39          0.96         0.71 o                         
   8  -7   4         13.36         18.46         1.37 o                         
   9  -7   4          2.78          3.34         1.04 o                         
 -10  -6   4          0.74          0.04         0.88 o                         
  -9  -6   4          0.87         -0.34         0.73 o                         
  -8  -6   4         10.71         10.38         0.97 o                         
  -7  -6   4         55.09         55.18         1.84 o                         
  -6  -6   4          1.99          1.79         0.39 o                         
  -5  -6   4         67.12         57.71         1.36 o                         
  -4  -6   4         24.57         22.59         0.76 o                         
  -3  -6   4         43.90         48.46         1.12 o                         
  -2  -6   4         14.40         13.31         0.53 o                         
  -1  -6   4          1.55          0.90         0.21 o                         
   0  -6   4         12.52         15.81         0.57 o                         
   1  -6   4         51.32         52.34         1.28 o                         
   2  -6   4          0.05          0.29         0.24 o                         
   3  -6   4          1.94          1.39         0.34 o                         
   4  -6   4          4.87          5.29         0.51 o                         
   5  -6   4         29.34         28.79         1.20 o                         
   6  -6   4         44.97         49.54         1.76 o                         
   7  -6   4          1.11          1.08         0.69 o                         
   8  -6   4          1.06          0.99         0.79 o                         
   9  -6   4          0.49          1.15         0.93 o                         
  10  -6   4          2.97          4.01         2.43 o                         
 -11  -5   4          6.03          3.71         1.76 o                         
 -10  -5   4         13.81         11.78         1.62 o                         
  -9  -5   4          0.95          1.73         0.88 o                         
  -8  -5   4          0.75         -0.58         0.58 o                         
  -7  -5   4          0.05         -0.43         0.43 o                         
  -6  -5   4          1.01          0.33         0.35 o                         
  -5  -5   4         68.56         65.29         1.42 o                         
  -4  -5   4          8.32          9.03         0.39 o                         
  -3  -5   4        259.96        294.57         4.64 o                         
  -2  -5   4         27.28         24.14         0.83 o                         
  -1  -5   4        174.70        168.92         3.04 o                         
   0  -5   4        299.66        290.47         5.40 o                         
   1  -5   4        255.39        258.56         4.87 o                         
   2  -5   4          7.90          5.27         0.35 o                         
   3  -5   4         32.52         32.12         0.89 o                         
   4  -5   4         74.62         66.30         1.58 o                         
   5  -5   4        546.01        573.15        10.67 o                         
   6  -5   4        341.36        374.14         7.28 o                         
   7  -5   4          5.37          5.64         0.81 o                         
   8  -5   4         28.59         25.96         1.46 o                         
   9  -5   4          3.02          2.54         0.91 o                         
  10  -5   4          5.54          2.26         1.25 o                         
 -11  -4   4          7.45          4.93         1.32 o                         
 -10  -4   4         48.50         57.55         2.37 o                         
  -9  -4   4         42.03         42.80         1.78 o                         
  -8  -4   4          0.30         -0.55         0.55 o                         
  -7  -4   4          0.14         -0.47         0.47 o                         
  -6  -4   4          9.16          9.69         0.54 o                         
  -5  -4   4          9.32          8.30         0.43 o                         
  -4  -4   4         12.97         12.58         0.45 o                         
  -3  -4   4       2694.67       2713.97        40.94 o                         
  -2  -4   4       1128.02       1162.77        18.52 o                         
  -1  -4   4         83.71         91.42         1.65 o                         
   0  -4   4        360.57        405.81         6.98 o                         
   1  -4   4        266.72        286.81         5.34 o                         
   2  -4   4         95.97         94.85         1.86 o                         
   3  -4   4         45.75         48.79         1.04 o                         
   4  -4   4        211.33        202.36         3.57 o                         
   5  -4   4        374.00        377.17         6.41 o                         
   6  -4   4        394.43        410.73         7.88 o                         
   7  -4   4         32.85         29.78         1.39 o                         
   8  -4   4          0.08         -0.64         0.68 o                         
   9  -4   4          0.97          0.31         1.04 o                         
  10  -4   4          2.86          3.75         1.29 o                         
 -11  -3   4          0.11         -0.03         1.00 o                         
 -10  -3   4          3.27          4.74         1.06 o                         
  -9  -3   4          8.82          9.43         0.94 o                         
  -8  -3   4          6.04          3.85         0.67 o                         
  -7  -3   4          0.00         -0.32         0.32 o                         
  -6  -3   4          4.78          4.55         0.39 o                         
  -5  -3   4         28.47         28.12         0.75 o                         
  -4  -3   4         20.44         19.10         0.55 o                         
  -3  -3   4         23.14         21.65         0.56 o                         
  -2  -3   4        150.85        136.88         2.33 o                         
  -1  -3   4        666.43        760.97        12.14 o                         
   0  -3   4        408.00        436.60         6.74 o                         
   1  -3   4        616.12        646.21        10.39 o                         
   2  -3   4          6.79          7.36         0.33 o                         
   3  -3   4        274.87        270.54         4.33 o                         
   4  -3   4        142.58        138.52         2.40 o                         
   5  -3   4        129.31        130.45         2.49 o                         
   6  -3   4         55.07         51.03         1.44 o                         
   7  -3   4          0.28         -0.53         0.53 o                         
   8  -3   4         16.22         13.87         1.11 o                         
   9  -3   4          1.16         -0.82         0.82 o                         
  10  -3   4          0.00         -0.19         1.13 o                         
 -12  -2   4          0.07         -1.25         2.09 o                         
 -11  -2   4          0.09         -0.76         0.91 o                         
 -10  -2   4          2.41          2.62         0.88 o                         
  -9  -2   4          9.51         10.49         1.10 o                         
  -8  -2   4          8.24          5.50         0.60 o                         
  -7  -2   4         32.75         30.11         1.04 o                         
  -6  -2   4        121.89        124.95         2.35 o                         
  -5  -2   4        141.85        152.29         2.77 o                         
  -4  -2   4        285.35        298.57         5.15 o                         
  -3  -2   4        207.37        197.02         3.44 o                         
  -2  -2   4        197.37        196.22         3.39 o                         
  -1  -2   4        306.59        340.36         5.82 o                         
   0  -2   4        259.49        254.84         3.99 o                         
   1  -2   4        146.43        137.72         2.09 o                         
   2  -2   4        476.10        481.13         7.45 o                         
   3  -2   4        113.62        128.59         2.02 o                         
   4  -2   4         10.51         11.21         0.45 o                         
   5  -2   4          4.10          4.09         0.40 o                         
   6  -2   4         58.63         54.95         1.53 o                         
   7  -2   4          0.45          0.29         0.46 o                         
   8  -2   4         16.97         19.24         1.19 o                         
   9  -2   4          0.32          1.12         0.98 o                         
  10  -2   4          0.00         -0.20         1.01 o                         
 -12  -1   4         14.68         14.25         1.75 o                         
 -11  -1   4          6.06          4.77         0.97 o                         
 -10  -1   4         16.82         17.45         1.21 o                         
  -9  -1   4         19.88         22.95         1.25 o                         
  -8  -1   4          1.74          2.25         0.54 o                         
  -7  -1   4         26.99         23.30         0.82 o                         
  -6  -1   4        179.19        189.24         3.24 o                         
  -5  -1   4         58.17         60.95         1.18 o                         
  -4  -1   4         22.55         23.04         0.55 o                         
  -3  -1   4         12.87         11.81         0.32 o                         
  -2  -1   4        113.94        103.51         1.69 o                         
  -1  -1   4        472.61        484.84         7.41 o                         
   0  -1   4         61.94         63.61         1.03 o                         
   1  -1   4       2016.73       2169.03        30.13 o                         
   2  -1   4       1070.59       1271.21        17.76 o                         
   3  -1   4         45.78         63.44         1.12 o                         
   4  -1   4         76.77         87.57         1.49 o                         
   5  -1   4         19.25         19.34         0.78 o                         
   6  -1   4         14.39          8.94         0.65 o                         
   7  -1   4          6.66          7.25         0.69 o                         
   8  -1   4          5.74          9.16         0.91 o                         
   9  -1   4         67.74         75.76         2.56 o                         
  10  -1   4         24.45         28.65         1.90 o                         
 -12   0   4          6.22          5.18         1.45 o                         
 -11   0   4         19.69         20.72         1.38 o                         
 -10   0   4          1.22          1.44         0.68 o                         
  -9   0   4         27.71         30.28         1.38 o                         
  -8   0   4          0.12         -0.32         0.32 o                         
  -7   0   4          0.79          0.29         0.28 o                         
  -6   0   4         55.81         58.51         1.28 o                         
  -5   0   4        166.08        179.25         3.04 o                         
  -4   0   4         32.37         36.46         0.69 o                         
  -3   0   4        126.51        126.51         2.02 o                         
  -2   0   4          7.45          8.48         0.36 o                         
  -1   0   4        228.25        223.99         3.67 o                         
   0   0   4         24.16         22.18         0.44 o                         
   1   0   4         90.19        105.39         1.62 o                         
   2   0   4        349.34        380.74         5.94 o                         
   3   0   4          0.19          0.16         0.14 o                         
   4   0   4          0.15          0.16         0.16 o                         
   5   0   4         18.94         16.90         0.58 o                         
   6   0   4         21.84         18.08         0.76 o                         
   7   0   4         22.38         17.44         0.99 o                         
   8   0   4          0.79          1.00         0.63 o                         
   9   0   4          0.00          0.01         0.78 o                         
  10   0   4          7.22          8.77         1.27 o                         
 -12   1   4          0.78         -1.58         1.58 o                         
 -11   1   4          6.70          6.80         1.02 o                         
 -10   1   4          1.07         -0.38         0.66 o                         
  -9   1   4          0.61          0.20         0.50 o                         
  -8   1   4          0.02         -0.31         0.31 o                         
  -7   1   4          4.13          1.33         0.35 o                         
  -6   1   4          1.64          1.72         0.26 o                         
  -5   1   4         12.67         10.68         0.57 o                         
  -4   1   4        313.58        331.12         5.39 o                         
  -3   1   4        264.39        276.36         4.51 o                         
  -2   1   4        344.50        367.95         5.66 o                         
  -1   1   4        816.79        849.19        12.86 o                         
   0   1   4          4.60          2.17         0.14 o                         
   1   1   4        850.23        913.21        11.89 o                         
   2   1   4        522.90        589.18         8.02 o                         
   3   1   4          2.50          1.81         0.18 o                         
   4   1   4          1.17          3.34         0.26 o                         
   5   1   4          7.32          4.92         0.39 o                         
   6   1   4          3.41          2.26         0.45 o                         
   7   1   4          3.35          2.66         0.58 o                         
   8   1   4          7.17          7.92         0.91 o                         
   9   1   4          2.74          0.77         0.90 o                         
  10   1   4          0.52         -0.09         1.09 o                         
 -12   2   4          1.05         -0.89         1.55 o                         
 -11   2   4          1.75          0.01         0.93 o                         
 -10   2   4          8.14          4.13         0.78 o                         
  -9   2   4         29.41         23.68         1.09 o                         
  -8   2   4         46.80         45.61         1.39 o                         
  -7   2   4          0.62         -0.22         0.40 o                         
  -6   2   4         41.74         43.70         1.03 o                         
  -5   2   4         63.61         68.98         1.40 o                         
  -4   2   4       2541.32       2636.61        41.58 o                         
  -3   2   4        703.88        742.83        11.31 o                         
  -2   2   4       2379.18       2680.35        47.41 o                         
  -1   2   4        369.85        418.43         8.11 o                         
   0   2   4         22.73         25.08         0.52 o                         
   1   2   4          6.23          5.45         0.30 o                         
   2   2   4         46.01         41.75         0.79 o                         
   3   2   4         69.54         74.85         1.33 o                         
   4   2   4         12.82          9.92         0.42 o                         
   5   2   4          1.25          3.12         0.38 o                         
   6   2   4        107.36         91.29         2.72 o                         
   7   2   4          0.99          0.51         0.56 o                         
   8   2   4          0.32         -0.71         0.75 o                         
   9   2   4          3.16          5.61         1.14 o                         
  10   2   4          0.24         -0.43         1.36 o                         
 -12   3   4          0.22         -1.51         1.51 o                         
 -11   3   4          0.81         -0.97         0.97 o                         
 -10   3   4          1.32          0.85         0.68 o                         
  -9   3   4         61.68         59.31         1.78 o                         
  -8   3   4         24.75         17.85         0.90 o                         
  -7   3   4          0.47         -0.08         0.36 o                         
  -6   3   4          4.17          3.71         0.36 o                         
  -5   3   4         63.16         62.42         1.40 o                         
  -4   3   4        582.92        613.17        11.21 o                         
  -3   3   4        675.63        714.80        10.89 o                         
  -2   3   4         84.44        106.24         2.23 o                         
  -1   3   4        392.46        488.91         8.86 o                         
   0   3   4        141.81        152.87         2.46 o                         
   1   3   4        164.70        169.50         2.75 o                         
   2   3   4          8.23          7.40         0.34 o                         
   3   3   4         86.70         81.65         1.58 o                         
   4   3   4        151.64        155.13         2.96 o                         
   5   3   4         30.36         24.68         0.91 o                         
   6   3   4         11.78          7.66         0.67 o                         
   7   3   4         56.12         53.30         1.98 o                         
   8   3   4         10.11          7.52         1.17 o                         
   9   3   4         18.08         18.18         1.55 o                         
 -11   4   4          2.48         -0.08         1.08 o                         
 -10   4   4          0.87         -0.56         0.67 o                         
  -9   4   4         15.53         14.21         0.90 o                         
  -8   4   4         12.01         11.24         0.75 o                         
  -7   4   4          0.46          0.69         0.37 o                         
  -6   4   4          5.39          5.44         0.49 o                         
  -5   4   4         33.84         34.28         1.17 o                         
  -4   4   4         26.84         24.76         0.61 o                         
  -3   4   4          5.41          4.33         0.24 o                         
  -2   4   4         20.33         21.21         0.70 o                         
  -1   4   4          2.42          2.22         0.25 o                         
   0   4   4          4.34          3.14         0.19 o                         
   1   4   4          0.00         -0.15         0.15 o                         
   2   4   4         20.98         17.69         0.56 o                         
   3   4   4         16.12         17.08         0.66 o                         
   4   4   4         95.82         97.71         2.56 o                         
   5   4   4         17.83         16.23         0.83 o                         
   6   4   4          5.74          4.86         0.66 o                         
   7   4   4         30.54         38.05         1.88 o                         
   8   4   4          0.88         -0.37         0.78 o                         
   9   4   4         15.27         18.23         1.65 o                         
 -11   5   4          2.15          3.69         1.35 o                         
 -10   5   4          0.56         -0.99         0.99 o                         
  -9   5   4          1.51          0.89         0.75 o                         
  -8   5   4          0.93          0.27         0.60 o                         
  -7   5   4          4.11          2.76         0.54 o                         
  -6   5   4         21.58         19.00         0.88 o                         
  -5   5   4        513.39        519.98        10.01 o                         
  -4   5   4        334.39        322.86         5.65 o                         
  -3   5   4         16.77         13.38         0.62 o                         
  -2   5   4          5.90          5.53         0.39 o                         
  -1   5   4          7.78          7.03         0.40 o                         
   0   5   4          0.10          0.07         0.13 o                         
   1   5   4          3.58          2.72         0.29 o                         
   2   5   4        875.63        906.21        16.28 o                         
   3   5   4        686.65        747.65        13.82 o                         
   4   5   4        152.00        159.68         3.34 o                         
   5   5   4         28.07         24.65         1.04 o                         
   6   5   4         32.19         32.42         1.53 o                         
   7   5   4          2.05          1.49         0.76 o                         
   8   5   4          0.00         -0.70         0.93 o                         
 -11   6   4         21.54         34.01         3.70 o                         
 -10   6   4          0.10         -1.04         1.04 o                         
  -9   6   4          3.29          1.87         0.85 o                         
  -8   6   4          1.82          0.32         0.62 o                         
  -7   6   4          0.10         -0.52         0.52 o                         
  -6   6   4          5.74          5.97         0.65 o                         
  -5   6   4        101.46        102.56         2.33 o                         
  -4   6   4        596.77        640.54        11.68 o                         
  -3   6   4         13.38         10.63         0.61 o                         
  -2   6   4          1.24          0.89         0.32 o                         
  -1   6   4         38.11         33.21         1.08 o                         
   0   6   4         10.53          9.64         0.62 o                         
   1   6   4         38.81         40.79         1.58 o                         
   2   6   4          1.63          3.80         0.62 o                         
   3   6   4        453.16        468.54        11.17 o                         
   4   6   4        158.07        149.54         4.02 o                         
   5   6   4          0.02          0.63         0.56 o                         
   6   6   4          1.78          2.02         0.76 o                         
   7   6   4          2.53          2.47         1.01 o                         
   8   6   4          0.95         -0.45         1.03 o                         
 -10   7   4          0.00         -1.72         1.74 o                         
  -9   7   4          1.00         -0.22         1.14 o                         
  -8   7   4          1.21          1.29         0.72 o                         
  -7   7   4          0.65          0.50         0.60 o                         
  -6   7   4          0.79          0.68         0.56 o                         
  -5   7   4          0.36         -0.22         0.43 o                         
  -4   7   4          2.16          1.25         0.45 o                         
  -3   7   4         47.74         49.46         1.67 o                         
  -2   7   4          8.50          9.18         0.76 o                         
  -1   7   4         26.92         26.98         1.16 o                         
   0   7   4         15.34         15.96         0.91 o                         
   1   7   4          0.59         -0.25         0.44 o                         
   2   7   4          1.68          0.18         0.53 o                         
   3   7   4         23.65         27.31         1.48 o                         
   4   7   4          6.47          6.61         0.90 o                         
   5   7   4         12.44         14.27         1.39 o                         
   6   7   4          0.64          1.17         0.94 o                         
   7   7   4          0.29         -0.33         1.00 o                         
 -10   8   4          2.16         -2.43         2.43 o                         
  -9   8   4          0.17         -1.24         2.09 o                         
  -8   8   4         40.07         61.47         3.06 o                         
  -7   8   4          2.54          2.53         0.74 o                         
  -6   8   4         14.49         13.60         0.95 o                         
  -5   8   4          0.05         -0.56         0.56 o                         
  -4   8   4         10.16          8.33         0.81 o                         
  -3   8   4          2.04         -0.48         0.54 o                         
  -2   8   4          4.64          3.66         0.64 o                         
  -1   8   4         25.82         17.18         1.00 o                         
   0   8   4         58.91         53.30         1.79 o                         
   1   8   4          0.66          0.18         0.57 o                         
   2   8   4          5.01          6.01         0.78 o                         
   3   8   4          7.28          5.90         0.83 o                         
   4   8   4          1.37          1.36         0.83 o                         
   5   8   4         18.12         19.50         1.64 o                         
   6   8   4          4.62          4.17         1.26 o                         
  -9   9   4          0.20          4.65         3.64 o                         
  -8   9   4          0.16          1.51         1.50 o                         
  -7   9   4         24.01         29.67         3.37 o                         
  -6   9   4          0.95          1.03         1.29 o                         
  -5   9   4          7.48          6.81         0.98 o                         
  -4   9   4          2.30          1.25         0.69 o                         
  -3   9   4          0.29         -0.56         0.56 o                         
  -2   9   4          0.20         -0.59         0.59 o                         
  -1   9   4          4.07          1.38         0.61 o                         
   0   9   4         60.71         61.17         2.07 o                         
   1   9   4          8.98          6.31         0.86 o                         
   2   9   4          3.68          3.23         0.76 o                         
   3   9   4          0.00         -0.65         0.65 o                         
   4   9   4          2.38          1.81         0.87 o                         
   5   9   4          5.75          7.58         1.23 o                         
  -8  10   4          0.00         -3.03         3.44 o                         
  -7  10   4          0.03         -1.72         1.72 o                         
  -6  10   4          1.86          1.53         1.11 o                         
  -5  10   4          0.36          1.15         1.18 o                         
  -4  10   4          0.01         -0.54         1.05 o                         
  -3  10   4          0.19         -0.79         0.79 o                         
  -2  10   4          0.00          0.10         0.69 o                         
  -1  10   4          2.73          1.97         0.72 o                         
   0  10   4          0.91          0.37         0.72 o                         
   1  10   4          0.21         -0.70         0.70 o                         
   2  10   4          0.43         -0.18         0.75 o                         
   3  10   4          0.27         -0.83         0.84 o                         
   4  10   4          0.00         -0.90         0.90 o                         
  -6  11   4          2.24          1.32         1.88 o                         
  -5  11   4          0.41          1.46         1.25 o                         
  -4  11   4          2.35          4.75         1.19 o                         
  -3  11   4          1.59          0.96         1.40 o                         
  -2  11   4          6.56          7.18         1.17 o                         
  -1  11   4          1.62          2.27         0.99 o                         
   0  11   4         10.72          8.49         1.92 o                         
   1  11   4          0.15         -0.81         0.88 o                         
   2  11   4          0.01         -0.89         0.89 o                         
   3  11   4          3.16          3.50         1.41 o                         
  -4  12   4          2.05          3.96         1.53 o                         
  -3  12   4          3.44          5.05         1.36 o                         
  -2  12   4          2.34          2.96         1.52 o                         
  -1  12   4          1.25         -0.81         1.28 o                         
   0  12   4          0.36         -0.01         1.30 o                         
  -2 -13   5          0.46          2.91         1.35 o                         
  -1 -13   5         15.76         24.47         2.34 o                         
   0 -13   5         29.88         31.42         3.22 o                         
   1 -13   5          4.70          2.32         1.15 o                         
   2 -13   5          3.35          4.16         1.63 o                         
   3 -13   5          0.39         -1.56         1.56 o                         
  -5 -12   5          1.47          3.15         1.31 o                         
  -4 -12   5          0.35          0.75         1.10 o                         
  -3 -12   5          3.72          4.06         1.15 o                         
  -2 -12   5          2.41          1.69         1.07 o                         
  -1 -12   5          0.10          0.45         1.03 o                         
   0 -12   5          1.05          3.41         1.02 o                         
   1 -12   5          4.26          8.66         1.54 o                         
   2 -12   5          0.34          0.68         0.98 o                         
   3 -12   5          0.46          0.12         1.11 o                         
   4 -12   5          0.18         -1.08         1.08 o                         
   5 -12   5          0.13         -0.18         2.13 o                         
  -6 -11   5          0.11         -1.09         1.23 o                         
  -5 -11   5          0.01          0.61         1.04 o                         
  -4 -11   5          9.59         11.69         1.34 o                         
  -3 -11   5         16.28         16.39         1.42 o                         
  -2 -11   5          0.76          1.32         0.88 o                         
  -1 -11   5          1.30          1.19         0.85 o                         
   0 -11   5          0.01          0.24         0.73 o                         
   1 -11   5          0.01         -0.52         0.77 o                         
   2 -11   5          4.82          4.58         1.04 o                         
   3 -11   5          7.99          5.33         0.96 o                         
   4 -11   5          6.73          5.32         1.04 o                         
   5 -11   5          0.06         -0.41         0.94 o                         
   6 -11   5          0.01         -1.15         1.15 o                         
  -7 -10   5          1.53          0.53         1.22 o                         
  -6 -10   5          0.09         -0.88         0.88 o                         
  -5 -10   5         11.48         13.26         1.34 o                         
  -4 -10   5         10.08          9.22         1.14 o                         
  -3 -10   5          8.56          8.10         1.06 o                         
  -2 -10   5          5.60          6.65         0.98 o                         
  -1 -10   5          2.34          2.79         0.63 o                         
   0 -10   5          0.00          0.73         0.58 o                         
   1 -10   5          7.35          8.03         0.75 o                         
   2 -10   5          1.41          1.16         0.61 o                         
   3 -10   5         12.31         12.46         1.04 o                         
   4 -10   5         31.94         31.40         1.77 o                         
   5 -10   5          3.66          0.99         0.89 o                         
   6 -10   5          0.04         -0.59         1.04 o                         
   7 -10   5          0.06         -1.06         1.21 o                         
  -8  -9   5          1.56          2.21         1.12 o                         
  -7  -9   5          0.55          0.43         0.92 o                         
  -6  -9   5          0.79          0.39         0.69 o                         
  -5  -9   5          1.48         -0.29         0.66 o                         
  -4  -9   5          0.06         -0.59         0.59 o                         
  -3  -9   5          0.37         -0.03         0.59 o                         
  -2  -9   5         32.46         35.41         1.82 o                         
  -1  -9   5         26.71         28.32         1.19 o                         
   0  -9   5         16.63         19.41         1.18 o                         
   1  -9   5          2.14          2.43         0.50 o                         
   2  -9   5         28.00         26.22         1.20 o                         
   3  -9   5         33.08         31.00         1.40 o                         
   4  -9   5          0.09          0.78         0.58 o                         
   5  -9   5          1.39          1.10         0.70 o                         
   6  -9   5          0.53         -0.38         0.81 o                         
   7  -9   5          0.21         -0.30         0.93 o                         
   8  -9   5          0.00         -0.29         1.00 o                         
  -9  -8   5          1.08          0.33         1.05 o                         
  -8  -8   5          1.97          0.43         0.94 o                         
  -7  -8   5         23.41         20.18         2.25 o                         
  -6  -8   5          4.10          3.45         0.74 o                         
  -5  -8   5          6.40          7.45         0.79 o                         
  -4  -8   5          0.72         -0.47         0.47 o                         
  -3  -8   5         19.43         17.40         0.84 o                         
  -2  -8   5         46.02         48.48         1.68 o                         
  -1  -8   5          0.18         -0.42         0.42 o                         
   0  -8   5         51.47         46.28         1.36 o                         
   1  -8   5          0.55         -0.33         0.33 o                         
   2  -8   5          7.47          4.77         0.53 o                         
   3  -8   5         45.72         37.38         1.31 o                         
   4  -8   5          6.33          6.47         0.69 o                         
   5  -8   5          2.04          0.63         0.61 o                         
   6  -8   5          0.80          0.40         0.74 o                         
   7  -8   5          5.81          6.03         1.09 o                         
   8  -8   5          2.04          2.57         0.97 o                         
 -10  -7   5          0.62         -1.14         1.14 o                         
  -9  -7   5          0.12         -0.90         0.90 o                         
  -8  -7   5          3.19          3.07         2.28 o                         
  -7  -7   5         26.39         22.80         1.51 o                         
  -6  -7   5         48.06         46.04         1.64 o                         
  -5  -7   5         15.26         12.90         0.76 o                         
  -4  -7   5         60.43         51.76         2.48 o                         
  -3  -7   5        208.27        206.93         3.81 o                         
  -2  -7   5        749.07        756.07        12.87 o                         
  -1  -7   5         39.56         33.83         1.34 o                         
   0  -7   5        318.45        308.71         5.84 o                         
   1  -7   5         83.12         82.50         2.31 o                         
   2  -7   5         56.34         52.20         1.33 o                         
   3  -7   5         31.49         25.70         1.03 o                         
   4  -7   5         18.28         15.98         0.90 o                         
   5  -7   5          2.65          1.37         0.53 o                         
   6  -7   5          0.22         -0.80         0.80 o                         
   7  -7   5          0.56          0.77         0.77 o                         
   8  -7   5         23.21         28.31         1.67 o                         
   9  -7   5          2.99          2.53         1.04 o                         
 -10  -6   5          0.31         -0.10         1.31 o                         
  -9  -6   5          1.43          0.07         0.91 o                         
  -8  -6   5          6.60          4.05         0.85 o                         
  -7  -6   5         38.73         35.44         1.31 o                         
  -6  -6   5         21.64         21.52         0.83 o                         
  -5  -6   5         29.98         29.24         0.92 o                         
  -4  -6   5          6.84          6.01         0.42 o                         
  -3  -6   5         15.63         16.99         0.74 o                         
  -2  -6   5        109.99        101.33         1.98 o                         
  -1  -6   5          0.89          0.93         0.22 o                         
   0  -6   5         12.13          9.90         0.49 o                         
   1  -6   5         29.22         32.28         0.95 o                         
   2  -6   5          0.37         -0.24         0.24 o                         
   3  -6   5          9.78          7.73         0.62 o                         
   4  -6   5          4.99          3.91         0.50 o                         
   5  -6   5          2.94          2.05         0.54 o                         
   6  -6   5         24.24         21.86         1.42 o                         
   7  -6   5          9.59          7.62         0.95 o                         
   8  -6   5          3.21          3.14         0.86 o                         
   9  -6   5          8.87          8.17         1.34 o                         
 -11  -5   5          2.99          3.38         1.32 o                         
 -10  -5   5          5.46          6.21         1.06 o                         
  -9  -5   5         16.16         15.44         1.13 o                         
  -8  -5   5          2.12          1.65         0.62 o                         
  -7  -5   5          6.48          4.01         0.58 o                         
  -6  -5   5          0.04         -0.21         0.31 o                         
  -5  -5   5          0.87         -0.22         0.25 o                         
  -4  -5   5         33.06         35.84         0.85 o                         
  -3  -5   5        189.84        183.72         3.31 o                         
  -2  -5   5         32.25         37.97         0.87 o                         
  -1  -5   5         47.71         50.05         1.05 o                         
   0  -5   5          1.03          0.45         0.21 o                         
   1  -5   5          0.48          0.56         0.29 o                         
   2  -5   5          0.84         -0.10         0.19 o                         
   3  -5   5         54.06         50.68         1.36 o                         
   4  -5   5         25.69         21.37         0.90 o                         
   5  -5   5         20.81         21.65         1.04 o                         
   6  -5   5         40.61         39.30         1.59 o                         
   7  -5   5          0.88          1.05         0.67 o                         
   8  -5   5          0.37          0.50         0.79 o                         
   9  -5   5          6.80          6.67         1.23 o                         
 -11  -4   5         10.33         11.33         1.45 o                         
 -10  -4   5         77.59         94.66         4.67 o                         
  -9  -4   5         36.17         41.08         1.73 o                         
  -8  -4   5          0.01         -0.52         0.52 o                         
  -7  -4   5          5.66          4.23         0.63 o                         
  -6  -4   5         36.04         36.39         1.03 o                         
  -5  -4   5         16.75         17.69         0.61 o                         
  -4  -4   5          8.60          9.38         0.42 o                         
  -3  -4   5       1493.94       1548.19        24.60 o                         
  -2  -4   5       1144.39       1110.43        17.69 o                         
  -1  -4   5        618.16        651.63        11.09 o                         
   0  -4   5        119.56        110.53         1.99 o                         
   1  -4   5         91.91         79.12         1.62 o                         
   2  -4   5          6.02          2.34         0.28 o                         
   3  -4   5        287.97        276.31         4.69 o                         
   4  -4   5        900.37        891.04        15.29 o                         
   5  -4   5        805.02        870.85        15.00 o                         
   6  -4   5         12.83         11.15         1.14 o                         
   7  -4   5          0.72         -0.08         0.76 o                         
   8  -4   5          5.46          4.17         0.87 o                         
   9  -4   5          0.27         -0.80         0.90 o                         
  10  -4   5          0.15         -1.60         1.60 o                         
 -11  -3   5          0.23         -1.08         1.08 o                         
 -10  -3   5          5.91          5.67         0.90 o                         
  -9  -3   5         29.07         34.20         1.49 o                         
  -8  -3   5          8.05          7.69         0.66 o                         
  -7  -3   5          0.94          0.70         0.36 o                         
  -6  -3   5          0.31         -0.05         0.24 o                         
  -5  -3   5         12.44         12.10         0.49 o                         
  -4  -3   5          9.75          9.13         0.39 o                         
  -3  -3   5         50.95         40.33         0.89 o                         
  -2  -3   5       1200.87       1257.04        22.39 o                         
  -1  -3   5        171.09        166.23         3.18 o                         
   0  -3   5        542.41        582.28         9.41 o                         
   1  -3   5        161.29        165.93         2.87 o                         
   2  -3   5         47.75         46.89         0.96 o                         
   3  -3   5        115.56        109.43         1.97 o                         
   4  -3   5          0.12          0.20         0.25 o                         
   5  -3   5        109.27        102.35         2.00 o                         
   6  -3   5          6.10          3.19         0.60 o                         
   7  -3   5          0.11         -0.22         0.57 o                         
   8  -3   5         13.24         14.17         1.26 o                         
   9  -3   5          0.09          0.15         0.93 o                         
  10  -3   5          0.36          1.52         1.15 o                         
 -12  -2   5          0.13         -0.52         1.64 o                         
 -11  -2   5          0.96         -0.05         1.09 o                         
 -10  -2   5          1.83         -0.09         0.81 o                         
  -9  -2   5          9.11          9.66         0.87 o                         
  -8  -2   5          2.52          0.55         0.59 o                         
  -7  -2   5         61.33         62.86         1.51 o                         
  -6  -2   5         11.22          8.14         0.44 o                         
  -5  -2   5          3.94          4.59         0.32 o                         
  -4  -2   5          0.00         -0.12         0.12 o                         
  -3  -2   5          5.74          5.19         0.26 o                         
  -2  -2   5        141.90        137.79         2.36 o                         
  -1  -2   5        374.59        400.85         6.51 o                         
   0  -2   5         54.32         47.42         0.91 o                         
   1  -2   5         33.24         26.30         0.59 o                         
   2  -2   5          1.56          1.02         0.19 o                         
   3  -2   5         41.40         35.29         0.75 o                         
   4  -2   5         14.05         10.33         0.46 o                         
   5  -2   5          1.03         -0.31         0.31 o                         
   6  -2   5         50.16         46.21         1.42 o                         
   7  -2   5         28.86         24.55         1.66 o                         
   8  -2   5          1.00          4.50         0.92 o                         
   9  -2   5          0.03          1.19         0.94 o                         
  10  -2   5          0.28          0.69         1.35 o                         
 -12  -1   5          1.06          0.71         1.34 o                         
 -11  -1   5          0.41          0.11         1.12 o                         
 -10  -1   5          0.24         -0.09         0.65 o                         
  -9  -1   5          6.13          5.99         0.61 o                         
  -8  -1   5          9.67          9.06         0.61 o                         
  -7  -1   5         10.71          9.60         0.51 o                         
  -6  -1   5        592.98        645.73        10.43 o                         
  -5  -1   5         56.24         53.24         1.08 o                         
  -4  -1   5          5.01          5.18         0.28 o                         
  -3  -1   5        297.64        279.26         4.37 o                         
  -2  -1   5          6.05          5.75         0.22 o                         
  -1  -1   5         55.50         55.71         1.01 o                         
   0  -1   5          0.67          0.98         0.14 o                         
   1  -1   5        379.26        446.95         6.38 o                         
   2  -1   5        450.75        497.28         7.11 o                         
   3  -1   5         31.69         36.94         0.78 o                         
   4  -1   5         21.40         17.77         0.61 o                         
   5  -1   5          9.51          7.80         0.46 o                         
   6  -1   5         56.40         59.32         1.61 o                         
   7  -1   5         38.23         30.95         1.31 o                         
   8  -1   5         12.29         10.35         0.98 o                         
   9  -1   5         23.33         32.60         1.92 o                         
  10  -1   5          0.05          0.48         1.15 o                         
 -12   0   5         21.99         27.69         2.39 o                         
 -11   0   5         13.70         16.44         1.63 o                         
 -10   0   5          0.64          0.73         0.75 o                         
  -9   0   5          8.35          8.03         0.71 o                         
  -8   0   5          0.43         -0.11         0.37 o                         
  -7   0   5          1.72          1.17         0.30 o                         
  -6   0   5         69.65         70.52         1.32 o                         
  -5   0   5         81.16         82.38         1.45 o                         
  -4   0   5          7.22          7.16         0.29 o                         
  -3   0   5          6.74          7.31         0.32 o                         
  -2   0   5         21.89         22.73         0.94 o                         
  -1   0   5          0.46          0.35         0.10 o                         
   0   0   5        307.51        312.23         4.48 o                         
   1   0   5         43.22         45.17         0.80 o                         
   2   0   5        244.35        319.15         5.30 o                         
   3   0   5         14.93         11.05         0.42 o                         
   4   0   5         88.23         86.42         1.44 o                         
   5   0   5         15.67         19.97         0.77 o                         
   6   0   5         71.58         61.27         1.95 o                         
   7   0   5         36.11         33.81         1.46 o                         
   8   0   5          6.82          5.93         0.88 o                         
   9   0   5         38.30         39.77         1.90 o                         
  10   0   5          0.03          0.86         2.06 o                         
 -12   1   5          2.55          4.47         1.41 o                         
 -11   1   5         14.77         17.18         1.54 o                         
 -10   1   5          0.00         -0.83         0.84 o                         
  -9   1   5          0.11         -0.09         0.53 o                         
  -8   1   5          0.46         -0.31         0.31 o                         
  -7   1   5         11.97         11.52         0.57 o                         
  -6   1   5          0.73          1.04         0.26 o                         
  -5   1   5          0.90          0.09         0.20 o                         
  -4   1   5         23.21         19.30         0.67 o                         
  -3   1   5         40.04         44.35         0.88 o                         
  -2   1   5        251.58        266.74         4.60 o                         
  -1   1   5        153.11        143.91         2.33 o                         
   0   1   5         62.98         55.78         0.98 o                         
   1   1   5        925.06       1006.77        13.59 o                         
   2   1   5        276.24        307.03         4.66 o                         
   3   1   5         11.31          7.50         0.37 o                         
   4   1   5         14.72         13.03         0.50 o                         
   5   1   5          2.59          1.66         0.37 o                         
   6   1   5          8.03          6.31         0.61 o                         
   7   1   5          5.54          3.08         0.66 o                         
   8   1   5          1.34          0.86         0.76 o                         
   9   1   5          0.31         -0.90         0.90 o                         
 -12   2   5          0.26         -1.12         1.12 o                         
 -11   2   5          0.65         -0.99         0.99 o                         
 -10   2   5          2.54          0.24         0.84 o                         
  -9   2   5         26.78         20.75         1.43 o                         
  -8   2   5         23.90         23.12         0.98 o                         
  -7   2   5          6.15          2.92         0.76 o                         
  -6   2   5         48.92         50.30         1.16 o                         
  -5   2   5         16.23         16.07         0.61 o                         
  -4   2   5        263.41        265.92         4.38 o                         
  -3   2   5         45.38         36.73         0.74 o                         
  -2   2   5         72.31         86.29         1.77 o                         
  -1   2   5        166.22        187.19         3.79 o                         
   0   2   5        217.54        233.08         3.52 o                         
   1   2   5        185.60        184.40         2.74 o                         
   2   2   5         73.67         91.74         1.44 o                         
   3   2   5         66.43         67.47         1.27 o                         
   4   2   5         73.77         70.86         1.36 o                         
   5   2   5         43.21         32.88         1.03 o                         
   6   2   5         45.48         37.73         1.51 o                         
   7   2   5          2.37          1.06         0.62 o                         
   8   2   5          9.71         10.12         1.19 o                         
   9   2   5          4.48          2.24         1.09 o                         
 -12   3   5          0.05          0.53         2.20 o                         
 -11   3   5          0.44         -1.37         1.37 o                         
 -10   3   5          1.07         -0.27         0.74 o                         
  -9   3   5          1.92          0.21         0.54 o                         
  -8   3   5         12.93          9.26         0.66 o                         
  -7   3   5         12.70         11.62         0.62 o                         
  -6   3   5         69.56         70.64         2.20 o                         
  -5   3   5        139.24        129.04         3.04 o                         
  -4   3   5        186.17        193.10         3.55 o                         
  -3   3   5        314.15        321.81         5.60 o                         
  -2   3   5          1.27          2.43         0.29 o                         
  -1   3   5         50.80         52.19         1.27 o                         
   0   3   5         96.77        111.85         2.11 o                         
   1   3   5        407.16        383.61         6.00 o                         
   2   3   5         18.95         16.13         0.47 o                         
   3   3   5          0.21         -0.24         0.24 o                         
   4   3   5         13.38         11.34         0.67 o                         
   5   3   5         10.97          9.14         0.69 o                         
   6   3   5          1.89          0.82         0.55 o                         
   7   3   5          4.90          0.85         0.69 o                         
   8   3   5          2.30          2.37         1.02 o                         
   9   3   5          4.02          5.96         1.29 o                         
 -11   4   5          4.94          0.87         1.32 o                         
 -10   4   5          1.29          0.63         1.63 o                         
  -9   4   5          6.88          6.22         1.00 o                         
  -8   4   5          6.23          4.77         0.63 o                         
  -7   4   5         10.62          8.90         0.67 o                         
  -6   4   5         98.50         99.25         2.07 o                         
  -5   4   5          3.05          3.24         0.49 o                         
  -4   4   5         13.42         14.07         0.53 o                         
  -3   4   5          5.80          4.62         0.37 o                         
  -2   4   5         13.90         14.88         0.90 o                         
  -1   4   5          5.82          6.79         0.41 o                         
   0   4   5         15.49         15.43         0.54 o                         
   1   4   5         22.31         22.59         0.71 o                         
   2   4   5          0.03          0.01         0.36 o                         
   3   4   5        172.86        179.21         4.64 o                         
   4   4   5         14.90         12.87         0.72 o                         
   5   4   5          0.24         -0.44         0.44 o                         
   6   4   5          1.60          1.81         0.61 o                         
   7   4   5         21.04         20.00         1.34 o                         
   8   4   5          0.02         -1.34         1.53 o                         
 -11   5   5          8.00         10.92         2.07 o                         
 -10   5   5          8.26          7.83         1.34 o                         
  -9   5   5          0.73          0.56         0.81 o                         
  -8   5   5          7.11          7.82         0.96 o                         
  -7   5   5          7.21          7.90         0.79 o                         
  -6   5   5         17.09         13.53         0.83 o                         
  -5   5   5        125.60        135.90         2.86 o                         
  -4   5   5        135.29        132.54         2.76 o                         
  -3   5   5         16.86         19.91         0.76 o                         
  -2   5   5          2.53          3.08         0.37 o                         
  -1   5   5          0.53          0.07         0.26 o                         
   0   5   5         15.14         12.27         0.65 o                         
   1   5   5         32.83         34.01         1.14 o                         
   2   5   5         30.56         38.75         1.38 o                         
   3   5   5        183.40        194.37         5.25 o                         
   4   5   5         83.79         91.23         2.88 o                         
   5   5   5          9.00          9.49         0.87 o                         
   6   5   5         18.26         18.70         1.23 o                         
   7   5   5          1.79          0.37         0.83 o                         
   8   5   5          7.34          6.39         1.26 o                         
 -11   6   5          6.55          7.14         1.94 o                         
 -10   6   5          0.00         -1.25         1.25 o                         
  -9   6   5         10.38         11.73         1.27 o                         
  -8   6   5          0.01         -0.13         0.75 o                         
  -7   6   5          0.33         -0.53         0.53 o                         
  -6   6   5         21.22         23.79         1.14 o                         
  -5   6   5          0.01         -0.34         0.34 o                         
  -4   6   5         56.98         50.03         1.39 o                         
  -3   6   5        126.17        131.19         2.94 o                         
  -2   6   5         73.99         68.27         1.91 o                         
  -1   6   5         15.40         11.53         0.74 o                         
   0   6   5         17.35         17.27         1.03 o                         
   1   6   5         26.50         24.04         1.02 o                         
   2   6   5        226.38        234.75         6.22 o                         
   3   6   5         14.81         19.59         1.15 o                         
   4   6   5          6.84          5.24         1.01 o                         
   5   6   5          0.81         -0.66         0.71 o                         
   6   6   5         17.78         21.65         1.54 o                         
   7   6   5          0.85          0.89         0.97 o                         
 -10   7   5          0.18         -1.55         1.55 o                         
  -9   7   5          5.20          8.61         1.37 o                         
  -8   7   5          1.45          1.74         0.85 o                         
  -7   7   5          0.01         -0.35         0.86 o                         
  -6   7   5          0.08         -0.51         0.51 o                         
  -5   7   5          0.05         -0.44         0.44 o                         
  -4   7   5          0.06         -0.46         0.46 o                         
  -3   7   5         71.02         74.06         2.15 o                         
  -2   7   5          1.91         -0.46         0.67 o                         
  -1   7   5          0.01          0.38         0.47 o                         
   0   7   5         35.87         34.06         1.36 o                         
   1   7   5          0.48          0.09         0.46 o                         
   2   7   5          0.00         -0.53         0.53 o                         
   3   7   5          1.09          0.96         0.61 o                         
   4   7   5         10.24         10.55         1.11 o                         
   5   7   5          5.33          7.03         1.20 o                         
   6   7   5         12.95         10.66         1.31 o                         
   7   7   5          6.69          4.68         1.51 o                         
  -9   8   5          1.33          0.96         2.08 o                         
  -8   8   5          0.15          0.53         0.94 o                         
  -7   8   5          0.91         -0.22         0.78 o                         
  -6   8   5          0.01         -0.78         0.78 o                         
  -5   8   5          1.81          1.16         0.69 o                         
  -4   8   5          0.26         -0.36         0.51 o                         
  -3   8   5          0.97         -0.57         0.57 o                         
  -2   8   5          1.20         -0.42         0.71 o                         
  -1   8   5          6.81          5.33         0.73 o                         
   0   8   5          4.81          4.81         0.66 o                         
   1   8   5          8.42          8.79         0.90 o                         
   2   8   5          1.39          0.84         0.68 o                         
   3   8   5          0.29         -0.33         0.66 o                         
   4   8   5          0.00         -0.74         0.74 o                         
   5   8   5          2.25          2.78         1.03 o                         
   6   8   5          0.36         -1.15         1.15 o                         
  -8   9   5          3.91          5.35         1.84 o                         
  -7   9   5          1.61          1.18         1.50 o                         
  -6   9   5          2.39          0.93         0.95 o                         
  -5   9   5          0.01         -0.25         1.08 o                         
  -4   9   5          0.07         -0.16         0.68 o                         
  -3   9   5          1.30         -0.09         0.66 o                         
  -2   9   5          7.74          7.20         0.85 o                         
  -1   9   5          1.25          1.02         0.66 o                         
   0   9   5          1.44         -0.15         0.65 o                         
   1   9   5          2.94          0.39         0.69 o                         
   2   9   5          4.28          4.66         0.92 o                         
   3   9   5          2.34          0.71         0.82 o                         
   4   9   5          0.63         -0.87         0.87 o                         
   5   9   5          1.63          0.98         1.13 o                         
  -7  10   5          0.01         -0.51         1.43 o                         
  -6  10   5          0.29         -1.22         1.22 o                         
  -5  10   5          6.33          5.44         1.43 o                         
  -4  10   5          8.22          9.23         1.20 o                         
  -3  10   5          5.30          6.13         0.97 o                         
  -2  10   5          0.16         -0.46         0.70 o                         
  -1  10   5          1.20         -0.06         0.83 o                         
   0  10   5          1.26          0.59         0.86 o                         
   1  10   5          0.17         -0.40         0.80 o                         
   2  10   5          0.21         -0.78         0.78 o                         
   3  10   5          9.17         12.49         1.27 o                         
   4  10   5          2.82          0.61         2.22 o                         
  -6  11   5          0.14         -0.38         2.05 o                         
  -5  11   5          0.19         -1.26         1.26 o                         
  -4  11   5          0.01         -1.06         1.26 o                         
  -3  11   5          1.44          1.02         1.60 o                         
  -2  11   5          2.17          1.94         0.97 o                         
  -1  11   5          0.92          0.20         0.99 o                         
   0  11   5          2.67          1.08         1.01 o                         
   1  11   5          0.03         -0.93         0.93 o                         
   2  11   5          0.03         -1.12         1.12 o                         
  -2 -13   6          0.24          2.63         1.37 o                         
  -1 -13   6         10.12         12.17         1.87 o                         
   0 -13   6          5.53          9.44         1.73 o                         
   1 -13   6          0.19          0.55         1.11 o                         
   2 -13   6          1.11         -1.25         1.25 o                         
  -5 -12   6          0.73          0.08         1.14 o                         
  -4 -12   6          0.20          1.56         1.14 o                         
  -3 -12   6          0.41          0.84         1.06 o                         
  -2 -12   6          0.68          1.01         1.03 o                         
  -1 -12   6          0.04          0.89         1.10 o                         
   0 -12   6         12.06         15.50         1.48 o                         
   1 -12   6          3.96          6.52         1.25 o                         
   2 -12   6          7.78          7.71         1.33 o                         
   3 -12   6          0.01          0.69         1.19 o                         
   4 -12   6          0.68         -1.58         1.58 o                         
  -6 -11   6          0.36          0.61         1.14 o                         
  -5 -11   6         17.87         28.69         1.90 o                         
  -4 -11   6          0.72          2.20         0.94 o                         
  -3 -11   6          0.00          0.45         0.90 o                         
  -2 -11   6          0.29         -0.71         0.77 o                         
  -1 -11   6          0.17          1.02         0.70 o                         
   0 -11   6          0.23          0.47         0.76 o                         
   1 -11   6          0.00          0.18         0.79 o                         
   2 -11   6          1.35          1.55         0.81 o                         
   3 -11   6          2.18          2.94         0.87 o                         
   4 -11   6          0.12          0.18         0.91 o                         
   5 -11   6          0.00         -1.01         1.01 o                         
   6 -11   6          0.00         -2.22         2.22 o                         
  -7 -10   6          0.50         -0.14         1.21 o                         
  -6 -10   6          0.50         -0.89         0.89 o                         
  -5 -10   6          5.05          5.70         1.07 o                         
  -4 -10   6         15.93         17.77         1.42 o                         
  -3 -10   6          7.46          7.06         1.02 o                         
  -2 -10   6          1.61          1.07         0.75 o                         
  -1 -10   6          2.67          1.74         0.70 o                         
   0 -10   6          0.09          0.69         0.53 o                         
   1 -10   6          1.44          1.92         0.65 o                         
   2 -10   6          1.19          1.17         0.66 o                         
   3 -10   6          4.65          2.23         0.77 o                         
   4 -10   6          0.15         -0.70         0.73 o                         
   5 -10   6          3.40          2.74         1.00 o                         
   6 -10   6          1.08         -0.29         1.18 o                         
   7 -10   6          1.48          1.62         2.63 o                         
  -8  -9   6          0.21         -1.01         1.01 o                         
  -7  -9   6          3.39          2.22         1.11 o                         
  -6  -9   6          0.56         -0.74         0.74 o                         
  -5  -9   6          4.25          2.14         0.84 o                         
  -4  -9   6          3.68          3.97         0.84 o                         
  -3  -9   6          3.29          3.54         0.69 o                         
  -2  -9   6          2.51          2.46         0.53 o                         
  -1  -9   6          7.86          7.17         0.68 o                         
   0  -9   6         27.29         22.16         1.11 o                         
   1  -9   6          3.84          4.29         0.64 o                         
   2  -9   6          0.26         -0.51         0.53 o                         
   3  -9   6          5.42          5.58         0.82 o                         
   4  -9   6          3.73          2.45         0.77 o                         
   5  -9   6          1.02          0.34         0.83 o                         
   6  -9   6          0.05         -0.70         1.00 o                         
   7  -9   6          4.40          6.93         1.45 o                         
  -9  -8   6          0.25         -0.51         1.23 o                         
  -8  -8   6          0.00          0.06         0.94 o                         
  -7  -8   6          0.06         -0.68         0.68 o                         
  -6  -8   6          1.84          0.75         0.68 o                         
  -5  -8   6          1.23          0.40         0.61 o                         
  -4  -8   6          2.58          1.65         0.56 o                         
  -3  -8   6         18.17         16.96         0.88 o                         
  -2  -8   6          0.78          0.64         0.43 o                         
  -1  -8   6          3.92          2.25         0.49 o                         
   0  -8   6         35.64         34.58         1.26 o                         
   1  -8   6         52.40         43.89         1.49 o                         
   2  -8   6          7.70          6.24         0.68 o                         
   3  -8   6         70.08         62.92         1.95 o                         
   4  -8   6         11.66         10.11         1.00 o                         
   5  -8   6          0.76          1.15         0.70 o                         
   6  -8   6          0.91         -0.90         0.90 o                         
   7  -8   6          0.35         -0.56         1.06 o                         
   8  -8   6          0.24          0.31         1.06 o                         
 -10  -7   6          0.37          0.65         1.34 o                         
  -9  -7   6          0.52         -1.37         1.37 o                         
  -8  -7   6          2.35          0.78         0.90 o                         
  -7  -7   6         17.21         14.58         1.49 o                         
  -6  -7   6          5.86          3.31         0.63 o                         
  -5  -7   6          5.21          3.49         0.55 o                         
  -4  -7   6        244.10        249.06         5.19 o                         
  -3  -7   6         15.20         14.70         0.99 o                         
  -2  -7   6        212.76        210.27         5.08 o                         
  -1  -7   6          3.27          0.80         0.77 o                         
   0  -7   6          0.45         -0.26         0.53 o                         
   1  -7   6         58.24         67.04         1.89 o                         
   2  -7   6         10.03          9.46         0.74 o                         
   3  -7   6          5.58          3.34         0.54 o                         
   4  -7   6         10.82          6.97         0.69 o                         
   5  -7   6          6.23          5.86         0.75 o                         
   6  -7   6          0.08          0.01         0.70 o                         
   7  -7   6          0.04          0.33         0.77 o                         
   8  -7   6          7.38          9.08         1.21 o                         
 -10  -6   6          8.68          4.00         1.30 o                         
  -9  -6   6          1.62          1.54         0.92 o                         
  -8  -6   6          0.01         -0.64         0.64 o                         
  -7  -6   6          0.18         -0.24         0.54 o                         
  -6  -6   6          4.23          2.89         0.52 o                         
  -5  -6   6        107.04        107.18         2.68 o                         
  -4  -6   6          0.39          1.36         0.43 o                         
  -3  -6   6        387.65        390.61         6.83 o                         
  -2  -6   6        101.31         95.64         1.97 o                         
  -1  -6   6          7.50          5.38         0.45 o                         
   0  -6   6          2.27          1.34         0.34 o                         
   1  -6   6          3.25          1.46         0.32 o                         
   2  -6   6          0.03         -0.26         0.26 o                         
   3  -6   6        160.41        167.52         3.52 o                         
   4  -6   6        339.77        345.72         6.34 o                         
   5  -6   6         16.97         15.46         0.90 o                         
   6  -6   6          2.49          1.15         0.75 o                         
   7  -6   6          0.03         -0.72         0.80 o                         
   8  -6   6          4.01          2.59         0.92 o                         
   9  -6   6          0.01         -0.82         1.03 o                         
 -11  -5   6          0.02          2.18         1.66 o                         
 -10  -5   6          1.27          4.17         1.22 o                         
  -9  -5   6         25.86         28.57         1.60 o                         
  -8  -5   6          0.00         -0.55         0.55 o                         
  -7  -5   6         28.02         27.70         1.12 o                         
  -6  -5   6         15.95         12.20         0.65 o                         
  -5  -5   6          0.01         -0.24         0.24 o                         
  -4  -5   6         37.00         35.37         0.82 o                         
  -3  -5   6          9.72          8.51         0.47 o                         
  -2  -5   6         39.47         40.74         1.00 o                         
  -1  -5   6         28.09         24.81         0.74 o                         
   0  -5   6          8.10          6.46         0.41 o                         
   1  -5   6          5.26          5.67         0.39 o                         
   2  -5   6         31.14         31.65         0.96 o                         
   3  -5   6         30.97         30.60         1.08 o                         
   4  -5   6         72.48         74.51         1.83 o                         
   5  -5   6         69.74         75.12         1.93 o                         
   6  -5   6          3.01          3.08         0.78 o                         
   7  -5   6          2.06          1.07         0.72 o                         
   8  -5   6          6.29          6.18         1.01 o                         
   9  -5   6         13.18         13.25         1.46 o                         
 -11  -4   6          1.52          4.33         1.47 o                         
 -10  -4   6         15.14         19.22         1.63 o                         
  -9  -4   6         14.27         13.97         1.00 o                         
  -8  -4   6          5.90          5.90         0.74 o                         
  -7  -4   6         13.83          9.70         0.68 o                         
  -6  -4   6          0.00         -0.30         0.30 o                         
  -5  -4   6          0.52          0.31         0.27 o                         
  -4  -4   6         10.49          9.28         0.45 o                         
  -3  -4   6         44.57         46.17         1.15 o                         
  -2  -4   6        625.14        650.84        11.10 o                         
  -1  -4   6        268.72        274.67         4.85 o                         
   0  -4   6          1.10         -0.06         0.16 o                         
   1  -4   6         10.95         10.01         0.42 o                         
   2  -4   6          4.25          3.65         0.30 o                         
   3  -4   6        420.97        411.27         7.27 o                         
   4  -4   6        302.50        318.75         5.84 o                         
   5  -4   6         52.26         52.33         1.51 o                         
   6  -4   6         77.24         65.46         2.09 o                         
   7  -4   6          1.75          2.64         0.73 o                         
   8  -4   6          8.05          6.24         1.01 o                         
   9  -4   6          0.25         -0.21         0.99 o                         
 -11  -3   6          0.02         -0.22         1.10 o                         
 -10  -3   6          0.44         -0.03         0.82 o                         
  -9  -3   6          1.70          0.46         0.62 o                         
  -8  -3   6         11.15          9.94         0.72 o                         
  -7  -3   6         85.36         84.08         2.05 o                         
  -6  -3   6         34.47         32.91         0.89 o                         
  -5  -3   6         48.49         42.80         1.01 o                         
  -4  -3   6         34.76         29.73         0.76 o                         
  -3  -3   6         40.70         38.17         0.89 o                         
  -2  -3   6        106.79        107.35         2.18 o                         
  -1  -3   6         12.65         16.57         0.57 o                         
   0  -3   6        296.19        286.90         4.78 o                         
   1  -3   6        365.84        414.85         6.83 o                         
   2  -3   6         26.91         21.90         0.61 o                         
   3  -3   6         42.20         37.37         0.94 o                         
   4  -3   6        247.15        226.91         3.83 o                         
   5  -3   6         62.88         59.47         1.63 o                         
   6  -3   6          0.07         -0.46         0.46 o                         
   7  -3   6         23.71         24.52         1.37 o                         
   8  -3   6         50.08         61.58         2.55 o                         
   9  -3   6          6.06          6.52         1.19 o                         
 -12  -2   6          0.13          3.03         4.04 o                         
 -11  -2   6          0.11         -1.06         1.06 o                         
 -10  -2   6          0.16         -0.32         0.77 o                         
  -9  -2   6          0.03         -0.60         0.65 o                         
  -8  -2   6          2.89          1.85         0.49 o                         
  -7  -2   6         22.24         19.46         0.76 o                         
  -6  -2   6          5.27          3.96         0.35 o                         
  -5  -2   6          5.94          5.39         0.34 o                         
  -4  -2   6          1.19          0.55         0.19 o                         
  -3  -2   6         53.91         56.25         1.11 o                         
  -2  -2   6        192.23        185.66         3.34 o                         
  -1  -2   6        587.61        632.34        10.76 o                         
   0  -2   6         99.51        105.18         1.89 o                         
   1  -2   6        163.80        146.75         2.36 o                         
   2  -2   6        478.05        515.54         7.39 o                         
   3  -2   6         35.30         33.70         0.75 o                         
   4  -2   6          2.01          0.67         0.27 o                         
   5  -2   6          0.99         -0.34         0.34 o                         
   6  -2   6         10.87          8.27         0.69 o                         
   7  -2   6          0.41         -0.64         0.64 o                         
   8  -2   6          2.75          1.15         0.88 o                         
   9  -2   6          0.41          0.41         0.98 o                         
 -12  -1   6          0.04         -0.05         1.98 o                         
 -11  -1   6          0.57          0.91         1.08 o                         
 -10  -1   6          3.47          2.61         1.00 o                         
  -9  -1   6         13.42         12.53         0.93 o                         
  -8  -1   6          4.56          2.14         0.45 o                         
  -7  -1   6         45.23         47.12         1.22 o                         
  -6  -1   6         17.31         19.79         0.66 o                         
  -5  -1   6         27.99         26.58         0.68 o                         
  -4  -1   6          1.14         -0.13         0.13 o                         
  -3  -1   6          0.14          0.08         0.16 o                         
  -2  -1   6         50.84         48.53         1.05 o                         
  -1  -1   6        320.80        321.91         5.03 o                         
   0  -1   6        134.47        130.32         2.01 o                         
   1  -1   6          6.16          6.23         0.31 o                         
   2  -1   6         25.40         35.28         0.73 o                         
   3  -1   6          1.36          0.99         0.21 o                         
   4  -1   6          1.78          0.56         0.23 o                         
   5  -1   6          5.12          2.14         0.37 o                         
   6  -1   6          0.21         -0.12         0.43 o                         
   7  -1   6          8.85          5.37         0.71 o                         
   8  -1   6          0.54          0.25         0.76 o                         
   9  -1   6          1.70          3.91         1.16 o                         
 -12   0   6          2.20          1.13         1.27 o                         
 -11   0   6         15.81         14.70         1.55 o                         
 -10   0   6         25.53         26.71         1.70 o                         
  -9   0   6         15.79         11.99         0.91 o                         
  -8   0   6         12.81         12.28         0.70 o                         
  -7   0   6          7.92          6.56         0.42 o                         
  -6   0   6         15.58         15.24         0.52 o                         
  -5   0   6          9.90         11.26         0.41 o                         
  -4   0   6          8.07          8.17         0.39 o                         
  -3   0   6        451.82        497.32         8.48 o                         
  -2   0   6        105.38        111.53         2.36 o                         
  -1   0   6         84.04         79.44         1.38 o                         
   0   0   6          7.83          4.75         0.24 o                         
   1   0   6          9.91          7.56         0.32 o                         
   2   0   6        116.19        126.76         2.02 o                         
   3   0   6          3.33          2.73         0.26 o                         
   4   0   6         53.55         27.92         0.71 o                         
   5   0   6          6.64          2.04         0.40 o                         
   6   0   6          4.32          4.52         0.60 o                         
   7   0   6          0.34          0.20         0.60 o                         
   8   0   6         11.88         14.31         1.21 o                         
   9   0   6          1.05          0.53         1.05 o                         
 -12   1   6          0.67         -0.67         1.29 o                         
 -11   1   6          6.66          9.37         1.35 o                         
 -10   1   6         12.06         13.02         1.54 o                         
  -9   1   6         12.67         10.56         0.84 o                         
  -8   1   6         14.82         13.09         0.80 o                         
  -7   1   6          7.86          8.45         0.62 o                         
  -6   1   6          1.86          0.76         0.24 o                         
  -5   1   6          2.19          1.03         0.22 o                         
  -4   1   6          0.00         -0.17         0.17 o                         
  -3   1   6          7.94          7.84         0.35 o                         
  -2   1   6        609.52        670.40        10.76 o                         
  -1   1   6        133.90        154.83         2.52 o                         
   0   1   6          8.59          4.64         0.26 o                         
   1   1   6          7.04          7.29         0.32 o                         
   2   1   6          0.40          0.05         0.16 o                         
   3   1   6         23.60         21.62         0.62 o                         
   4   1   6         21.90         16.73         0.58 o                         
   5   1   6        114.63         93.98         2.07 o                         
   6   1   6         31.03         21.48         1.02 o                         
   7   1   6          7.63          7.08         0.93 o                         
   8   1   6          0.03         -0.72         0.85 o                         
   9   1   6          3.47          3.30         1.18 o                         
 -12   2   6          0.00         -1.47         1.47 o                         
 -11   2   6          0.75         -0.80         1.02 o                         
 -10   2   6          0.06         -0.75         0.75 o                         
  -9   2   6          1.15          0.47         0.73 o                         
  -8   2   6          2.00          0.29         0.45 o                         
  -7   2   6          3.57          2.45         0.62 o                         
  -6   2   6          9.62          9.07         0.76 o                         
  -5   2   6         41.93         42.57         1.00 o                         
  -4   2   6         19.26         18.96         0.55 o                         
  -3   2   6        125.85        117.07         1.96 o                         
  -2   2   6         11.64         11.82         0.56 o                         
  -1   2   6        596.66        628.51        10.68 o                         
   0   2   6        259.21        269.95         4.09 o                         
   1   2   6         24.98         25.06         0.66 o                         
   2   2   6         18.31         20.01         0.58 o                         
   3   2   6         11.62         12.72         0.52 o                         
   4   2   6          1.44          0.51         0.27 o                         
   5   2   6          0.28         -0.36         0.41 o                         
   6   2   6          6.18          3.83         0.62 o                         
   7   2   6         12.75          9.89         1.00 o                         
   8   2   6          1.83          2.99         0.93 o                         
   9   2   6          0.15          1.26         1.39 o                         
 -11   3   6          0.37          0.03         1.34 o                         
 -10   3   6          0.49         -0.60         0.89 o                         
  -9   3   6          1.06          1.45         0.72 o                         
  -8   3   6         27.19         26.70         1.30 o                         
  -7   3   6         36.43         37.93         1.17 o                         
  -6   3   6       1317.76       1399.01        24.96 o                         
  -5   3   6          0.01          0.97         0.37 o                         
  -4   3   6        161.18        162.47         2.83 o                         
  -3   3   6         29.55         31.40         0.88 o                         
  -2   3   6        119.78        138.11         2.95 o                         
  -1   3   6          2.26          2.89         0.30 o                         
   0   3   6          0.13          0.40         0.17 o                         
   1   3   6        833.51        821.29        12.58 o                         
   2   3   6        213.10        203.67         3.24 o                         
   3   3   6         64.30         64.04         1.50 o                         
   4   3   6         15.96         14.06         0.76 o                         
   5   3   6         16.72         14.95         0.91 o                         
   6   3   6          0.00         -0.54         0.55 o                         
   7   3   6          6.38          6.19         0.92 o                         
   8   3   6         24.46         32.48         1.96 o                         
 -11   4   6          3.47          1.10         1.49 o                         
 -10   4   6          0.04         -0.89         0.89 o                         
  -9   4   6          5.03          5.89         1.03 o                         
  -8   4   6          5.77          5.79         0.92 o                         
  -7   4   6          5.66          5.64         0.73 o                         
  -6   4   6          9.79         11.23         0.86 o                         
  -5   4   6       1055.77       1159.64        22.25 o                         
  -4   4   6         49.43         46.83         1.27 o                         
  -3   4   6         22.58         26.97         0.85 o                         
  -2   4   6         11.64         10.03         0.54 o                         
  -1   4   6         12.01         11.20         0.59 o                         
   0   4   6          7.32          5.85         0.44 o                         
   1   4   6         48.96         47.06         1.29 o                         
   2   4   6        806.57        833.83        15.13 o                         
   3   4   6         80.37         78.46         2.43 o                         
   4   4   6          2.20          1.68         0.64 o                         
   5   4   6          9.38          8.88         0.86 o                         
   6   4   6          0.07         -0.62         0.62 o                         
   7   4   6          9.72          8.49         1.04 o                         
   8   4   6          1.69         -0.47         1.21 o                         
 -11   5   6          2.03         -0.96         1.22 o                         
 -10   5   6          3.11          2.08         1.08 o                         
  -9   5   6          0.06         -0.48         0.78 o                         
  -8   5   6          0.35         -0.08         0.85 o                         
  -7   5   6          0.10          0.20         0.57 o                         
  -6   5   6          2.22          1.60         0.53 o                         
  -5   5   6          4.10          3.42         0.52 o                         
  -4   5   6          0.40         -0.52         0.52 o                         
  -3   5   6          3.00          3.01         0.42 o                         
  -2   5   6          0.08         -0.27         0.27 o                         
  -1   5   6          0.05         -0.31         0.31 o                         
   0   5   6         20.47         17.77         0.88 o                         
   1   5   6          3.67          3.59         0.58 o                         
   2   5   6         74.70         74.25         2.22 o                         
   3   5   6         30.59         27.14         1.39 o                         
   4   5   6          2.64          1.83         0.63 o                         
   5   5   6         21.34         25.92         1.62 o                         
   6   5   6          1.65          1.00         0.85 o                         
   7   5   6         23.50         30.51         1.95 o                         
 -10   6   6          5.00          4.57         1.55 o                         
  -9   6   6         10.46         11.78         2.42 o                         
  -8   6   6          1.05          0.73         0.75 o                         
  -7   6   6          4.33          2.32         0.71 o                         
  -6   6   6          1.82          1.34         0.63 o                         
  -5   6   6          3.88          4.29         0.69 o                         
  -4   6   6          0.38         -0.24         0.43 o                         
  -3   6   6         23.40         18.53         1.00 o                         
  -2   6   6         81.64         64.16         1.94 o                         
  -1   6   6         56.13         45.14         1.51 o                         
   0   6   6         89.75         95.27         2.38 o                         
   1   6   6          2.58          5.38         0.62 o                         
   2   6   6        272.70        295.22         6.75 o                         
   3   6   6         12.09          9.09         0.86 o                         
   4   6   6         10.23          9.17         0.93 o                         
   5   6   6         32.11         36.78         3.11 o                         
   6   6   6         25.58         25.47         1.72 o                         
   7   6   6          0.77         -1.53         1.81 o                         
 -10   7   6          0.04         -0.45         1.49 o                         
  -9   7   6          7.38          9.82         1.30 o                         
  -8   7   6         14.51         20.06         1.50 o                         
  -7   7   6          1.26         -0.19         0.72 o                         
  -6   7   6         19.36         19.03         1.20 o                         
  -5   7   6         12.27          9.57         0.86 o                         
  -4   7   6          0.08         -0.55         0.55 o                         
  -3   7   6          9.82          7.16         0.79 o                         
  -2   7   6         33.78         24.81         1.23 o                         
  -1   7   6        112.09        106.50         2.84 o                         
   0   7   6         51.01         46.32         1.58 o                         
   1   7   6         53.83         59.56         2.03 o                         
   2   7   6          7.19          5.11         0.78 o                         
   3   7   6         17.00         14.26         1.12 o                         
   4   7   6          2.85          2.40         0.80 o                         
   5   7   6         13.17         11.35         1.30 o                         
   6   7   6         25.94         25.79         2.11 o                         
  -9   8   6          0.00         -1.68         1.68 o                         
  -8   8   6          0.23          0.49         1.43 o                         
  -7   8   6          1.37         -0.63         0.96 o                         
  -6   8   6          0.16         -0.82         0.82 o                         
  -5   8   6         11.08          9.96         1.17 o                         
  -4   8   6          3.22          1.60         0.70 o                         
  -3   8   6          5.48          4.64         0.84 o                         
  -2   8   6          8.90          8.43         0.87 o                         
  -1   8   6          0.44          0.00         0.59 o                         
   0   8   6          4.75          3.58         0.71 o                         
   1   8   6          1.60          0.64         0.69 o                         
   2   8   6          1.01          0.56         0.70 o                         
   3   8   6         15.23         16.34         1.27 o                         
   4   8   6          0.37         -0.20         0.84 o                         
   5   8   6          0.13         -0.60         1.05 o                         
  -8   9   6          2.01          0.49         1.64 o                         
  -7   9   6          0.32         -1.07         1.07 o                         
  -6   9   6          4.13          1.35         1.07 o                         
  -5   9   6          5.60          6.71         1.56 o                         
  -4   9   6          4.92          5.61         1.07 o                         
  -3   9   6          0.00         -0.75         0.75 o                         
  -2   9   6          0.00         -0.63         0.63 o                         
  -1   9   6          0.47         -0.62         0.62 o                         
   0   9   6          2.15          1.04         0.77 o                         
   1   9   6          0.99         -0.38         0.75 o                         
   2   9   6          1.43          0.98         0.96 o                         
   3   9   6         14.14         18.11         1.55 o                         
   4   9   6          0.04         -0.94         0.94 o                         
  -7  10   6          0.66          0.58         1.94 o                         
  -6  10   6          0.00         -0.83         1.37 o                         
  -5  10   6          8.42          7.38         1.39 o                         
  -4  10   6         16.65         24.29         2.39 o                         
  -3  10   6          4.62          5.10         1.11 o                         
  -2  10   6          4.82          4.64         1.25 o                         
  -1  10   6          0.80          1.97         0.98 o                         
   0  10   6          1.17         -0.87         0.87 o                         
   1  10   6          0.70          0.58         0.93 o                         
   2  10   6          5.55          5.36         1.11 o                         
   3  10   6          0.37          0.99         1.52 o                         
  -5  11   6          0.01          0.15         1.92 o                         
  -4  11   6          0.90          0.81         1.42 o                         
  -3  11   6          2.40          1.80         1.81 o                         
  -2  11   6          1.26          0.92         2.28 o                         
  -1  11   6          0.25          1.25         1.30 o                         
   0  11   6          0.00         -1.19         1.19 o                         
  -2 -13   7          0.14          0.40         2.02 o                         
  -1 -13   7          0.67         -0.37         1.53 o                         
   0 -13   7          1.20          5.23         1.89 o                         
   1 -13   7          2.64          1.41         2.02 o                         
  -5 -12   7          8.64         10.31         2.43 o                         
  -4 -12   7          4.16          4.62         1.21 o                         
  -3 -12   7          0.02          1.09         1.09 o                         
  -2 -12   7          0.17          1.00         1.02 o                         
  -1 -12   7          0.09         -0.28         1.05 o                         
   0 -12   7          3.32          6.30         1.16 o                         
   1 -12   7          0.24         -0.01         0.98 o                         
   2 -12   7          1.42          1.51         1.12 o                         
   3 -12   7          9.05          9.15         1.52 o                         
   4 -12   7          2.53          6.87         3.23 o                         
  -6 -11   7          0.01         -0.30         1.05 o                         
  -5 -11   7          2.86          3.74         1.08 o                         
  -4 -11   7          1.61          2.46         1.02 o                         
  -3 -11   7          0.35         -0.60         0.88 o                         
  -2 -11   7          3.25          3.60         1.00 o                         
  -1 -11   7          6.38          9.36         1.06 o                         
   0 -11   7          0.64          0.54         0.80 o                         
   1 -11   7          1.74          1.55         0.76 o                         
   2 -11   7          0.44         -0.22         0.77 o                         
   3 -11   7          0.58          1.07         0.86 o                         
   4 -11   7          0.78         -0.29         1.07 o                         
   5 -11   7          0.32         -1.17         1.17 o                         
  -7 -10   7          1.55          4.14         1.33 o                         
  -6 -10   7          0.27         -0.19         0.89 o                         
  -5 -10   7          7.08          8.94         1.16 o                         
  -4 -10   7          0.72          0.23         0.79 o                         
  -3 -10   7          0.44          0.07         0.75 o                         
  -2 -10   7          2.10          1.71         0.68 o                         
  -1 -10   7         17.00         12.73         1.01 o                         
   0 -10   7          7.34          7.63         0.90 o                         
   1 -10   7          6.27          7.55         0.87 o                         
   2 -10   7          2.01          1.11         0.72 o                         
   3 -10   7          0.00         -0.70         0.70 o                         
   4 -10   7          0.24          0.34         0.84 o                         
   5 -10   7          0.81         -0.01         0.96 o                         
   6 -10   7          0.22         -0.73         1.19 o                         
  -8  -9   7         12.01         15.27         2.28 o                         
  -7  -9   7         14.73         10.21         1.64 o                         
  -6  -9   7          0.37         -0.71         0.75 o                         
  -5  -9   7          1.76          0.52         0.77 o                         
  -4  -9   7          4.59          2.59         0.85 o                         
  -3  -9   7          1.96          1.06         0.64 o                         
  -2  -9   7          0.06         -0.48         0.48 o                         
  -1  -9   7         99.15        110.03         2.83 o                         
   0  -9   7          8.71          6.11         0.72 o                         
   1  -9   7          2.75          2.90         0.66 o                         
   2  -9   7          2.34          0.94         0.65 o                         
   3  -9   7          0.14         -0.62         0.64 o                         
   4  -9   7          0.02         -0.71         0.71 o                         
   5  -9   7          1.75          0.92         0.87 o                         
   6  -9   7          9.91         17.19         1.76 o                         
   7  -9   7          7.86          8.78         1.58 o                         
  -9  -8   7          0.34          0.50         1.74 o                         
  -8  -8   7          0.30         -1.12         1.66 o                         
  -7  -8   7          0.03         -0.73         0.73 o                         
  -6  -8   7          0.59          0.27         0.64 o                         
  -5  -8   7          0.02         -0.52         0.52 o                         
  -4  -8   7         17.33         18.86         1.07 o                         
  -3  -8   7         14.65         15.75         0.88 o                         
  -2  -8   7          9.58          9.17         0.90 o                         
  -1  -8   7          0.24          0.33         0.52 o                         
   0  -8   7          2.46          0.88         0.45 o                         
   1  -8   7         53.37         53.21         1.73 o                         
   2  -8   7          4.47          4.12         0.68 o                         
   3  -8   7         14.79         11.91         1.03 o                         
   4  -8   7          0.12         -0.47         0.65 o                         
   5  -8   7          0.24         -0.68         0.68 o                         
   6  -8   7          1.10          0.21         1.08 o                         
   7  -8   7          6.27          7.81         1.45 o                         
 -10  -7   7          0.17         -0.75         2.23 o                         
  -9  -7   7          0.90          0.05         1.29 o                         
  -8  -7   7          0.02         -0.72         0.72 o                         
  -7  -7   7          0.10         -0.61         0.61 o                         
  -6  -7   7          0.05         -0.49         0.49 o                         
  -5  -7   7         47.69         47.32         1.54 o                         
  -4  -7   7          2.34          1.79         0.44 o                         
  -3  -7   7         30.59         27.63         1.42 o                         
  -2  -7   7         20.20         17.41         1.06 o                         
  -1  -7   7         42.87         37.19         1.63 o                         
   0  -7   7          1.59         -0.58         0.58 o                         
   1  -7   7        119.28         97.61         2.43 o                         
   2  -7   7         79.80         76.60         2.14 o                         
   3  -7   7         46.74         41.12         1.71 o                         
   4  -7   7         18.50         20.33         1.27 o                         
   5  -7   7          6.81          6.47         0.89 o                         
   6  -7   7          0.20         -0.03         0.90 o                         
   7  -7   7          0.18         -0.65         0.90 o                         
   8  -7   7          0.58          0.25         1.06 o                         
 -10  -6   7          7.36          7.35         1.64 o                         
  -9  -6   7          0.29          0.11         1.04 o                         
  -8  -6   7          0.44         -0.88         0.88 o                         
  -7  -6   7         14.14          9.34         0.89 o                         
  -6  -6   7         31.51         24.99         1.08 o                         
  -5  -6   7          0.96          4.17         0.55 o                         
  -4  -6   7       1810.03       1910.37        32.06 o                         
  -3  -6   7        121.38        107.39         2.23 o                         
  -2  -6   7         55.77         53.67         1.35 o                         
  -1  -6   7         20.62         14.85         0.76 o                         
   0  -6   7          0.01         -0.30         0.30 o                         
   1  -6   7         25.36         24.07         1.24 o                         
   2  -6   7          5.08          3.00         0.48 o                         
   3  -6   7        315.81        320.38         6.72 o                         
   4  -6   7        216.77        224.30         4.69 o                         
   5  -6   7         27.54         22.38         1.21 o                         
   6  -6   7          6.76          6.03         0.93 o                         
   7  -6   7          4.57          4.10         0.90 o                         
   8  -6   7          0.53         -0.04         0.96 o                         
 -11  -5   7          7.47          7.48         3.34 o                         
 -10  -5   7          9.80         12.12         1.51 o                         
  -9  -5   7          8.10          6.07         1.17 o                         
  -8  -5   7          2.47          1.44         0.87 o                         
  -7  -5   7          7.55          6.76         0.68 o                         
  -6  -5   7          5.98          5.04         0.63 o                         
  -5  -5   7          0.90          0.10         0.54 o                         
  -4  -5   7         16.45         15.68         0.77 o                         
  -3  -5   7        185.95        190.85         3.66 o                         
  -2  -5   7         42.37         44.09         1.08 o                         
  -1  -5   7         18.41         16.83         0.77 o                         
   0  -5   7          4.14          3.67         0.42 o                         
   1  -5   7          4.14          2.59         0.36 o                         
   2  -5   7          8.16          6.61         0.49 o                         
   3  -5   7          2.24          1.75         0.46 o                         
   4  -5   7        244.41        263.00         5.01 o                         
   5  -5   7          0.08         -0.24         0.49 o                         
   6  -5   7          4.43          3.76         0.77 o                         
   7  -5   7         15.96         16.46         1.30 o                         
   8  -5   7         12.75         13.14         1.26 o                         
   9  -5   7          9.51         14.76         3.64 o                         
 -11  -4   7          4.28          5.25         1.34 o                         
 -10  -4   7          0.39         -0.19         0.99 o                         
  -9  -4   7          5.86          6.55         1.10 o                         
  -8  -4   7          0.12         -0.66         0.66 o                         
  -7  -4   7          0.08         -0.38         0.38 o                         
  -6  -4   7          0.34         -0.30         0.30 o                         
  -5  -4   7          1.81          1.04         0.31 o                         
  -4  -4   7          2.22          1.73         0.31 o                         
  -3  -4   7          3.14          3.87         0.44 o                         
  -2  -4   7          9.97          9.02         0.51 o                         
  -1  -4   7         16.92         13.94         0.54 o                         
   0  -4   7          0.45         -0.20         0.20 o                         
   1  -4   7          3.91          3.59         0.30 o                         
   2  -4   7         16.17         11.92         0.59 o                         
   3  -4   7         61.41         63.41         1.49 o                         
   4  -4   7         62.88         60.69         1.64 o                         
   5  -4   7          1.84          1.24         0.50 o                         
   6  -4   7          0.02         -0.52         0.52 o                         
   7  -4   7         26.56         34.24         1.71 o                         
   8  -4   7          0.30          0.42         0.93 o                         
   9  -4   7          8.50         12.61         1.65 o                         
 -11  -3   7          0.43          1.62         1.72 o                         
 -10  -3   7          0.18         -0.03         1.17 o                         
  -9  -3   7          0.11         -0.47         0.77 o                         
  -8  -3   7          7.99          6.41         0.71 o                         
  -7  -3   7         86.67         87.82         2.22 o                         
  -6  -3   7         41.86         39.54         1.03 o                         
  -5  -3   7         17.04         17.06         0.69 o                         
  -4  -3   7          8.06         10.93         0.47 o                         
  -3  -3   7         98.48         99.11         2.06 o                         
  -2  -3   7         33.08         31.14         0.87 o                         
  -1  -3   7         33.33         34.70         1.02 o                         
   0  -3   7        324.25        339.99         5.38 o                         
   1  -3   7        870.79        910.26        14.68 o                         
   2  -3   7        255.10        236.64         3.90 o                         
   3  -3   7         95.83        100.33         1.76 o                         
   4  -3   7        344.28        347.47         6.32 o                         
   5  -3   7          9.63         10.37         0.68 o                         
   6  -3   7          9.74         10.28         0.94 o                         
   7  -3   7         58.98         69.69         2.36 o                         
   8  -3   7         15.58         14.72         1.43 o                         
   9  -3   7          0.52         -0.12         0.99 o                         
 -11  -2   7          0.22          0.27         1.22 o                         
 -10  -2   7          0.86         -0.08         0.79 o                         
  -9  -2   7          1.01         -0.93         0.94 o                         
  -8  -2   7          1.70          1.24         0.54 o                         
  -7  -2   7         16.61         14.55         0.76 o                         
  -6  -2   7          5.98          5.95         0.45 o                         
  -5  -2   7         11.52          9.71         0.55 o                         
  -4  -2   7         69.17         63.72         1.27 o                         
  -3  -2   7        128.10        134.52         2.37 o                         
  -2  -2   7          3.10          2.81         0.26 o                         
  -1  -2   7        253.41        264.91         4.43 o                         
   0  -2   7         22.77         17.84         0.55 o                         
   1  -2   7        273.59        301.60         4.81 o                         
   2  -2   7         51.54         47.20         0.96 o                         
   3  -2   7         38.84         34.64         0.79 o                         
   4  -2   7         28.20         22.99         0.76 o                         
   5  -2   7          4.77          3.55         0.48 o                         
   6  -2   7          0.56          0.98         0.61 o                         
   7  -2   7          0.01          0.23         0.76 o                         
   8  -2   7         14.64         16.14         1.29 o                         
   9  -2   7          7.27         11.22         1.40 o                         
 -12  -1   7          0.14         -1.56         1.56 o                         
 -11  -1   7          0.24         -0.24         1.07 o                         
 -10  -1   7          0.30         -0.26         0.89 o                         
  -9  -1   7          7.62          5.29         0.74 o                         
  -8  -1   7          6.38          4.37         0.57 o                         
  -7  -1   7          0.14         -0.07         0.35 o                         
  -6  -1   7          2.74          2.29         0.32 o                         
  -5  -1   7          0.11          0.11         0.25 o                         
  -4  -1   7         31.74         31.13         0.82 o                         
  -3  -1   7        202.81        210.60         3.80 o                         
  -2  -1   7         44.57         43.33         1.03 o                         
  -1  -1   7         26.75         29.28         0.71 o                         
   0  -1   7         21.06         19.08         0.56 o                         
   1  -1   7         21.03         16.56         0.50 o                         
   2  -1   7          1.57          0.43         0.19 o                         
   3  -1   7          0.00         -0.20         0.20 o                         
   4  -1   7         41.40         34.49         0.82 o                         
   5  -1   7         73.25         64.76         1.60 o                         
   6  -1   7          0.36          1.10         0.52 o                         
   7  -1   7          0.61          1.36         0.72 o                         
   8  -1   7          0.07          0.16         0.89 o                         
   9  -1   7          8.36         12.87         1.66 o                         
 -12   0   7          0.03         -1.03         1.51 o                         
 -11   0   7          7.32          5.63         1.24 o                         
 -10   0   7          9.09          8.46         1.14 o                         
  -9   0   7          0.06         -0.50         0.50 o                         
  -8   0   7         37.37         38.34         1.41 o                         
  -7   0   7          0.01         -0.33         0.33 o                         
  -6   0   7          0.46          0.25         0.26 o                         
  -5   0   7         18.62         17.31         0.63 o                         
  -4   0   7          2.03          1.50         0.28 o                         
  -3   0   7        433.94        464.66         7.97 o                         
  -2   0   7        203.75        219.95         4.07 o                         
  -1   0   7          4.03          4.50         0.27 o                         
   0   0   7         32.35         24.80         0.61 o                         
   1   0   7          6.52          4.76         0.28 o                         
   2   0   7         12.56          9.85         0.42 o                         
   3   0   7          7.45          4.26         0.31 o                         
   4   0   7         12.24         15.99         0.61 o                         
   5   0   7        252.77        230.67         3.77 o                         
   6   0   7          3.55          1.82         0.54 o                         
   7   0   7          0.70          1.44         0.70 o                         
   8   0   7          1.10          1.19         0.93 o                         
   9   0   7          9.65         12.94         1.76 o                         
 -12   1   7          0.57          0.65         1.82 o                         
 -11   1   7          1.73         -0.39         1.06 o                         
 -10   1   7         14.04         12.46         1.28 o                         
  -9   1   7         18.15         16.26         0.98 o                         
  -8   1   7         25.88         24.95         1.05 o                         
  -7   1   7          1.51          1.09         0.50 o                         
  -6   1   7          3.83          3.84         0.41 o                         
  -5   1   7         10.61         11.49         0.55 o                         
  -4   1   7          1.53          0.92         0.24 o                         
  -3   1   7         39.27         44.76         1.07 o                         
  -2   1   7         75.49         77.86         1.84 o                         
  -1   1   7          0.29          0.15         0.16 o                         
   0   1   7          1.42          4.03         0.27 o                         
   1   1   7         84.30         87.65         1.43 o                         
   2   1   7         76.33         79.25         1.40 o                         
   3   1   7         10.28          8.70         0.44 o                         
   4   1   7         60.82         49.52         1.06 o                         
   5   1   7          0.01         -0.35         0.35 o                         
   6   1   7          1.45          0.22         0.57 o                         
   7   1   7         13.37          8.29         0.99 o                         
   8   1   7         11.94         13.80         1.27 o                         
 -11   2   7          0.87         -0.93         1.36 o                         
 -10   2   7          0.00          0.19         0.91 o                         
  -9   2   7          1.48          2.96         0.98 o                         
  -8   2   7          1.17          0.24         0.55 o                         
  -7   2   7          4.43          6.03         0.56 o                         
  -6   2   7          0.54         -0.74         0.74 o                         
  -5   2   7         19.82         18.33         0.71 o                         
  -4   2   7          9.10          6.78         0.41 o                         
  -3   2   7         42.85         40.16         0.90 o                         
  -2   2   7          4.84          4.55         0.30 o                         
  -1   2   7        167.40        170.24         2.71 o                         
   0   2   7        193.21        207.00         3.11 o                         
   1   2   7         31.60         33.55         0.80 o                         
   2   2   7         49.41         46.34         1.17 o                         
   3   2   7          0.11         -0.24         0.24 o                         
   4   2   7          0.04         -0.33         0.33 o                         
   5   2   7         13.32          8.37         0.69 o                         
   6   2   7          2.47          2.36         0.60 o                         
   7   2   7          4.61          1.98         0.82 o                         
   8   2   7          1.10          4.53         1.05 o                         
 -11   3   7          0.87          0.27         1.38 o                         
 -10   3   7          0.19         -0.40         0.95 o                         
  -9   3   7          0.15         -1.20         1.20 o                         
  -8   3   7          5.54          3.48         0.84 o                         
  -7   3   7         12.28         10.71         0.86 o                         
  -6   3   7         57.85         75.90         2.18 o                         
  -5   3   7        190.85        192.49         4.45 o                         
  -4   3   7          1.37         -0.23         0.52 o                         
  -3   3   7         30.93         28.91         0.99 o                         
  -2   3   7         20.30         19.98         0.72 o                         
  -1   3   7         62.83         59.52         1.45 o                         
   0   3   7        212.45        218.43         4.27 o                         
   1   3   7        117.54        109.31         2.21 o                         
   2   3   7        403.22        410.56         6.88 o                         
   3   3   7          0.02         -0.32         0.32 o                         
   4   3   7          3.12          2.28         0.52 o                         
   5   3   7         17.38         17.88         1.48 o                         
   6   3   7          7.26          9.29         0.97 o                         
   7   3   7          7.17          7.29         1.13 o                         
   8   3   7          6.43          6.25         1.40 o                         
 -11   4   7          0.26         -0.65         2.25 o                         
 -10   4   7          1.61          2.18         1.07 o                         
  -9   4   7          1.27          1.63         0.92 o                         
  -8   4   7         57.18         58.21         2.44 o                         
  -7   4   7          7.80          5.07         0.69 o                         
  -6   4   7        203.79        217.30         5.00 o                         
  -5   4   7          8.39          7.18         0.70 o                         
  -4   4   7          1.57          0.28         0.48 o                         
  -3   4   7          8.77          4.15         0.50 o                         
  -2   4   7          1.83          2.03         0.36 o                         
  -1   4   7          6.13          4.33         0.45 o                         
   0   4   7         20.04         15.23         0.80 o                         
   1   4   7         13.69          9.58         0.70 o                         
   2   4   7         97.84         96.81         3.69 o                         
   3   4   7         29.45         22.96         1.12 o                         
   4   4   7          2.12          2.37         0.61 o                         
   5   4   7          0.78          0.95         0.72 o                         
   6   4   7          0.15         -0.70         0.79 o                         
   7   4   7          4.33          4.06         1.16 o                         
 -11   5   7          2.35          3.67         1.94 o                         
 -10   5   7          0.16          0.16         1.17 o                         
  -9   5   7          0.07          0.43         0.89 o                         
  -8   5   7          5.93          6.78         1.01 o                         
  -7   5   7         28.41         28.22         1.51 o                         
  -6   5   7          3.73          4.63         0.67 o                         
  -5   5   7          2.15          1.25         0.47 o                         
  -4   5   7          4.17          4.22         0.55 o                         
  -3   5   7          4.78          2.51         0.66 o                         
  -2   5   7          9.75          6.39         0.61 o                         
  -1   5   7          5.24          2.39         0.66 o                         
   0   5   7         29.32         29.62         1.24 o                         
   1   5   7          9.80          7.73         0.66 o                         
   2   5   7          9.46          7.48         0.79 o                         
   3   5   7          0.38         -0.48         0.58 o                         
   4   5   7          3.59          1.95         0.66 o                         
   5   5   7         39.91         43.26         2.43 o                         
   6   5   7          5.31          5.10         1.06 o                         
   7   5   7          7.36          2.74         1.22 o                         
 -10   6   7          0.06         -1.11         1.11 o                         
  -9   6   7          6.22          7.68         1.22 o                         
  -8   6   7          0.02         -0.76         0.76 o                         
  -7   6   7          0.74          0.77         0.73 o                         
  -6   6   7          0.16         -0.59         0.59 o                         
  -5   6   7          5.21          4.03         0.62 o                         
  -4   6   7          2.59          1.90         0.77 o                         
  -3   6   7          5.39          3.69         0.67 o                         
  -2   6   7          6.45          1.85         0.63 o                         
  -1   6   7          0.09         -0.47         0.47 o                         
   0   6   7         63.05         71.94         2.22 o                         
   1   6   7         21.74         22.26         1.13 o                         
   2   6   7         13.29         14.29         1.05 o                         
   3   6   7          1.68          2.48         0.72 o                         
   4   6   7         20.61         19.55         1.42 o                         
   5   6   7         19.43         21.57         1.60 o                         
   6   6   7          2.86          1.65         1.07 o                         
  -9   7   7          1.19          2.35         1.17 o                         
  -8   7   7          8.06          8.25         1.58 o                         
  -7   7   7          1.61          0.98         0.83 o                         
  -6   7   7          0.31          0.40         0.89 o                         
  -5   7   7         17.65         17.53         1.18 o                         
  -4   7   7          0.70         -0.30         0.61 o                         
  -3   7   7          1.44          0.85         0.65 o                         
  -2   7   7         19.59         17.42         1.24 o                         
  -1   7   7         17.48         13.75         1.01 o                         
   0   7   7         56.57         68.61         2.06 o                         
   1   7   7         42.57         52.11         1.94 o                         
   2   7   7          4.51          3.08         0.80 o                         
   3   7   7         14.06         12.40         1.14 o                         
   4   7   7          1.11          0.06         0.82 o                         
   5   7   7          1.40          0.16         1.15 o                         
  -9   8   7          0.06         -0.11         1.36 o                         
  -8   8   7          0.26          1.04         1.24 o                         
  -7   8   7          0.03         -1.02         1.02 o                         
  -6   8   7          4.22          3.99         1.09 o                         
  -5   8   7         31.60         31.98         1.97 o                         
  -4   8   7          1.24         -0.22         0.68 o                         
  -3   8   7          9.02          6.98         1.10 o                         
  -2   8   7          0.07         -0.17         0.72 o                         
  -1   8   7          2.19          1.42         0.77 o                         
   0   8   7          0.43          0.25         0.70 o                         
   1   8   7          1.28          0.58         0.77 o                         
   2   8   7         21.48         26.02         1.55 o                         
   3   8   7          0.60         -0.81         0.83 o                         
   4   8   7          0.14         -0.89         0.89 o                         
  -7   9   7          0.61         -0.98         1.14 o                         
  -6   9   7          0.62         -1.05         1.05 o                         
  -5   9   7          2.64          2.62         1.10 o                         
  -4   9   7          0.75          1.71         0.87 o                         
  -3   9   7          0.48         -0.98         1.07 o                         
  -2   9   7          0.86          1.01         0.90 o                         
  -1   9   7          1.66          0.98         1.06 o                         
   0   9   7          0.26         -0.99         0.99 o                         
   1   9   7          1.65          1.74         0.93 o                         
   2   9   7          0.06         -0.88         0.88 o                         
   3   9   7          0.99          0.19         1.00 o                         
  -6  10   7          0.17         -1.16         1.16 o                         
  -5  10   7          0.37         -1.08         1.08 o                         
  -4  10   7          2.26          2.06         1.31 o                         
  -3  10   7          0.22         -0.91         0.91 o                         
  -2  10   7          1.24          1.64         1.11 o                         
  -1  10   7          0.02         -0.86         1.25 o                         
   0  10   7          1.34          0.73         1.34 o                         
   1  10   7          0.58         -1.19         1.22 o                         
  -4 -12   8          2.62          2.30         1.13 o                         
  -3 -12   8          0.49          1.00         0.97 o                         
  -2 -12   8          2.42          3.24         1.21 o                         
  -1 -12   8          0.08          1.03         1.53 o                         
   0 -12   8          0.02         -0.90         0.90 o                         
   1 -12   8          0.02          0.48         1.04 o                         
   2 -12   8          3.87          4.22         1.36 o                         
   3 -12   8         15.65         21.20         1.98 o                         
  -6 -11   8          0.12         -0.63         1.06 o                         
  -5 -11   8          1.14          1.44         1.00 o                         
  -4 -11   8          0.67         -0.30         1.37 o                         
  -3 -11   8          0.81          1.49         0.98 o                         
  -2 -11   8          3.05          6.61         1.17 o                         
  -1 -11   8         12.85         16.53         1.44 o                         
   0 -11   8          5.62          7.32         1.05 o                         
   1 -11   8          6.45         11.85         1.16 o                         
   2 -11   8          0.16          0.60         0.84 o                         
   3 -11   8          1.27          1.30         0.97 o                         
   4 -11   8          0.03         -0.99         0.99 o                         
  -7 -10   8          5.31          8.53         2.13 o                         
  -6 -10   8          6.01          7.59         1.24 o                         
  -5 -10   8          0.80          1.23         0.91 o                         
  -4 -10   8          0.37         -0.08         0.80 o                         
  -3 -10   8          0.17          0.98         0.77 o                         
  -2 -10   8          1.06          1.38         0.67 o                         
  -1 -10   8          3.45          4.49         0.78 o                         
   0 -10   8          0.12          0.40         0.66 o                         
   1 -10   8          0.21         -0.04         0.67 o                         
   2 -10   8          0.49         -0.24         0.71 o                         
   3 -10   8          0.04         -0.75         0.75 o                         
   4 -10   8          0.00         -0.65         0.89 o                         
   5 -10   8          0.28         -0.99         1.15 o                         
  -8  -9   8          5.50          4.01         2.93 o                         
  -7  -9   8          1.50          0.89         2.32 o                         
  -6  -9   8          0.03          0.56         0.80 o                         
  -5  -9   8          3.87          2.17         0.89 o                         
  -4  -9   8          0.00          0.34         0.65 o                         
  -3  -9   8          0.42          1.00         0.58 o                         
  -2  -9   8          0.02          0.29         0.55 o                         
  -1  -9   8         20.91         21.44         1.21 o                         
   0  -9   8         21.31         20.82         1.22 o                         
   1  -9   8          0.77          0.32         0.68 o                         
   2  -9   8         27.09         25.63         1.47 o                         
   3  -9   8          1.10          2.13         0.83 o                         
   4  -9   8          0.13         -0.75         0.75 o                         
   5  -9   8          0.11         -0.91         0.91 o                         
   6  -9   8          0.10         -0.53         1.16 o                         
  -9  -8   8          0.21         -0.43         2.58 o                         
  -8  -8   8          1.29          0.35         1.29 o                         
  -7  -8   8          4.48          4.75         1.42 o                         
  -6  -8   8         27.49         32.28         1.87 o                         
  -5  -8   8         29.89         22.82         1.34 o                         
  -4  -8   8         28.38         21.77         1.26 o                         
  -3  -8   8          3.17          1.72         0.53 o                         
  -2  -8   8          2.42          0.49         0.49 o                         
  -1  -8   8          2.42          2.04         0.53 o                         
   0  -8   8          2.02          1.29         0.51 o                         
   1  -8   8         15.47         14.00         1.04 o                         
   2  -8   8         27.37         25.83         1.43 o                         
   3  -8   8         71.66         76.90         2.50 o                         
   4  -8   8          2.94          2.36         0.83 o                         
   5  -8   8          0.01          0.32         0.93 o                         
   6  -8   8          5.86          6.55         1.33 o                         
   7  -8   8          0.15         -1.12         1.22 o                         
 -10  -7   8          0.00          1.41         3.44 o                         
  -9  -7   8          0.01         -1.20         1.20 o                         
  -8  -7   8          0.05         -0.49         1.05 o                         
  -7  -7   8          2.99          3.24         1.28 o                         
  -6  -7   8          5.30          4.16         0.69 o                         
  -5  -7   8         12.24         12.99         0.98 o                         
  -4  -7   8          0.07         -0.24         0.40 o                         
  -3  -7   8         13.10          9.81         0.71 o                         
  -2  -7   8         29.37         25.41         1.15 o                         
  -1  -7   8         40.66         31.57         1.16 o                         
   0  -7   8         14.39         13.22         0.85 o                         
   1  -7   8         89.48         77.79         2.13 o                         
   2  -7   8         23.19         21.70         1.55 o                         
   3  -7   8          1.80          3.64         0.73 o                         
   4  -7   8          5.61          7.39         0.91 o                         
   5  -7   8          2.36          1.73         0.89 o                         
   6  -7   8          3.36          4.14         1.16 o                         
   7  -7   8          0.00         -0.12         1.30 o                         
 -10  -6   8          0.74          0.21         1.24 o                         
  -9  -6   8          3.22          1.26         1.08 o                         
  -8  -6   8          0.76         -0.85         0.85 o                         
  -7  -6   8          5.45          3.87         1.01 o                         
  -6  -6   8         37.92         31.28         1.32 o                         
  -5  -6   8         17.52         16.30         0.77 o                         
  -4  -6   8          3.40          4.82         0.51 o                         
  -3  -6   8         72.96         62.14         2.51 o                         
  -2  -6   8          4.92          3.44         0.73 o                         
  -1  -6   8          3.64          4.25         0.65 o                         
   0  -6   8          2.02          1.66         0.57 o                         
   1  -6   8         25.29         21.93         1.01 o                         
   2  -6   8          9.80          5.83         0.73 o                         
   3  -6   8         43.76         39.08         1.55 o                         
   4  -6   8         76.17         80.94         2.51 o                         
   5  -6   8          3.15          1.33         1.14 o                         
   6  -6   8          7.98          8.23         1.15 o                         
   7  -6   8          0.08         -0.59         0.93 o                         
   8  -6   8          0.06         -1.09         1.27 o                         
 -11  -5   8          0.25         -1.21         2.63 o                         
 -10  -5   8          0.87          2.66         1.16 o                         
  -9  -5   8          4.22          3.86         1.08 o                         
  -8  -5   8          4.46          1.50         0.88 o                         
  -7  -5   8          2.78          4.31         0.89 o                         
  -6  -5   8        135.37        159.31         3.87 o                         
  -5  -5   8         11.09         12.81         0.70 o                         
  -4  -5   8         95.53         99.30         2.33 o                         
  -3  -5   8          7.46          5.48         0.44 o                         
  -2  -5   8         50.04         42.59         1.11 o                         
  -1  -5   8        112.63        101.14         2.26 o                         
   0  -5   8         56.66         59.66         1.56 o                         
   1  -5   8          3.80          4.92         0.50 o                         
   2  -5   8          2.60         -0.16         0.36 o                         
   3  -5   8          0.23         -0.48         0.48 o                         
   4  -5   8          6.90          6.24         0.72 o                         
   5  -5   8          5.07          6.73         1.30 o                         
   6  -5   8         29.19         32.16         1.70 o                         
   7  -5   8         10.05          9.82         1.23 o                         
   8  -5   8          0.03         -1.17         1.17 o                         
 -11  -4   8          5.73          5.56         1.36 o                         
 -10  -4   8          0.50          0.67         1.01 o                         
  -9  -4   8         13.94         15.48         1.37 o                         
  -8  -4   8          0.00          0.13         0.73 o                         
  -7  -4   8          0.26         -0.27         0.53 o                         
  -6  -4   8          5.74          6.07         0.69 o                         
  -5  -4   8          3.89          3.78         0.50 o                         
  -4  -4   8          2.06          1.66         0.32 o                         
  -3  -4   8         17.17         17.42         0.72 o                         
  -2  -4   8          1.01          1.16         0.28 o                         
  -1  -4   8         20.49         21.80         0.73 o                         
   0  -4   8          2.21          1.46         0.29 o                         
   1  -4   8          0.61          0.37         0.33 o                         
   2  -4   8        200.09        201.76         4.11 o                         
   3  -4   8         83.72         82.08         1.87 o                         
   4  -4   8          8.41          7.97         0.65 o                         
   5  -4   8          4.40          4.35         0.73 o                         
   6  -4   8          5.03          6.30         0.81 o                         
   7  -4   8         43.52         49.73         2.14 o                         
   8  -4   8          0.71          1.91         1.06 o                         
 -11  -3   8          0.18          0.65         1.30 o                         
 -10  -3   8          1.00          0.19         0.94 o                         
  -9  -3   8          0.24         -0.87         0.87 o                         
  -8  -3   8          1.98          2.10         0.65 o                         
  -7  -3   8         14.78         14.30         0.88 o                         
  -6  -3   8          0.18          0.00         0.36 o                         
  -5  -3   8          4.60          3.92         0.45 o                         
  -4  -3   8         10.34         10.33         0.63 o                         
  -3  -3   8         51.77         51.24         1.26 o                         
  -2  -3   8         27.71         29.36         0.83 o                         
  -1  -3   8         12.02         10.33         0.52 o                         
   0  -3   8         29.61         32.87         0.92 o                         
   1  -3   8        161.89        159.97         2.64 o                         
   2  -3   8        467.32        464.89         7.75 o                         
   3  -3   8          0.15         -0.35         0.35 o                         
   4  -3   8         40.86         37.08         1.27 o                         
   5  -3   8         19.74         19.71         0.99 o                         
   6  -3   8         11.27          8.67         0.87 o                         
   7  -3   8         10.90          9.32         1.17 o                         
   8  -3   8          0.33         -0.97         0.97 o                         
 -11  -2   8          4.74          4.23         1.38 o                         
 -10  -2   8          0.76         -0.04         0.86 o                         
  -9  -2   8          0.00         -0.73         0.73 o                         
  -8  -2   8          0.22         -0.37         0.53 o                         
  -7  -2   8          1.26          0.78         0.43 o                         
  -6  -2   8          1.50          0.73         0.35 o                         
  -5  -2   8         24.15         26.68         0.88 o                         
  -4  -2   8        195.47        196.52         4.42 o                         
  -3  -2   8          7.40          8.26         0.54 o                         
  -2  -2   8          1.31          1.09         0.27 o                         
  -1  -2   8          1.67          1.80         0.25 o                         
   0  -2   8         20.32         15.46         0.57 o                         
   1  -2   8         51.79         52.93         1.13 o                         
   2  -2   8        451.92        440.02         6.22 o                         
   3  -2   8        232.05        208.92         3.06 o                         
   4  -2   8         37.47         24.90         0.78 o                         
   5  -2   8          0.16         -0.42         0.42 o                         
   6  -2   8          0.15          0.17         0.60 o                         
   7  -2   8          0.19         -0.26         0.75 o                         
   8  -2   8          0.21         -0.37         0.89 o                         
 -11  -1   8          1.23          0.33         1.14 o                         
 -10  -1   8          5.01          6.35         1.06 o                         
  -9  -1   8          2.19          1.43         0.65 o                         
  -8  -1   8          0.04         -0.79         0.79 o                         
  -7  -1   8          2.52          2.81         0.44 o                         
  -6  -1   8          0.32         -0.28         0.28 o                         
  -5  -1   8          7.40          6.26         0.45 o                         
  -4  -1   8          0.03          0.24         0.25 o                         
  -3  -1   8        511.48        536.19         9.23 o                         
  -2  -1   8         46.51         49.00         1.29 o                         
  -1  -1   8        182.02        191.95         3.33 o                         
   0  -1   8        151.05        152.15         2.62 o                         
   1  -1   8          3.55          3.46         0.29 o                         
   2  -1   8          2.39          1.43         0.27 o                         
   3  -1   8          2.10          0.18         0.26 o                         
   4  -1   8         65.68         58.02         1.13 o                         
   5  -1   8          1.28          0.45         0.39 o                         
   6  -1   8          0.19         -0.03         0.61 o                         
   7  -1   8          0.98          1.89         0.80 o                         
   8  -1   8          1.13          3.09         1.14 o                         
 -11   0   8          1.13          2.38         1.40 o                         
 -10   0   8         11.02         10.33         1.28 o                         
  -9   0   8          9.42          9.60         0.81 o                         
  -8   0   8         30.69         33.06         1.60 o                         
  -7   0   8          1.12          0.33         0.45 o                         
  -6   0   8          1.46          1.20         0.34 o                         
  -5   0   8          4.05          3.15         0.38 o                         
  -4   0   8          8.47          7.68         0.45 o                         
  -3   0   8          7.14          9.38         0.46 o                         
  -2   0   8         59.43         55.45         1.24 o                         
  -1   0   8         12.43          8.82         0.39 o                         
   0   0   8          0.08         -0.19         0.19 o                         
   1   0   8          0.16         -0.17         0.17 o                         
   2   0   8          1.93          1.12         0.29 o                         
   3   0   8          5.40          2.23         0.29 o                         
   4   0   8          8.00          6.22         0.41 o                         
   5   0   8          0.00         -0.06         0.35 o                         
   6   0   8          0.17         -0.55         0.55 o                         
   7   0   8          3.14          5.03         1.39 o                         
   8   0   8          1.29          1.85         1.52 o                         
 -11   1   8          0.02         -0.36         1.44 o                         
 -10   1   8          1.96          2.28         1.26 o                         
  -9   1   8          0.13          0.14         0.59 o                         
  -8   1   8         15.51         14.42         0.90 o                         
  -7   1   8        176.48        204.59         3.83 o                         
  -6   1   8         17.67         11.18         0.63 o                         
  -5   1   8          6.81          3.86         0.42 o                         
  -4   1   8         14.74         13.93         0.62 o                         
  -3   1   8          0.79          0.01         0.29 o                         
  -2   1   8          0.00         -0.14         0.20 o                         
  -1   1   8         22.46         19.23         0.59 o                         
   0   1   8        657.12        651.02         9.64 o                         
   1   1   8        141.41        135.60         2.21 o                         
   2   1   8         12.23          9.60         0.46 o                         
   3   1   8         18.33         14.71         0.58 o                         
   4   1   8          1.27          0.58         0.32 o                         
   5   1   8          7.91          4.28         0.56 o                         
   6   1   8         11.74         13.47         1.07 o                         
   7   1   8         41.54         53.77         3.03 o                         
   8   1   8         72.42        121.08         4.11 o                         
 -11   2   8          0.01         -1.34         1.34 o                         
 -10   2   8          0.16          0.55         1.02 o                         
  -9   2   8          0.00         -0.09         1.14 o                         
  -8   2   8         11.72         12.31         1.04 o                         
  -7   2   8        124.94        137.85         3.45 o                         
  -6   2   8        140.51        157.08         4.40 o                         
  -5   2   8         22.98         23.95         1.94 o                         
  -4   2   8          8.60          7.75         0.84 o                         
  -3   2   8          0.01         -0.09         0.34 o                         
  -2   2   8         12.50         12.71         0.71 o                         
  -1   2   8         20.15         15.95         0.68 o                         
   0   2   8        138.94        138.96         2.57 o                         
   1   2   8        261.70        256.35         4.22 o                         
   2   2   8        184.66        187.73         3.09 o                         
   3   2   8         13.24          9.34         0.55 o                         
   4   2   8          0.39          0.23         0.41 o                         
   5   2   8         23.65         19.47         1.09 o                         
   6   2   8          0.04         -0.56         0.62 o                         
   7   2   8          0.55          0.72         0.89 o                         
   8   2   8         56.03         76.58         4.30 o                         
 -11   3   8          0.32         -0.89         1.46 o                         
 -10   3   8          0.04         -0.48         0.96 o                         
  -9   3   8          0.15          0.97         0.91 o                         
  -8   3   8          7.22          6.51         0.95 o                         
  -7   3   8         12.30         10.38         0.88 o                         
  -6   3   8          8.16          7.84         0.80 o                         
  -5   3   8         11.83         10.21         0.79 o                         
  -4   3   8          2.54          0.90         0.44 o                         
  -3   3   8         86.09         80.91         2.31 o                         
  -2   3   8         62.04         55.21         1.65 o                         
  -1   3   8          5.31          4.89         0.51 o                         
   0   3   8         11.57          9.71         0.62 o                         
   1   3   8          0.48          0.08         0.41 o                         
   2   3   8          2.71          2.72         0.53 o                         
   3   3   8          0.86         -0.24         0.44 o                         
   4   3   8         16.09         14.93         0.97 o                         
   5   3   8          4.65          4.68         0.84 o                         
   6   3   8          0.04          0.46         0.84 o                         
   7   3   8          0.72         -1.13         1.13 o                         
 -11   4   8          1.71         -0.10         1.69 o                         
 -10   4   8         17.29         21.59         1.79 o                         
  -9   4   8          0.08          1.88         0.98 o                         
  -8   4   8         50.63         57.92         2.46 o                         
  -7   4   8         65.10         80.18         2.41 o                         
  -6   4   8         26.83         25.93         1.24 o                         
  -5   4   8         17.42         13.78         0.92 o                         
  -4   4   8          0.00          0.28         0.41 o                         
  -3   4   8         42.19         30.86         1.18 o                         
  -2   4   8         84.21         76.35         2.00 o                         
  -1   4   8         18.61         15.51         0.97 o                         
   0   4   8         19.63         15.86         0.84 o                         
   1   4   8          0.40         -0.44         0.44 o                         
   2   4   8          0.30         -0.05         0.45 o                         
   3   4   8          0.93          0.38         0.59 o                         
   4   4   8         27.48         31.62         1.42 o                         
   5   4   8         36.68         52.88         2.07 o                         
   6   4   8          0.19          0.65         0.84 o                         
   7   4   8          0.27         -1.27         1.27 o                         
 -10   5   8          1.41          2.67         1.21 o                         
  -9   5   8         16.63         19.32         1.60 o                         
  -8   5   8          6.58          8.56         1.13 o                         
  -7   5   8         74.52         90.67         3.84 o                         
  -6   5   8          0.88          0.94         0.59 o                         
  -5   5   8         17.48         17.95         1.51 o                         
  -4   5   8          3.22          1.00         0.53 o                         
  -3   5   8         69.10         62.09         2.04 o                         
  -2   5   8         49.34         39.40         1.54 o                         
  -1   5   8          5.91          3.20         0.99 o                         
   0   5   8         48.69         47.82         1.77 o                         
   1   5   8          6.44          4.82         0.70 o                         
   2   5   8          1.29          0.67         0.58 o                         
   3   5   8         11.99         13.28         1.05 o                         
   4   5   8         11.57         10.73         1.05 o                         
   5   5   8          5.42          5.00         0.96 o                         
   6   5   8         10.34         12.40         1.32 o                         
 -10   6   8          0.08         -0.61         1.22 o                         
  -9   6   8          0.77          1.53         1.03 o                         
  -8   6   8          0.07         -0.67         0.86 o                         
  -7   6   8          2.02          2.53         0.82 o                         
  -6   6   8          1.98          1.86         0.99 o                         
  -5   6   8          0.94          0.04         0.64 o                         
  -4   6   8          0.06         -0.59         0.59 o                         
  -3   6   8          0.20         -0.57         0.57 o                         
  -2   6   8          4.77          3.92         0.73 o                         
  -1   6   8          0.36         -0.19         0.60 o                         
   0   6   8         37.76         45.42         1.82 o                         
   1   6   8         15.05         14.21         1.06 o                         
   2   6   8          0.81         -0.28         0.62 o                         
   3   6   8          5.64          6.01         0.90 o                         
   4   6   8          1.52          1.97         0.83 o                         
   5   6   8         19.88         19.77         1.62 o                         
  -9   7   8          0.02          0.18         1.04 o                         
  -8   7   8          0.48         -0.89         1.11 o                         
  -7   7   8          2.88          2.74         1.14 o                         
  -6   7   8          6.72         10.96         2.01 o                         
  -5   7   8          4.35          3.28         0.80 o                         
  -4   7   8          0.35          0.38         0.69 o                         
  -3   7   8          0.07         -0.21         0.65 o                         
  -2   7   8         39.07         45.59         2.02 o                         
  -1   7   8          0.67          0.71         0.72 o                         
   0   7   8         85.02         98.92         3.24 o                         
   1   7   8          2.00          1.47         0.85 o                         
   2   7   8          2.13          2.34         0.80 o                         
   3   7   8          0.18         -0.13         0.82 o                         
   4   7   8          2.27          1.68         0.98 o                         
  -8   8   8          1.17          0.57         1.37 o                         
  -7   8   8          5.80          3.11         1.20 o                         
  -6   8   8         10.93         14.50         1.55 o                         
  -5   8   8          5.08         10.21         1.28 o                         
  -4   8   8         10.51         11.22         1.15 o                         
  -3   8   8          8.26          7.53         1.03 o                         
  -2   8   8         10.86         12.73         1.25 o                         
  -1   8   8         18.82         17.70         1.43 o                         
   0   8   8          2.39          2.48         1.12 o                         
   1   8   8         33.74         39.84         2.83 o                         
   2   8   8          6.47          6.18         1.19 o                         
   3   8   8         10.68         10.06         1.44 o                         
  -7   9   8          2.38          0.43         1.34 o                         
  -6   9   8          2.20         -0.03         1.98 o                         
  -5   9   8          4.03          4.36         1.26 o                         
  -4   9   8          0.91          0.12         0.92 o                         
  -3   9   8          0.00         -0.84         0.86 o                         
  -2   9   8          0.29          0.27         0.97 o                         
  -1   9   8          0.02         -0.87         1.10 o                         
   0   9   8          0.89         -1.13         1.13 o                         
   1   9   8          5.12          6.17         1.34 o                         
   2   9   8          0.31         -0.87         1.23 o                         
  -5  10   8          0.12         -0.17         1.47 o                         
  -4  10   8          0.20         -1.52         1.52 o                         
  -3  10   8          2.56          4.01         1.19 o                         
  -2  10   8         10.44         14.54         1.85 o                         
  -1  10   8          2.36          3.85         1.45 o                         
   0  10   8          0.08         -2.02         2.02 o                         
  -4 -12   9          0.11          3.23         1.82 o                         
  -3 -12   9          1.77          1.21         1.28 o                         
  -2 -12   9          1.00          1.82         1.18 o                         
  -1 -12   9          2.75          3.79         1.23 o                         
   0 -12   9          1.16          0.51         1.25 o                         
   1 -12   9          4.04          3.03         1.28 o                         
   2 -12   9          0.43         -1.48         1.48 o                         
  -5 -11   9          0.29          0.19         1.20 o                         
  -4 -11   9          0.02          0.41         0.93 o                         
  -3 -11   9          1.62          1.50         0.95 o                         
  -2 -11   9         21.12         23.18         1.76 o                         
  -1 -11   9          5.11          3.87         0.98 o                         
   0 -11   9          1.13          3.07         0.89 o                         
   1 -11   9          0.07         -0.20         0.81 o                         
   2 -11   9          1.46          1.29         0.98 o                         
   3 -11   9          0.45         -0.64         1.00 o                         
   4 -11   9          3.63          5.26         3.03 o                         
  -7 -10   9          1.23          2.70         2.70 o                         
  -6 -10   9          0.42          1.05         1.66 o                         
  -5 -10   9          0.44         -0.01         1.03 o                         
  -4 -10   9          3.86          4.92         1.06 o                         
  -3 -10   9          3.64          6.54         0.95 o                         
  -2 -10   9          0.45          0.45         0.68 o                         
  -1 -10   9          9.78         15.94         1.18 o                         
   0 -10   9          1.92          3.00         0.90 o                         
   1 -10   9          5.11          7.32         0.99 o                         
   2 -10   9          0.55          1.60         0.87 o                         
   3 -10   9          0.07         -0.51         0.90 o                         
   4 -10   9          1.32          0.55         1.04 o                         
   5 -10   9          0.06         -1.79         2.10 o                         
  -8  -9   9          2.04          3.47         2.93 o                         
  -7  -9   9          1.66          2.63         1.75 o                         
  -6  -9   9         25.92         30.35         2.37 o                         
  -5  -9   9         17.47         14.85         1.47 o                         
  -4  -9   9          1.60          1.92         1.02 o                         
  -3  -9   9          0.67         -0.55         0.55 o                         
  -2  -9   9          2.54          2.25         0.67 o                         
  -1  -9   9          1.73          2.12         0.67 o                         
   0  -9   9          7.72          6.71         0.96 o                         
   1  -9   9         14.67         14.00         1.25 o                         
   2  -9   9         27.70         26.39         1.51 o                         
   3  -9   9          0.26          1.79         0.95 o                         
   4  -9   9          0.63          1.02         0.96 o                         
   5  -9   9          1.37          1.27         1.16 o                         
   6  -9   9          0.37         -2.43         2.43 o                         
  -9  -8   9          0.70          0.04         2.83 o                         
  -8  -8   9          1.04          0.49         1.92 o                         
  -7  -8   9          2.19          0.88         1.46 o                         
  -6  -8   9         16.42         16.01         1.44 o                         
  -5  -8   9        119.51        119.39         5.49 o                         
  -4  -8   9         60.17         58.55         2.33 o                         
  -3  -8   9          5.07          6.85         0.72 o                         
  -2  -8   9         11.05         12.10         0.94 o                         
  -1  -8   9          0.49         -0.51         0.51 o                         
   0  -8   9          8.21          6.17         0.75 o                         
   1  -8   9         25.31         27.93         1.62 o                         
   2  -8   9        127.09        143.90         3.85 o                         
   3  -8   9        102.13        124.81         3.54 o                         
   4  -8   9          0.01          1.27         0.83 o                         
   5  -8   9          0.00         -0.17         0.99 o                         
   6  -8   9          3.43          3.99         1.27 o                         
  -9  -7   9          0.28         -1.20         1.20 o                         
  -8  -7   9          0.29          0.03         1.08 o                         
  -7  -7   9          0.09         -0.94         0.94 o                         
  -6  -7   9          0.56         -0.46         0.75 o                         
  -5  -7   9         35.08         35.48         3.62 o                         
  -4  -7   9         11.05          7.61         0.70 o                         
  -3  -7   9         11.29          9.29         0.70 o                         
  -2  -7   9          0.92          0.22         0.44 o                         
  -1  -7   9         23.69         16.54         0.90 o                         
   0  -7   9          1.12          0.24         0.45 o                         
   1  -7   9          4.34          2.72         0.58 o                         
   2  -7   9          5.44          5.14         1.20 o                         
   3  -7   9         13.08         15.20         1.17 o                         
   4  -7   9         25.56         31.10         1.68 o                         
   5  -7   9         10.79         15.41         1.48 o                         
   6  -7   9          1.53          1.54         1.12 o                         
   7  -7   9          1.71          2.15         1.78 o                         
 -10  -6   9          0.00         -0.62         1.22 o                         
  -9  -6   9          0.70          0.46         1.04 o                         
  -8  -6   9          0.31         -0.93         0.93 o                         
  -7  -6   9          0.08         -0.80         0.80 o                         
  -6  -6   9         16.45         18.09         1.28 o                         
  -5  -6   9         18.08         17.50         0.91 o                         
  -4  -6   9          0.25          0.09         0.46 o                         
  -3  -6   9         28.83         27.95         1.49 o                         
  -2  -6   9          1.45          1.03         0.42 o                         
  -1  -6   9        151.13        133.17         3.27 o                         
   0  -6   9         41.81         36.02         1.29 o                         
   1  -6   9          0.07          0.24         0.44 o                         
   2  -6   9          1.40          0.80         0.57 o                         
   3  -6   9          0.16         -0.27         0.58 o                         
   4  -6   9          0.07         -0.09         0.66 o                         
   5  -6   9          0.66         -0.47         1.00 o                         
   6  -6   9          0.56          1.10         1.10 o                         
   7  -6   9          0.23         -0.14         1.01 o                         
 -10  -5   9          0.40          0.07         1.15 o                         
  -9  -5   9          2.34          0.15         1.17 o                         
  -8  -5   9         60.76         60.97         2.64 o                         
  -7  -5   9         26.84         27.10         1.96 o                         
  -6  -5   9        184.51        211.26         4.96 o                         
  -5  -5   9         23.27         26.74         1.16 o                         
  -4  -5   9         57.03         60.86         1.87 o                         
  -3  -5   9          5.29          3.29         0.47 o                         
  -2  -5   9         41.30         40.12         1.21 o                         
  -1  -5   9         47.06         42.64         1.36 o                         
   0  -5   9        138.64        127.77         2.82 o                         
   1  -5   9          6.47          4.93         0.56 o                         
   2  -5   9          3.09          1.72         0.48 o                         
   3  -5   9          0.17         -0.49         0.49 o                         
   4  -5   9          3.41          2.20         0.71 o                         
   5  -5   9          0.18         -0.33         0.78 o                         
   6  -5   9         26.93         27.92         1.63 o                         
   7  -5   9         32.35         43.62         2.46 o                         
 -11  -4   9          2.05          4.50         1.32 o                         
 -10  -4   9          0.01          1.00         1.06 o                         
  -9  -4   9          0.05          0.46         1.02 o                         
  -8  -4   9          0.56          1.44         0.93 o                         
  -7  -4   9         14.20         14.42         1.25 o                         
  -6  -4   9         57.63         68.78         1.90 o                         
  -5  -4   9         40.05         44.45         1.42 o                         
  -4  -4   9          5.92          3.14         0.48 o                         
  -3  -4   9          0.03         -0.33         0.33 o                         
  -2  -4   9          7.31          7.33         0.54 o                         
  -1  -4   9         42.38         41.12         1.11 o                         
   0  -4   9         36.23         33.87         1.11 o                         
   1  -4   9         29.59         29.68         1.12 o                         
   2  -4   9         77.26         82.29         2.05 o                         
   3  -4   9         29.22         29.51         1.45 o                         
   4  -4   9          8.16          9.22         0.88 o                         
   5  -4   9          2.88          2.68         0.87 o                         
   6  -4   9         24.53         26.60         1.55 o                         
   7  -4   9          3.98          5.42         1.19 o                         
   8  -4   9          2.98          7.28         3.03 o                         
 -11  -3   9          5.17          6.44         1.34 o                         
 -10  -3   9          1.05          2.61         1.47 o                         
  -9  -3   9          0.94          2.37         0.95 o                         
  -8  -3   9          0.55          0.63         0.73 o                         
  -7  -3   9          0.56         -0.09         0.45 o                         
  -6  -3   9          0.56         -0.38         0.38 o                         
  -5  -3   9          5.18          5.25         0.56 o                         
  -4  -3   9          0.14         -0.23         0.33 o                         
  -3  -3   9          0.44          0.21         0.32 o                         
  -2  -3   9          9.79         10.33         0.64 o                         
  -1  -3   9          0.90         -0.25         0.25 o                         
   0  -3   9         41.06         38.55         1.10 o                         
   1  -3   9          9.54          9.87         0.57 o                         
   2  -3   9         63.53         64.46         1.73 o                         
   3  -3   9          2.54          2.09         0.47 o                         
   4  -3   9          3.38          3.97         0.60 o                         
   5  -3   9         18.04         19.16         1.30 o                         
   6  -3   9          0.00         -0.23         0.65 o                         
   7  -3   9         18.62         26.52         2.25 o                         
   8  -3   9          5.54          5.51         1.32 o                         
 -11  -2   9          6.24          6.38         1.44 o                         
 -10  -2   9          2.97          1.55         0.98 o                         
  -9  -2   9          0.02         -0.75         0.75 o                         
  -8  -2   9          1.26          0.65         0.56 o                         
  -7  -2   9          0.21         -0.51         0.51 o                         
  -6  -2   9          0.07         -0.24         0.36 o                         
  -5  -2   9          0.45         -0.18         0.55 o                         
  -4  -2   9        183.29        189.50         3.92 o                         
  -3  -2   9         92.32         93.42         2.10 o                         
  -2  -2   9          4.55          3.87         0.42 o                         
  -1  -2   9        114.92        108.64         2.37 o                         
   0  -2   9        181.61        174.65         3.33 o                         
   1  -2   9         59.61         64.70         1.48 o                         
   2  -2   9        316.01        310.13         4.52 o                         
   3  -2   9          6.23          3.13         0.37 o                         
   4  -2   9          0.31         -0.33         0.36 o                         
   5  -2   9         27.27         25.63         1.28 o                         
   6  -2   9          1.15         -0.47         0.63 o                         
   7  -2   9          0.15         -0.47         0.89 o                         
   8  -2   9          0.00         -0.49         1.21 o                         
 -11  -1   9          5.04          4.57         1.49 o                         
 -10  -1   9          1.54          2.64         0.95 o                         
  -9  -1   9          0.00         -0.02         0.76 o                         
  -8  -1   9          0.25          0.39         0.51 o                         
  -7  -1   9          1.08         -0.54         0.54 o                         
  -6  -1   9          6.49          4.16         0.50 o                         
  -5  -1   9         48.23         48.13         1.33 o                         
  -4  -1   9         49.24         40.54         1.17 o                         
  -3  -1   9          4.53          4.76         0.48 o                         
  -2  -1   9          1.53          0.19         0.29 o                         
  -1  -1   9          5.78          6.29         0.44 o                         
   0  -1   9         43.48         41.39         1.00 o                         
   1  -1   9         30.68         25.75         0.74 o                         
   2  -1   9          4.74          3.95         0.38 o                         
   3  -1   9          5.13          2.85         0.34 o                         
   4  -1   9         30.47         22.19         0.69 o                         
   5  -1   9          6.58          2.99         0.52 o                         
   6  -1   9          1.04         -0.13         0.67 o                         
   7  -1   9          0.89          1.63         0.91 o                         
   8  -1   9         11.06         13.39         1.94 o                         
 -11   0   9          0.99          1.77         1.79 o                         
 -10   0   9          0.47          0.64         1.20 o                         
  -9   0   9          0.35         -0.03         0.65 o                         
  -8   0   9          1.04          3.11         0.70 o                         
  -7   0   9          0.47          0.05         0.42 o                         
  -6   0   9          1.87          1.25         0.42 o                         
  -5   0   9         44.02         41.13         1.22 o                         
  -4   0   9          8.05          6.12         0.46 o                         
  -3   0   9         17.32         18.22         0.73 o                         
  -2   0   9         31.56         31.13         1.19 o                         
  -1   0   9          0.32          0.53         0.35 o                         
   0   0   9          1.40          1.48         0.35 o                         
   1   0   9         12.35          9.81         0.47 o                         
   2   0   9         32.16         30.94         0.80 o                         
   3   0   9         66.72         61.44         1.10 o                         
   4   0   9          2.72          2.79         0.37 o                         
   5   0   9          0.20         -0.03         0.44 o                         
   6   0   9          3.28          3.42         0.71 o                         
   7   0   9         15.09         17.15         1.50 o                         
 -11   1   9          2.91          2.61         2.22 o                         
 -10   1   9          7.84          6.24         1.63 o                         
  -9   1   9          0.03          0.02         0.76 o                         
  -8   1   9         59.43         70.20         2.74 o                         
  -7   1   9        147.29        170.04         3.85 o                         
  -6   1   9         35.34         37.44         1.55 o                         
  -5   1   9          5.87          4.47         1.01 o                         
  -4   1   9          0.14         -0.61         0.61 o                         
  -3   1   9          9.99         10.18         0.81 o                         
  -2   1   9          2.71          2.13         0.46 o                         
  -1   1   9         53.54         45.48         1.38 o                         
   0   1   9        426.81        423.73         7.51 o                         
   1   1   9        126.67        117.92         2.02 o                         
   2   1   9         47.66         48.01         1.04 o                         
   3   1   9         57.04         51.80         1.09 o                         
   4   1   9         11.69          9.18         0.57 o                         
   5   1   9          0.03          0.46         0.49 o                         
   6   1   9          6.96          7.29         0.89 o                         
   7   1   9         73.01        105.86         3.32 o                         
 -11   2   9          0.54          1.56         1.52 o                         
 -10   2   9          5.76          6.60         1.21 o                         
  -9   2   9          3.15          2.92         0.97 o                         
  -8   2   9          0.00         -0.07         0.69 o                         
  -7   2   9         68.07         71.42         2.22 o                         
  -6   2   9        111.45        123.74         3.20 o                         
  -5   2   9          0.32         -0.45         0.45 o                         
  -4   2   9          5.19          2.78         0.53 o                         
  -3   2   9          4.48          3.22         0.51 o                         
  -2   2   9         18.25         16.37         0.86 o                         
  -1   2   9          1.76          1.23         0.43 o                         
   0   2   9         46.90         44.37         1.47 o                         
   1   2   9        245.80        247.17         4.60 o                         
   2   2   9          3.84          3.39         0.54 o                         
   3   2   9          7.54          4.36         0.58 o                         
   4   2   9          0.04          0.73         0.53 o                         
   5   2   9         16.35         13.61         1.12 o                         
   6   2   9          0.10         -0.86         0.86 o                         
   7   2   9         18.18         18.83         1.66 o                         
 -11   3   9          0.18          0.01         1.31 o                         
 -10   3   9          0.06          1.87         1.14 o                         
  -9   3   9          0.12         -0.47         0.85 o                         
  -8   3   9          2.55          1.99         0.78 o                         
  -7   3   9          0.39          0.50         0.61 o                         
  -6   3   9          1.67          0.83         0.75 o                         
  -5   3   9          2.56          1.28         0.57 o                         
  -4   3   9          8.40          9.27         0.72 o                         
  -3   3   9         56.06         48.81         1.53 o                         
  -2   3   9         15.58         14.66         0.84 o                         
  -1   3   9          0.10         -0.38         0.38 o                         
   0   3   9          0.55         -0.08         0.52 o                         
   1   3   9          0.23          0.11         0.48 o                         
   2   3   9          0.27         -0.16         0.46 o                         
   3   3   9         29.42         25.30         1.34 o                         
   4   3   9          0.40          0.36         0.59 o                         
   5   3   9          0.69          0.59         0.79 o                         
   6   3   9         13.86         14.44         1.30 o                         
 -10   4   9          0.17          3.16         1.25 o                         
  -9   4   9          0.78          2.14         1.03 o                         
  -8   4   9          2.47          1.90         0.91 o                         
  -7   4   9          4.19          4.17         0.81 o                         
  -6   4   9          0.02          0.19         0.56 o                         
  -5   4   9          5.37          5.36         0.74 o                         
  -4   4   9         57.85         52.19         1.67 o                         
  -3   4   9         83.20         80.27         2.18 o                         
  -2   4   9         16.87         16.06         1.03 o                         
  -1   4   9          0.00         -0.07         0.46 o                         
   0   4   9          6.81          5.81         0.94 o                         
   1   4   9         10.97          9.90         1.08 o                         
   2   4   9          4.33          4.81         0.76 o                         
   3   4   9          0.00          0.14         0.62 o                         
   4   4   9         29.12         33.40         1.70 o                         
   5   4   9          1.01          0.98         0.85 o                         
   6   4   9          0.02         -1.25         1.25 o                         
 -10   5   9         19.95         18.65         1.81 o                         
  -9   5   9          0.35          2.55         1.07 o                         
  -8   5   9         12.26          9.96         1.23 o                         
  -7   5   9          9.85         10.15         1.03 o                         
  -6   5   9          0.06          0.76         0.64 o                         
  -5   5   9          6.59          8.19         0.77 o                         
  -4   5   9          5.03          5.03         0.79 o                         
  -3   5   9         16.45          9.80         0.95 o                         
  -2   5   9         34.61         25.39         1.35 o                         
  -1   5   9          0.69         -0.19         0.73 o                         
   0   5   9          0.00         -0.24         0.62 o                         
   1   5   9          2.96          1.07         0.65 o                         
   2   5   9          1.28          0.69         0.74 o                         
   3   5   9          4.74          6.21         1.05 o                         
   4   5   9          4.15          2.34         0.86 o                         
   5   5   9         22.53         23.05         1.71 o                         
  -9   6   9          9.02          8.28         1.36 o                         
  -8   6   9          1.13          0.82         0.99 o                         
  -7   6   9          0.95          2.63         0.95 o                         
  -6   6   9          4.18          4.72         1.01 o                         
  -5   6   9          0.22         -0.63         0.63 o                         
  -4   6   9          1.65          0.36         0.69 o                         
  -3   6   9          0.23         -0.54         0.76 o                         
  -2   6   9          9.19          7.44         0.91 o                         
  -1   6   9          2.57          2.88         0.84 o                         
   0   6   9          1.72          0.22         0.71 o                         
   1   6   9          6.61          7.41         1.08 o                         
   2   6   9          2.26          1.87         0.95 o                         
   3   6   9          5.30          4.14         1.04 o                         
   4   6   9          0.15          0.26         1.10 o                         
  -9   7   9          0.12          0.40         3.23 o                         
  -8   7   9          0.10          0.96         1.68 o                         
  -7   7   9          1.77          3.50         1.19 o                         
  -6   7   9          1.04          2.87         1.12 o                         
  -5   7   9          0.57          0.06         0.82 o                         
  -4   7   9          0.02         -0.73         0.73 o                         
  -3   7   9          0.29         -0.39         0.74 o                         
  -2   7   9         20.73         27.77         1.61 o                         
  -1   7   9          8.79         11.90         1.26 o                         
   0   7   9          4.71          7.58         1.31 o                         
   1   7   9          2.26          2.01         0.97 o                         
   2   7   9         11.15         11.67         1.40 o                         
   3   7   9          6.73          9.13         1.35 o                         
  -7   8   9          1.67          1.02         1.22 o                         
  -6   8   9          5.18          6.69         1.42 o                         
  -5   8   9          7.87          9.46         1.22 o                         
  -4   8   9          5.27          5.87         1.55 o                         
  -3   8   9          0.32          0.60         1.25 o                         
  -2   8   9         16.17         16.40         1.33 o                         
  -1   8   9         25.13         30.09         1.99 o                         
   0   8   9          4.34          5.95         1.30 o                         
   1   8   9          0.92         -0.45         1.02 o                         
   2   8   9          2.73          2.89         1.18 o                         
  -6   9   9          2.02         -0.19         1.51 o                         
  -5   9   9          1.28         -0.59         1.81 o                         
  -4   9   9          0.61         -1.06         1.14 o                         
  -3   9   9          2.29          6.13         1.21 o                         
  -2   9   9          6.25         13.48         1.39 o                         
  -1   9   9          8.88          8.93         1.63 o                         
   0   9   9          2.58          2.20         1.42 o                         
  -2 -12  10          2.47          4.24         2.02 o                         
  -1 -12  10          0.05         -0.42         1.21 o                         
   0 -12  10          0.02         -0.91         1.31 o                         
  -5 -11  10          0.12         -0.05         1.78 o                         
  -4 -11  10          0.53          0.99         1.37 o                         
  -3 -11  10          0.00          2.69         1.39 o                         
  -2 -11  10         11.24         10.42         1.21 o                         
  -1 -11  10          1.04          1.04         0.93 o                         
   0 -11  10          0.96          0.63         1.11 o                         
   1 -11  10          2.86          7.55         1.18 o                         
   2 -11  10         11.13         20.47         1.67 o                         
   3 -11  10          1.70          5.46         2.83 o                         
  -6 -10  10          3.45          5.83         1.56 o                         
  -5 -10  10          1.95          1.45         1.31 o                         
  -4 -10  10          7.20         10.78         1.44 o                         
  -3 -10  10          4.35          8.22         1.33 o                         
  -2 -10  10          8.06         11.93         1.08 o                         
  -1 -10  10          2.59          5.75         1.03 o                         
   0 -10  10          2.07          3.41         0.99 o                         
   1 -10  10          5.50          6.85         1.04 o                         
   2 -10  10          6.51          5.69         1.09 o                         
   3 -10  10          3.69          3.42         1.15 o                         
   4 -10  10          1.18          0.88         1.37 o                         
  -7  -9  10          0.34         -0.69         1.60 o                         
  -6  -9  10          0.29          2.65         1.14 o                         
  -5  -9  10          2.42          3.67         1.18 o                         
  -4  -9  10          0.00          0.86         0.94 o                         
  -3  -9  10          2.63          2.13         0.87 o                         
  -2  -9  10          0.07         -0.64         0.64 o                         
  -1  -9  10          0.00         -0.43         0.66 o                         
   0  -9  10          0.00          0.52         0.76 o                         
   1  -9  10          2.79          5.40         1.24 o                         
   2  -9  10          0.53          1.22         0.88 o                         
   3  -9  10          0.33          0.93         0.91 o                         
   4  -9  10          9.62         11.32         1.36 o                         
   5  -9  10          3.79          1.81         1.65 o                         
  -8  -8  10          2.51          5.91         1.71 o                         
  -7  -8  10          0.10          0.81         1.31 o                         
  -6  -8  10         15.15         16.04         1.54 o                         
  -5  -8  10         56.02         64.24         2.78 o                         
  -4  -8  10         21.21         18.16         1.20 o                         
  -3  -8  10          4.48          3.93         0.79 o                         
  -2  -8  10          1.37          0.09         0.57 o                         
  -1  -8  10          0.09         -0.57         0.57 o                         
   0  -8  10          1.40         -0.17         0.64 o                         
   1  -8  10          1.09          1.01         0.74 o                         
   2  -8  10         57.47         71.66         4.50 o                         
   3  -8  10         28.08         25.28         1.58 o                         
   4  -8  10          4.11          6.02         1.06 o                         
   5  -8  10          7.05          7.62         1.33 o                         
  -9  -7  10          4.84          5.86         1.46 o                         
  -8  -7  10          1.03          1.28         1.10 o                         
  -7  -7  10          0.24         -0.91         0.91 o                         
  -6  -7  10          0.21         -0.83         0.85 o                         
  -5  -7  10         10.17         10.50         1.01 o                         
  -4  -7  10          1.51          0.57         0.63 o                         
  -3  -7  10         12.95         11.45         0.98 o                         
  -2  -7  10         11.73          9.79         0.88 o                         
  -1  -7  10          0.37         -0.33         0.49 o                         
   0  -7  10          8.08          5.60         0.70 o                         
   1  -7  10          3.20          1.80         0.74 o                         
   2  -7  10          1.09         -0.19         0.71 o                         
   3  -7  10         15.92         14.82         1.23 o                         
   4  -7  10         10.14         12.67         1.24 o                         
   5  -7  10          3.20          2.65         1.08 o                         
   6  -7  10          0.06         -0.23         1.13 o                         
 -10  -6  10          0.04         -1.38         1.60 o                         
  -9  -6  10          0.36         -0.34         1.12 o                         
  -8  -6  10          0.40         -0.04         0.98 o                         
  -7  -6  10          3.86          3.26         0.94 o                         
  -6  -6  10          0.12         -0.73         0.73 o                         
  -5  -6  10          5.14          2.91         0.76 o                         
  -4  -6  10         16.48         12.95         0.91 o                         
  -3  -6  10         14.24         11.32         0.83 o                         
  -2  -6  10          2.47          1.89         0.58 o                         
  -1  -6  10         85.71         82.90         2.18 o                         
   0  -6  10         13.22         12.73         0.83 o                         
   1  -6  10          1.46          2.11         0.52 o                         
   2  -6  10          2.34          2.41         0.67 o                         
   3  -6  10          1.67          1.35         0.78 o                         
   4  -6  10          4.72          4.64         0.96 o                         
   5  -6  10          0.16         -0.84         0.84 o                         
   6  -6  10          0.42          2.47         1.14 o                         
 -10  -5  10          0.06         -1.66         1.66 o                         
  -9  -5  10          7.49          6.35         1.25 o                         
  -8  -5  10          1.60          2.16         1.01 o                         
  -7  -5  10          2.60          2.12         0.85 o                         
  -6  -5  10         26.27         21.77         1.17 o                         
  -5  -5  10          0.06         -0.47         0.50 o                         
  -4  -5  10          3.92          3.30         0.58 o                         
  -3  -5  10          9.12          6.28         0.71 o                         
  -2  -5  10         19.21         15.42         0.92 o                         
  -1  -5  10         88.35         82.43         2.22 o                         
   0  -5  10          0.11         -0.37         0.37 o                         
   1  -5  10          1.14         -0.37         0.45 o                         
   2  -5  10          1.04          1.30         0.57 o                         
   3  -5  10          0.00         -0.55         0.55 o                         
   4  -5  10          0.54         -0.65         0.65 o                         
   5  -5  10          0.07         -0.37         0.81 o                         
   6  -5  10         12.99         16.42         1.38 o                         
   7  -5  10          0.09         -1.07         1.07 o                         
 -10  -4  10          0.79          0.08         1.40 o                         
  -9  -4  10          1.01          0.88         1.55 o                         
  -8  -4  10         58.42         70.68         2.86 o                         
  -7  -4  10          3.58          6.46         0.82 o                         
  -6  -4  10         20.82         22.92         1.42 o                         
  -5  -4  10         71.77         72.94         2.26 o                         
  -4  -4  10         16.03         13.31         0.82 o                         
  -3  -4  10          1.91          2.29         0.49 o                         
  -2  -4  10          0.14         -0.42         0.42 o                         
  -1  -4  10          1.59          2.03         0.61 o                         
   0  -4  10          0.08         -0.41         0.41 o                         
   1  -4  10          2.41          0.72         0.58 o                         
   2  -4  10          5.13          3.13         0.57 o                         
   3  -4  10         36.56         36.90         1.37 o                         
   4  -4  10          0.16         -0.44         0.61 o                         
   5  -4  10          3.71          3.37         0.96 o                         
   6  -4  10          0.01          0.11         0.99 o                         
   7  -4  10          2.99          4.10         1.36 o                         
 -11  -3  10          2.97          4.95         2.01 o                         
 -10  -3  10          0.04         -0.49         1.40 o                         
  -9  -3  10          0.14         -0.89         0.89 o                         
  -8  -3  10          4.31          4.27         1.28 o                         
  -7  -3  10          9.32         10.96         0.83 o                         
  -6  -3  10          0.85          0.06         0.47 o                         
  -5  -3  10          7.88          6.71         0.64 o                         
  -4  -3  10          8.39          6.57         0.63 o                         
  -3  -3  10          4.56          2.87         0.45 o                         
  -2  -3  10          3.79          3.16         0.46 o                         
  -1  -3  10          0.50         -0.39         0.39 o                         
   0  -3  10        123.22        120.21         2.70 o                         
   1  -3  10         61.64         57.96         1.56 o                         
   2  -3  10          6.51          5.95         0.60 o                         
   3  -3  10          1.03          0.01         0.44 o                         
   4  -3  10          0.30          0.61         0.60 o                         
   5  -3  10         32.14         34.17         2.12 o                         
   6  -3  10          0.03          1.78         0.84 o                         
   7  -3  10          3.25          3.72         1.16 o                         
 -11  -2  10          3.15          4.83         1.43 o                         
 -10  -2  10          0.06          1.11         0.99 o                         
  -9  -2  10          1.74          0.47         0.91 o                         
  -8  -2  10          2.83          2.26         0.66 o                         
  -7  -2  10          0.62          0.35         0.50 o                         
  -6  -2  10          1.60          0.69         0.46 o                         
  -5  -2  10         23.80         22.45         0.97 o                         
  -4  -2  10         10.31          9.25         0.66 o                         
  -3  -2  10         21.02         20.67         0.92 o                         
  -2  -2  10         10.34          9.51         0.96 o                         
  -1  -2  10         84.82         82.32         1.99 o                         
   0  -2  10        287.48        298.75         5.83 o                         
   1  -2  10          4.11          3.26         0.53 o                         
   2  -2  10         20.11         19.39         0.83 o                         
   3  -2  10          1.20          1.64         0.46 o                         
   4  -2  10         53.41         50.70         1.68 o                         
   5  -2  10          8.56          7.97         0.88 o                         
   6  -2  10         10.82         14.20         1.25 o                         
   7  -2  10          3.38          5.86         1.27 o                         
 -11  -1  10          1.70          2.54         2.83 o                         
 -10  -1  10          0.01          0.01         1.30 o                         
  -9  -1  10         24.18         23.62         2.56 o                         
  -8  -1  10         32.80         33.45         2.11 o                         
  -7  -1  10          0.03         -0.47         0.47 o                         
  -6  -1  10          7.10          5.14         0.61 o                         
  -5  -1  10         38.25         37.11         1.41 o                         
  -4  -1  10          3.09          4.23         0.51 o                         
  -3  -1  10          5.42          3.97         0.50 o                         
  -2  -1  10          2.92          2.27         0.43 o                         
  -1  -1  10         78.18         71.04         1.83 o                         
   0  -1  10        569.59        582.37        10.80 o                         
   1  -1  10        118.76        121.64         2.45 o                         
   2  -1  10         10.09          7.16         0.47 o                         
   3  -1  10          5.61          4.24         0.40 o                         
   4  -1  10         11.57          9.24         0.58 o                         
   5  -1  10          0.02         -0.04         0.59 o                         
   6  -1  10         29.25         36.34         1.71 o                         
   7  -1  10         51.95         79.35         3.55 o                         
 -11   0  10          0.00         -0.40         1.68 o                         
 -10   0  10          1.10          0.38         1.46 o                         
  -9   0  10          5.11          5.59         1.04 o                         
  -8   0  10         28.06         39.20         4.70 o                         
  -7   0  10         60.93         66.20         2.33 o                         
  -6   0  10          9.04          6.58         1.13 o                         
  -5   0  10         49.91         43.06         2.18 o                         
  -4   0  10          3.08          1.76         0.57 o                         
  -3   0  10         68.21         69.30         2.29 o                         
  -2   0  10          0.01         -0.29         0.42 o                         
  -1   0  10         80.12         77.95         1.86 o                         
   0   0  10        159.45        170.25         3.21 o                         
   1   0  10         59.50         55.81         1.52 o                         
   2   0  10         11.44         10.11         0.57 o                         
   3   0  10          8.52          7.30         0.46 o                         
   4   0  10          2.35          1.65         0.38 o                         
   5   0  10          0.35          0.76         0.63 o                         
   6   0  10          2.27          2.08         0.88 o                         
   7   0  10          3.74          5.66         1.30 o                         
 -11   1  10          0.53          0.95         2.43 o                         
 -10   1  10          2.60          4.04         1.48 o                         
  -9   1  10          0.33          1.04         0.90 o                         
  -8   1  10          1.76          3.29         0.93 o                         
  -7   1  10         26.70         30.21         3.10 o                         
  -6   1  10          0.05          0.52         0.60 o                         
  -5   1  10          5.09          4.58         0.94 o                         
  -4   1  10          1.16          0.48         0.48 o                         
  -3   1  10          0.86         -0.45         0.45 o                         
  -2   1  10          6.73          6.24         0.63 o                         
  -1   1  10         16.03         16.46         0.91 o                         
   0   1  10         25.53         24.32         1.98 o                         
   1   1  10          0.46          0.24         0.47 o                         
   2   1  10          0.14         -0.18         0.44 o                         
   3   1  10          7.21          3.68         0.53 o                         
   4   1  10          0.66          0.74         0.50 o                         
   5   1  10          0.22         -0.08         0.70 o                         
   6   1  10          0.96          0.75         0.93 o                         
 -10   2  10          1.41          1.64         1.24 o                         
  -9   2  10          0.13         -0.10         1.04 o                         
  -8   2  10          1.51          4.58         0.87 o                         
  -7   2  10          2.67          2.20         0.69 o                         
  -6   2  10          8.87          8.23         0.93 o                         
  -5   2  10         15.90         15.45         0.99 o                         
  -4   2  10         28.42         22.38         1.14 o                         
  -3   2  10          5.85          3.85         0.59 o                         
  -2   2  10          3.30          1.57         0.49 o                         
  -1   2  10          9.91          7.71         0.71 o                         
   0   2  10          6.85          7.38         0.70 o                         
   1   2  10         42.42         40.02         1.50 o                         
   2   2  10          2.37          1.23         0.56 o                         
   3   2  10         59.78         57.80         2.06 o                         
   4   2  10         28.71         38.63         1.52 o                         
   5   2  10          0.15         -0.07         0.72 o                         
   6   2  10          9.72         13.03         1.47 o                         
 -10   3  10          0.22          0.21         1.22 o                         
  -9   3  10          0.95          0.05         0.95 o                         
  -8   3  10          0.17          0.48         0.78 o                         
  -7   3  10          1.01          0.75         0.68 o                         
  -6   3  10          1.95          1.41         0.69 o                         
  -5   3  10         21.30         18.97         1.14 o                         
  -4   3  10         18.49         14.97         0.97 o                         
  -3   3  10         15.21         11.08         0.82 o                         
  -2   3  10          3.95          2.39         0.54 o                         
  -1   3  10          1.59          0.86         0.53 o                         
   0   3  10          1.58          1.34         0.60 o                         
   1   3  10         18.65         19.90         1.30 o                         
   2   3  10          5.37          3.01         0.68 o                         
   3   3  10          1.31          1.52         0.72 o                         
   4   3  10         23.22         21.39         1.54 o                         
   5   3  10         27.84         32.25         1.82 o                         
   6   3  10          5.08          3.33         1.47 o                         
 -10   4  10          1.75          0.16         1.24 o                         
  -9   4  10          1.27          1.10         1.04 o                         
  -8   4  10          0.05         -0.34         0.86 o                         
  -7   4  10          0.17         -0.30         0.69 o                         
  -6   4  10          0.17         -0.02         0.64 o                         
  -5   4  10         10.82          9.69         0.91 o                         
  -4   4  10         10.39          9.24         0.83 o                         
  -3   4  10          0.59          0.59         0.63 o                         
  -2   4  10          4.09          2.34         0.66 o                         
  -1   4  10          0.10         -0.57         0.57 o                         
   0   4  10          0.00         -0.54         0.57 o                         
   1   4  10          0.10         -0.46         0.56 o                         
   2   4  10          9.50          9.64         1.10 o                         
   3   4  10          1.23          1.35         0.88 o                         
   4   4  10          1.26          0.66         1.49 o                         
   5   4  10          1.60          0.07         1.18 o                         
  -9   5  10         13.33         15.68         1.60 o                         
  -8   5  10          9.71         10.46         1.33 o                         
  -7   5  10          0.02          0.62         1.01 o                         
  -6   5  10          2.42          2.14         0.77 o                         
  -5   5  10          3.72          3.92         0.84 o                         
  -4   5  10          5.33          3.24         0.84 o                         
  -3   5  10          2.75          2.51         0.74 o                         
  -2   5  10          1.64          0.37         0.66 o                         
  -1   5  10          0.80          0.13         0.66 o                         
   0   5  10          3.03          3.38         0.80 o                         
   1   5  10          1.21          2.52         0.88 o                         
   2   5  10          1.41         -0.03         0.84 o                         
   3   5  10          0.03         -0.64         0.88 o                         
   4   5  10          0.00          0.03         1.05 o                         
  -9   6  10         11.44         13.88         1.68 o                         
  -8   6  10          2.42          0.33         2.49 o                         
  -7   6  10         28.42         31.44         2.39 o                         
  -6   6  10         11.67         14.63         1.40 o                         
  -5   6  10          3.55          3.72         0.95 o                         
  -4   6  10          0.46          0.23         0.80 o                         
  -3   6  10          0.14         -0.72         0.72 o                         
  -2   6  10          9.72          7.07         0.99 o                         
  -1   6  10          5.09          4.46         0.93 o                         
   0   6  10         10.50         12.59         1.36 o                         
   1   6  10         27.94         39.11         2.48 o                         
   2   6  10          5.62          5.73         1.19 o                         
   3   6  10          1.30          2.44         1.13 o                         
  -8   7  10          0.62         -1.79         1.79 o                         
  -7   7  10          0.33          1.80         1.30 o                         
  -6   7  10          0.39         -0.13         1.18 o                         
  -5   7  10          0.14         -0.88         0.88 o                         
  -4   7  10          0.84         -0.40         0.87 o                         
  -3   7  10          0.42          0.43         0.90 o                         
  -2   7  10          9.98         12.17         1.20 o                         
  -1   7  10          5.48          6.25         1.03 o                         
   0   7  10          0.02         -0.32         1.06 o                         
   1   7  10          0.35          0.41         1.23 o                         
   2   7  10          2.53          2.92         1.19 o                         
  -6   8  10          0.01         -2.11         2.74 o                         
  -5   8  10          0.01          0.92         1.13 o                         
  -4   8  10         22.77         27.69         2.34 o                         
  -3   8  10          2.37          6.20         1.17 o                         
  -2   8  10         10.38         12.28         1.32 o                         
  -1   8  10          3.94          3.78         1.23 o                         
   0   8  10          2.88          2.40         1.28 o                         
   1   8  10          0.04          2.96         2.22 o                         
  -4   9  10          0.68         -2.02         4.45 o                         
  -3   9  10         59.66         96.61         7.15 o                         
  -2   9  10         36.07         53.50        10.41 o                         
  -4 -11  11          0.23          0.20         2.00 o                         
  -3 -11  11          2.57          5.54         1.67 o                         
  -2 -11  11          0.13         -0.38         1.36 o                         
  -1 -11  11          2.25          2.70         1.66 o                         
   0 -11  11          4.83          8.53         1.62 o                         
   1 -11  11         44.51         85.19         4.01 o                         
  -6 -10  11         21.86         17.01         2.72 o                         
  -5 -10  11          5.09          4.44         1.51 o                         
  -4 -10  11          0.35          1.47         1.21 o                         
  -3 -10  11          0.49          1.25         1.12 o                         
  -2 -10  11          0.77          1.03         1.23 o                         
  -1 -10  11          0.01         -0.56         1.04 o                         
   0 -10  11          3.00          3.20         1.16 o                         
   1 -10  11         26.35         33.25         2.50 o                         
   2 -10  11         55.18         81.71         3.63 o                         
   3 -10  11          0.00          0.14         1.43 o                         
  -7  -9  11          0.20          0.45         1.79 o                         
  -6  -9  11          0.18          2.21         1.15 o                         
  -5  -9  11         10.56         12.67         1.60 o                         
  -4  -9  11          5.06          6.80         1.26 o                         
  -3  -9  11          5.58          8.98         1.16 o                         
  -2  -9  11          0.98          0.89         0.96 o                         
  -1  -9  11          7.55         11.66         1.21 o                         
   0  -9  11          0.68          0.94         1.23 o                         
   1  -9  11          1.61          1.30         0.95 o                         
   2  -9  11         12.87         16.62         1.43 o                         
   3  -9  11          1.29          1.17         1.05 o                         
   4  -9  11          1.37          0.67         1.37 o                         
  -8  -8  11          1.45          1.62         1.53 o                         
  -7  -8  11          0.06         -0.65         1.25 o                         
  -6  -8  11          1.69          2.42         1.06 o                         
  -5  -8  11          4.46          5.51         1.09 o                         
  -4  -8  11          1.01          2.45         0.82 o                         
  -3  -8  11          0.07         -0.46         0.70 o                         
  -2  -8  11          7.17          6.29         0.91 o                         
  -1  -8  11          0.11         -0.56         0.67 o                         
   0  -8  11          0.39         -0.78         0.89 o                         
   1  -8  11          0.00         -0.49         0.84 o                         
   2  -8  11         13.43         16.77         1.69 o                         
   3  -8  11          0.52          2.15         1.40 o                         
   4  -8  11          1.67          2.78         1.13 o                         
   5  -8  11          0.34         -1.74         2.02 o                         
  -9  -7  11          2.16         -1.21         3.03 o                         
  -8  -7  11          3.32          2.83         1.39 o                         
  -7  -7  11          0.17         -0.59         0.96 o                         
  -6  -7  11          0.05         -1.05         1.05 o                         
  -5  -7  11          0.62         -0.32         0.68 o                         
  -4  -7  11          1.58          0.92         0.69 o                         
  -3  -7  11         18.12         20.76         1.31 o                         
  -2  -7  11         59.78         55.26         2.04 o                         
  -1  -7  11          5.43          2.30         0.73 o                         
   0  -7  11          0.33          0.18         0.72 o                         
   1  -7  11          0.00         -0.70         0.70 o                         
   2  -7  11          3.33          7.11         1.05 o                         
   3  -7  11          2.82          2.04         0.88 o                         
   4  -7  11          1.12         -0.04         0.94 o                         
   5  -7  11         19.23         17.09         1.68 o                         
  -9  -6  11          1.92          1.60         1.37 o                         
  -8  -6  11          2.06         -0.43         1.05 o                         
  -7  -6  11          0.71         -0.51         0.83 o                         
  -6  -6  11          0.01         -0.72         0.72 o                         
  -5  -6  11          2.06          0.30         0.68 o                         
  -4  -6  11          0.15         -0.58         0.58 o                         
  -3  -6  11         14.45         11.55         0.95 o                         
  -2  -6  11          1.71          0.93         0.57 o                         
  -1  -6  11          3.47          3.19         0.70 o                         
   0  -6  11          1.50         -0.25         0.57 o                         
   1  -6  11          1.95          0.97         0.73 o                         
   2  -6  11          7.22         10.47         1.46 o                         
   3  -6  11          7.99         11.79         1.18 o                         
   4  -6  11          0.58         -0.16         0.85 o                         
   5  -6  11          0.51          0.60         1.06 o                         
   6  -6  11          4.17          3.64         2.73 o                         
 -10  -5  11          0.05         -1.19         1.23 o                         
  -9  -5  11          0.40          0.00         1.07 o                         
  -8  -5  11          7.01          7.37         1.24 o                         
  -7  -5  11          4.60          4.66         0.98 o                         
  -6  -5  11          5.10          5.02         0.86 o                         
  -5  -5  11          0.92          1.38         0.60 o                         
  -4  -5  11          1.18          0.87         0.60 o                         
  -3  -5  11         46.20         42.21         1.67 o                         
  -2  -5  11         18.63         16.42         1.00 o                         
  -1  -5  11          0.12         -0.02         0.53 o                         
   0  -5  11          0.05         -0.45         0.49 o                         
   1  -5  11          2.17          0.88         0.61 o                         
   2  -5  11          3.62          3.56         0.86 o                         
   3  -5  11          0.00         -0.16         0.63 o                         
   4  -5  11          5.19          6.48         1.02 o                         
   5  -5  11          0.71          0.12         0.97 o                         
   6  -5  11          0.52         -0.10         0.97 o                         
 -10  -4  11          2.68          1.17         1.64 o                         
  -9  -4  11          0.88          1.12         1.25 o                         
  -8  -4  11         36.23         43.02         2.28 o                         
  -7  -4  11         11.29         13.58         1.08 o                         
  -6  -4  11         51.06         55.44         3.13 o                         
  -5  -4  11         26.43         23.81         1.17 o                         
  -4  -4  11          5.83          3.04         0.59 o                         
  -3  -4  11          5.86          4.71         0.65 o                         
  -2  -4  11         17.67         12.74         1.01 o                         
  -1  -4  11          3.02          1.61         0.65 o                         
   0  -4  11          1.23          0.82         0.53 o                         
   1  -4  11          0.15         -0.49         0.49 o                         
   2  -4  11         40.45         40.48         1.64 o                         
   3  -4  11          5.02          3.03         1.06 o                         
   4  -4  11          0.74         -0.25         0.71 o                         
   5  -4  11          3.36          5.91         0.97 o                         
   6  -4  11          1.38          2.48         1.01 o                         
 -10  -3  11          3.74          3.95         1.26 o                         
  -9  -3  11          2.04          5.57         1.18 o                         
  -8  -3  11         22.39         28.82         1.89 o                         
  -7  -3  11         19.86         22.86         1.36 o                         
  -6  -3  11          0.01         -0.42         0.52 o                         
  -5  -3  11         35.65         33.64         1.44 o                         
  -4  -3  11         14.67         10.30         0.79 o                         
  -3  -3  11          9.22         10.10         0.72 o                         
  -2  -3  11          0.01         -0.53         0.53 o                         
  -1  -3  11          3.82          2.83         0.54 o                         
   0  -3  11         28.94         25.96         1.27 o                         
   1  -3  11         16.17         14.67         1.13 o                         
   2  -3  11          1.16         -0.05         0.52 o                         
   3  -3  11         45.15         44.28         2.61 o                         
   4  -3  11         21.64         18.99         1.38 o                         
   5  -3  11         25.88         32.96         1.76 o                         
   6  -3  11          0.00          1.26         0.95 o                         
 -10  -2  11          0.01          0.53         1.36 o                         
  -9  -2  11          0.03          0.73         0.97 o                         
  -8  -2  11          0.05          1.00         1.07 o                         
  -7  -2  11          0.01         -0.63         0.63 o                         
  -6  -2  11          0.01         -0.63         0.63 o                         
  -5  -2  11          0.86          0.42         0.46 o                         
  -4  -2  11          0.18         -0.42         0.42 o                         
  -3  -2  11          0.00          0.08         0.44 o                         
  -2  -2  11         19.85         18.99         1.18 o                         
  -1  -2  11          0.33          1.47         0.53 o                         
   0  -2  11         31.63         34.68         1.59 o                         
   1  -2  11          8.49          6.47         0.88 o                         
   2  -2  11          3.75          3.04         0.57 o                         
   3  -2  11         27.17         28.04         1.17 o                         
   4  -2  11          0.30          1.08         0.66 o                         
   5  -2  11         26.06         35.53         1.64 o                         
   6  -2  11         13.57         18.00         1.46 o                         
 -10  -1  11          0.17          0.86         1.39 o                         
  -9  -1  11         29.61         36.14         3.49 o                         
  -8  -1  11         52.94         73.01         3.03 o                         
  -7  -1  11         16.67         15.65         1.52 o                         
  -6  -1  11          3.28          1.87         0.72 o                         
  -5  -1  11          0.01         -0.30         0.63 o                         
  -4  -1  11          0.10         -0.48         0.48 o                         
  -3  -1  11         14.65         13.72         1.02 o                         
  -2  -1  11        337.87        348.38         8.89 o                         
  -1  -1  11        297.90        319.86         6.68 o                         
   0  -1  11         18.77         22.76         1.13 o                         
   1  -1  11          7.55          4.92         0.67 o                         
   2  -1  11         33.65         32.42         1.31 o                         
   3  -1  11          0.57          0.33         0.46 o                         
   4  -1  11          0.23         -0.33         0.60 o                         
   5  -1  11          4.65          5.94         1.27 o                         
   6  -1  11         33.89         38.84         2.69 o                         
 -10   0  11          0.19          0.75         1.34 o                         
  -9   0  11          7.07          8.40         1.27 o                         
  -8   0  11         64.51         79.44         3.15 o                         
  -7   0  11          8.40         10.35         1.01 o                         
  -6   0  11          0.08         -0.41         0.62 o                         
  -5   0  11          6.41          3.58         0.73 o                         
  -4   0  11          2.89          1.96         0.63 o                         
  -3   0  11          5.20          4.71         0.72 o                         
  -2   0  11         15.74         17.96         1.11 o                         
  -1   0  11        258.50        273.40         6.32 o                         
   0   0  11        189.46        191.06         4.33 o                         
   1   0  11          2.81          2.34         0.60 o                         
   2   0  11          0.62         -0.31         0.53 o                         
   3   0  11          0.17         -0.29         0.46 o                         
   4   0  11          4.17          2.92         0.85 o                         
 -10   1  11          0.14          0.14         1.24 o                         
  -9   1  11          1.06          0.90         1.00 o                         
  -8   1  11          0.49          0.79         1.14 o                         
  -7   1  11          7.37          6.48         0.90 o                         
  -6   1  11          4.36          3.31         0.75 o                         
  -5   1  11         13.86         16.43         1.32 o                         
  -4   1  11          3.16          1.73         0.72 o                         
  -3   1  11          0.00         -0.46         0.53 o                         
  -2   1  11          1.92          1.61         0.59 o                         
  -1   1  11          0.21         -0.45         0.51 o                         
   0   1  11         11.03         12.43         0.99 o                         
   1   1  11         31.26         32.33         1.39 o                         
   2   1  11          0.01         -0.25         0.51 o                         
   3   1  11          1.72          3.01         0.62 o                         
   4   1  11          0.21         -0.64         0.64 o                         
   5   1  11          3.40          4.75         1.48 o                         
   6   1  11         10.24         12.73         4.65 o                         
 -10   2  11          1.37          1.39         1.39 o                         
  -9   2  11          0.06          0.15         0.94 o                         
  -8   2  11          0.42         -0.13         0.84 o                         
  -7   2  11          0.00         -0.17         0.71 o                         
  -6   2  11          1.71          2.47         0.80 o                         
  -5   2  11         11.94          9.92         1.38 o                         
  -4   2  11         21.13         19.80         1.30 o                         
  -3   2  11          3.26          3.27         0.65 o                         
  -2   2  11          5.32          5.30         0.68 o                         
  -1   2  11          0.18         -0.27         0.49 o                         
   0   2  11          0.18         -0.10         0.58 o                         
   1   2  11         32.27         29.48         1.50 o                         
   2   2  11          2.79          2.78         0.69 o                         
   3   2  11         18.86         25.23         1.47 o                         
   4   2  11          0.64          1.20         0.85 o                         
   5   2  11          7.64          9.02         1.38 o                         
 -10   3  11          2.35          1.72         1.57 o                         
  -9   3  11          0.69         -0.03         1.16 o                         
  -8   3  11          1.58          1.52         0.98 o                         
  -7   3  11          0.00          0.84         0.82 o                         
  -6   3  11          0.52          0.25         0.68 o                         
  -5   3  11          0.04         -0.59         0.59 o                         
  -4   3  11         40.86         32.21         1.49 o                         
  -3   3  11         17.03         13.29         0.94 o                         
  -2   3  11          0.19         -0.44         0.58 o                         
  -1   3  11          2.26          1.15         0.66 o                         
   0   3  11          1.53          1.38         0.67 o                         
   1   3  11         19.98         19.30         1.31 o                         
   2   3  11          0.04          0.41         0.71 o                         
   3   3  11         37.39         33.84         2.09 o                         
   4   3  11         15.93         18.55         1.75 o                         
   5   3  11          1.27          1.09         1.13 o                         
  -9   4  11          0.00         -0.68         1.22 o                         
  -8   4  11          0.48          1.35         1.07 o                         
  -7   4  11          0.73          0.47         0.95 o                         
  -6   4  11          0.15         -0.38         0.71 o                         
  -5   4  11          1.83          1.28         0.73 o                         
  -4   4  11          8.07          8.52         1.02 o                         
  -3   4  11          0.19         -0.64         0.64 o                         
  -2   4  11          0.41         -0.64         0.64 o                         
  -1   4  11          0.21         -0.56         0.63 o                         
   0   4  11          0.77          0.64         1.02 o                         
   1   4  11          9.91          6.68         0.98 o                         
   2   4  11          2.84          1.18         0.84 o                         
   3   4  11          3.54          2.32         0.91 o                         
   4   4  11         10.51         10.52         1.37 o                         
  -9   5  11          1.01          4.09         1.48 o                         
  -8   5  11          0.72          4.63         1.37 o                         
  -7   5  11          0.53          1.84         0.98 o                         
  -6   5  11          9.02          8.47         1.21 o                         
  -5   5  11          2.41          0.79         0.89 o                         
  -4   5  11         10.86          7.94         1.07 o                         
  -3   5  11          0.01         -0.73         0.73 o                         
  -2   5  11          0.22         -0.62         0.98 o                         
  -1   5  11          4.55          3.73         0.96 o                         
   0   5  11          7.06         10.83         1.12 o                         
   1   5  11          0.38          0.24         0.96 o                         
   2   5  11          0.47         -0.52         0.90 o                         
   3   5  11          0.04          0.21         0.99 o                         
  -8   6  11          0.60          2.07         1.81 o                         
  -7   6  11          3.25          4.65         1.66 o                         
  -6   6  11          1.63          2.65         1.34 o                         
  -5   6  11          3.37          1.66         1.11 o                         
  -4   6  11          1.94         -0.15         0.92 o                         
  -3   6  11          0.31         -0.11         0.86 o                         
  -2   6  11          1.66          0.66         0.88 o                         
  -1   6  11          0.15         -0.60         0.86 o                         
   0   6  11          6.03          9.04         1.35 o                         
   1   6  11          5.42          6.17         1.23 o                         
   2   6  11          4.35          3.37         1.11 o                         
  -7   7  11          0.00         -4.64         6.67 o                         
  -6   7  11          0.02         -1.23         1.55 o                         
  -5   7  11          1.11         -0.12         1.01 o                         
  -4   7  11          0.21          2.19         1.09 o                         
  -3   7  11          7.74          7.76         1.21 o                         
  -2   7  11          3.00          4.33         1.10 o                         
  -1   7  11          1.29          0.00         1.02 o                         
   0   7  11          0.24          1.10         1.16 o                         
   1   7  11          3.34          4.75         2.00 o                         
  -4   8  11          1.11          3.60         1.70 o                         
  -3   8  11          8.97         17.80         1.73 o                         
  -2   8  11          2.87          3.30         1.48 o                         
  -5 -10  12          7.10          6.02         2.13 o                         
  -4 -10  12          1.13          2.21         1.32 o                         
  -3 -10  12          0.00          0.24         1.09 o                         
  -2 -10  12          0.05          0.36         1.03 o                         
  -1 -10  12          7.90         13.78         1.69 o                         
   0 -10  12         37.36         78.23         4.87 o                         
   1 -10  12         41.89         72.10         5.20 o                         
  -6  -9  12         10.65         12.01         1.75 o                         
  -5  -9  12          0.05          2.32         1.21 o                         
  -4  -9  12          4.40          5.43         1.22 o                         
  -3  -9  12          0.05          0.59         0.94 o                         
  -2  -9  12          0.02         -0.03         0.99 o                         
  -1  -9  12          1.36          0.85         1.11 o                         
   0  -9  12          0.18          1.29         1.21 o                         
   1  -9  12         12.06         17.71         3.38 o                         
   2  -9  12          1.78         -1.03         1.17 o                         
   3  -9  12          0.04         -1.82         2.83 o                         
  -7  -8  12          0.08         -0.23         1.40 o                         
  -6  -8  12          0.14         -0.99         1.25 o                         
  -5  -8  12          0.97          3.83         1.15 o                         
  -4  -8  12          0.05          0.14         0.78 o                         
  -3  -8  12          0.43         -0.08         0.77 o                         
  -2  -8  12          0.09          0.84         0.78 o                         
  -1  -8  12          0.52          0.27         0.77 o                         
   0  -8  12          0.03          0.19         0.99 o                         
   1  -8  12          0.12         -0.19         1.10 o                         
   2  -8  12          5.81         10.03         1.40 o                         
   3  -8  12          5.08          9.42         2.29 o                         
  -8  -7  12          0.04         -0.33         1.32 o                         
  -7  -7  12          0.06         -0.22         1.06 o                         
  -6  -7  12          0.00         -0.89         1.20 o                         
  -5  -7  12          0.52         -0.57         0.72 o                         
  -4  -7  12          0.68          0.21         0.72 o                         
  -3  -7  12          6.24          4.94         0.87 o                         
  -2  -7  12          9.87         10.97         1.08 o                         
  -1  -7  12          6.72          5.79         0.91 o                         
   0  -7  12          0.07          0.14         0.77 o                         
   1  -7  12          0.34         -0.84         0.84 o                         
   2  -7  12          3.18          7.02         1.37 o                         
   3  -7  12          4.59          3.39         1.19 o                         
   4  -7  12          2.07          1.91         1.28 o                         
  -9  -6  12          1.16         -0.54         1.36 o                         
  -8  -6  12          1.17          0.18         1.30 o                         
  -7  -6  12          0.66         -0.81         1.20 o                         
  -6  -6  12          2.86          1.31         0.78 o                         
  -5  -6  12          3.06          1.12         0.73 o                         
  -4  -6  12          1.54         -0.09         0.68 o                         
  -3  -6  12          0.64         -0.86         0.86 o                         
  -2  -6  12         13.63         11.48         1.06 o                         
  -1  -6  12          0.01         -0.63         0.63 o                         
   0  -6  12          1.59          0.64         0.72 o                         
   1  -6  12          0.55          0.29         0.85 o                         
   2  -6  12         17.41         23.39         1.73 o                         
   3  -6  12          2.28          1.91         1.07 o                         
   4  -6  12          6.27          8.00         1.42 o                         
   5  -6  12         16.78         18.50         2.78 o                         
  -9  -5  12          0.82          0.03         1.19 o                         
  -8  -5  12          0.41         -0.57         1.05 o                         
  -7  -5  12          0.52         -0.53         0.85 o                         
  -6  -5  12          4.74          3.46         0.91 o                         
  -5  -5  12          2.88          2.60         1.27 o                         
  -4  -5  12          0.11         -0.84         0.84 o                         
  -3  -5  12         27.47         25.09         1.44 o                         
  -2  -5  12          7.49          6.97         0.81 o                         
  -1  -5  12          0.34         -0.56         0.56 o                         
   0  -5  12          0.26         -0.62         0.62 o                         
   1  -5  12          0.21         -0.63         0.63 o                         
   2  -5  12          5.71          9.79         1.22 o                         
   3  -5  12          3.17          2.39         0.87 o                         
   4  -5  12          0.00         -0.65         1.02 o                         
   5  -5  12          2.06          0.69         1.32 o                         
 -10  -4  12          6.65          3.44         3.23 o                         
  -9  -4  12          0.12          1.73         1.20 o                         
  -8  -4  12          5.58          3.29         1.15 o                         
  -7  -4  12          1.02          0.91         0.78 o                         
  -6  -4  12          1.80          1.67         0.77 o                         
  -5  -4  12          1.23          0.83         0.60 o                         
  -4  -4  12         15.43         14.98         1.24 o                         
  -3  -4  12          4.28          3.10         0.71 o                         
  -2  -4  12         13.29         10.32         0.97 o                         
  -1  -4  12          1.55          1.05         0.61 o                         
   0  -4  12          2.13          1.26         0.79 o                         
   1  -4  12          1.42          0.50         0.71 o                         
   2  -4  12         22.97         26.67         1.71 o                         
   3  -4  12          2.04          0.26         0.76 o                         
   4  -4  12          1.76          1.84         0.94 o                         
   5  -4  12          2.72          4.40         1.22 o                         
 -10  -3  12          0.72          2.60         1.75 o                         
  -9  -3  12         18.91         22.05         1.82 o                         
  -8  -3  12         16.22         16.97         1.43 o                         
  -7  -3  12         10.92         10.46         1.03 o                         
  -6  -3  12          2.28          2.04         0.70 o                         
  -5  -3  12          3.44          2.74         0.66 o                         
  -4  -3  12          0.46          0.84         0.53 o                         
  -3  -3  12         23.43         25.13         1.16 o                         
  -2  -3  12         49.64         49.28         2.18 o                         
  -1  -3  12          3.81          1.89         0.64 o                         
   0  -3  12          0.70         -0.57         0.57 o                         
   1  -3  12          5.32          4.29         0.75 o                         
   2  -3  12          0.76          0.08         0.68 o                         
   3  -3  12          0.97          0.81         0.78 o                         
   4  -3  12          0.63          1.32         0.81 o                         
   5  -3  12          7.63          8.60         1.31 o                         
 -10  -2  12          8.63         11.63         2.01 o                         
  -9  -2  12          0.01          8.47         1.67 o                         
  -8  -2  12          2.51          4.62         1.16 o                         
  -7  -2  12          3.70          3.29         0.95 o                         
  -6  -2  12          0.05         -0.69         0.69 o                         
  -5  -2  12          0.52         -0.19         0.64 o                         
  -4  -2  12          5.26          4.18         0.94 o                         
  -3  -2  12          9.04          8.03         0.84 o                         
  -2  -2  12          0.23          1.63         0.61 o                         
  -1  -2  12        118.26        130.17         3.21 o                         
   0  -2  12         11.08          9.39         0.96 o                         
   1  -2  12          0.96         -0.25         0.55 o                         
   2  -2  12          1.98          1.79         0.67 o                         
   3  -2  12         16.76         15.49         1.25 o                         
   4  -2  12          0.82          2.59         0.87 o                         
   5  -2  12         20.03         22.95         2.04 o                         
 -10  -1  12          0.29          3.62         1.61 o                         
  -9  -1  12          4.16         10.65         1.47 o                         
  -8  -1  12         13.23         19.46         1.66 o                         
  -7  -1  12          0.37          2.09         0.85 o                         
  -6  -1  12          0.01         -0.61         0.66 o                         
  -5  -1  12          0.08         -0.63         0.63 o                         
  -4  -1  12          3.91          4.83         0.82 o                         
  -3  -1  12          9.78          8.69         0.93 o                         
  -2  -1  12         34.77         43.36         2.59 o                         
  -1  -1  12         84.10         98.01         2.88 o                         
   0  -1  12         41.22         40.13         1.75 o                         
   1  -1  12          4.87          4.21         0.89 o                         
   2  -1  12          9.32          6.62         0.90 o                         
   3  -1  12          6.05          5.60         0.78 o                         
   4  -1  12          9.42          8.38         1.51 o                         
 -10   0  12          0.09          1.67         1.46 o                         
  -9   0  12          0.04          0.05         1.28 o                         
  -8   0  12          6.20          6.83         1.25 o                         
  -7   0  12         18.69         19.55         1.33 o                         
  -6   0  12          9.06         11.27         1.68 o                         
  -5   0  12         10.90          8.74         1.24 o                         
  -4   0  12         15.10         13.00         1.09 o                         
  -3   0  12          1.75          3.15         0.73 o                         
  -2   0  12         92.57        103.56         3.04 o                         
  -1   0  12         13.10         12.98         1.05 o                         
   0   0  12          0.50          0.57         0.59 o                         
   1   0  12          1.03         -0.31         0.58 o                         
   2   0  12         16.41         16.43         1.10 o                         
   3   0  12          5.77          6.01         0.96 o                         
 -10   1  12          0.01         -1.49         1.49 o                         
  -9   1  12          1.44          1.24         1.10 o                         
  -8   1  12          0.10          0.45         0.95 o                         
  -7   1  12         16.67         17.10         1.26 o                         
  -6   1  12          1.39          1.42         0.79 o                         
  -5   1  12          0.73          1.01         0.70 o
[truncated: 39,367 more chars]
